# Supplementary material for: Calcineurin-NFAT-DSCR1.4 signaling as druggable axis in Gαq-R183Q–driven capillary malformations
Source: Angiogenesis. 2026 Feb 4;29(2):16. doi: 10.1007/s10456-026-10029-9 (PMC12872783; doi:10.1007/s10456-026-10029-9)
Supplement: Supplementary file 2 — Supplementary Table S1 (XLSX 2895 KB) [file 10456_2026_10029_MOESM2_ESM.xlsx]

## Sheet: Significant_data_SILAC_FW_vs_RV
Supplementary Table S1. List of differentially detected phosphosites identified in the SILAC analysis of Gαq-WT and Gαq-R183Q.
PhosphoPeptide	Protein.ID	Protein.names	Gene.names	log2.Ratio.H.L.normalized.FW	log2.Ratio.H.L.normalized.RV	FoldChange	LocalisationScore	Intensity.L.FW	Intensity.H.FW	Intensity.L.RV	Intensity.H.RV	significant
S(1)FEEKVENLK	P55327	Tumor protein D52	TPD52	-3.21	2.08	-5.96	47.36	42965000	2682500	5513700	41492000	TRUE
KTEVVMNSQQT(1)PVGT(1)PK	O75781	Paralemmin-1	PALM	-2.63	1.85	-5.29	12.52	113420000	6094800	13771000	104670000	TRUE
KTEVVMNSQQT(1)PVGT(1)PK	O75781	Paralemmin-1	PALM	-2.04	2.45	-5.22	12.52	188880000	29537000	13525000	160550000	TRUE
APAPS(1)PAKEER	O75781	Paralemmin-1	PALM	-2.51	1.97	-5.18	24.44	44641000	10830000	2511700	16311000	TRUE
MTTTS(0.001)AAAY(0.008)GT(0.004)HLS(0.987)PHVPHR	P16144	Integrin beta-4	ITGB4	-1.87	1.72	-4.37	8.32	78729000	22107000	15232000	90449000	TRUE
ENAAAPS(1)PVRAPAPSPAKEER	O75781	Paralemmin-1	PALM	-1.95	1.59	-4.21	16.25	10681000	2722600	3022400	14968000	TRUE
RDQMEGSPNS(0.884)S(0.109)ES(0.006)FEHIAR	E7EPN9	Protein PRRC2C	PRRC2C	-3.75	-0.37	-4.13	17.64	12663000	818610	10808000	12983000	FALSE
GGS(1)PPAPLPAHLSR	H0YC66	Disintegrin and metalloproteinase domain-containing protein 19	ADAM19	-1.73	1.57	-4.03	19.08	32574000	10866000	11207000	56316000	TRUE
KVLAVTDS(1)PARK	A0A024R5I4	Solute carrier organic anion transporter family member 2B1	SLCO2B1	-1.7	1.51	-3.88	26.38	141210000	41849000	27129000	119140000	TRUE
S(0.079)LPRPGGAS(0.917)PLRPPGAGPQQS(0.003)R	H0YC66	Disintegrin and metalloproteinase domain-containing protein 19	ADAM19	-1.8	1.36	-3.86	0.59	8338600	2263200	778060	3362200	TRUE
ASDPAS(1)PHIGR	O95425	Supervillin	SVIL	-2.65	0.32	-3.8	25.53	56317000	9095000	60825000	144560000	TRUE
AT(0.082)MGT(0.078)ENT(0.087)PGGKAS(0.753)PDPQDVRPSVFHNIK	A0A024R5I4	Solute carrier organic anion transporter family member 2B1	SLCO2B1	-1.42	1.37	-3.52	2.07	7573800	3068000	1608700	4563700	TRUE
LLELQEVDS(1)LLR	P16144	Integrin beta-4	ITGB4	-1.97	0.92	-3.45	20.33	1884200	598040	477000	2714400	TRUE
T(0.037)GS(0.962)QEGT(0.001)SMEGSRPAAPAEPGTLK	Q8IV36	Protein HID1	HID1	-1.47	1.16	-3.41	16.32	120520000	45368000	31407000	113300000	TRUE
ADQHHLDLTALPT(0.93)PES(0.072)T(0.784)PT(0.214)LQQK	E9PDV9	Semaphorin-6A	SEMA6A	-1.31	1.25	-3.27	25.27	6800800	2622200	3299400	23134000	TRUE
ADQHHLDLTALPT(0.93)PES(0.072)T(0.784)PT(0.214)LQQK	E9PDV9	Semaphorin-6A	SEMA6A	-1.31	1.25	-3.27	25.27	6800800	2622200	3299400	17599000	TRUE
S(0.897)PS(0.078)RS(0.111)S(0.795)WLS(0.083)T(0.036)EGGR	A0A1B0GTL5;Q9BXF6	Rab11 family-interacting protein 5	RAB11FIP5	-1.9	0.58	-3.2	18.8	6521600	1743900	47483000	93684000	TRUE
SSS(0.001)VS(0.001)PS(0.022)S(0.17)WKS(0.804)PPAS(0.962)PES(0.04)WK	Q96JM3	Chromosome alignment-maintaining phosphoprotein 1	CHAMP1	-2.38	0.01	-3.15	12.72	31882000	22600000	11253000	18175000	TRUE
YLESWGAAKPFAHLSHGDS(0.99)PVS(0.007)T(0.002)STPLPEK	Q8NFM4	Adenylate cyclase type 4	ADCY4	-1.04	1.19	-2.99	13.57	88426000	46063000	45733000	196010000	TRUE
SLEPEPQQS(0.048)LEDGS(0.952)PAKGEPSQAWR	Q8IV36	Protein HID1	HID1	-1.27	0.98	-2.92	18.09	5457700	2255400	3420300	10827000	TRUE
ANMHIS(0.836)ES(0.164)QQEFFR	Q9H246	Uncharacterized protein C1orf21	C1orf21	-1.87	0.27	-2.91	4.07	3864900	1605200	2128400	4382200	TRUE
RQS(1)QQLPEEDCMQLNPSFK	X6R886	Probable lipid phosphate phosphatase PPAPDC3	PPAPDC3	-0.96	1.29	-2.89	15.67	3220900	1692600	823050	4621700	TRUE
EGQS(0.001)PAS(0.001)QAGT(0.01)QHPPAQAT(0.056)AHS(0.157)QS(0.618)S(0.157)PEFK	A0A087WWY9	Ras and Rab interactor 3	RIN3	-1.68	0.43	-2.84	8.28	1919000	546170	14162000	29296000	TRUE
WDS(0.169)Y(0.163)DNFS(0.667)GHRDDGMEEVVGHTQGPLDGSLYAK	A0A494C067	Tensin-1	TNS1	-1.07	0.98	-2.8	6.94	52452000	25118000	13759000	38585000	FALSE
S(0.5)S(0.5)KDLLGKPPQLYDTPYEPAEGGPR	Q5VZ18	SH2 domain-containing adapter protein E	SHE	-0.9	1.2	-2.79	24.29	41208000	18784000	51914000	161720000	FALSE
EIS(0.802)S(0.191)PARPCS(0.008)FEEAMK	O94916	Nuclear factor of activated T-cells 5	NFAT5	-1.1	0.87	-2.77	13.07	27863000	13981000	14938000	41178000	FALSE
KSFLQS(1)LECLR	A0A087WW59	Uncharacterized protein C11orf96	C11orf96	-0.89	1.09	-2.77	44.36	52564000	31800000	100970000	338530000	FALSE
GRDYCS(1)EEEDIT	Q9H246	Uncharacterized protein C1orf21	C1orf21	-1.21	0.81	-2.76	7.74	29078000	13309000	25041000	72249000	FALSE
S(0.975)T(0.025)QSLSLQR	A0A087WW59	Uncharacterized protein C11orf96	C11orf96	-0.78	1.31	-2.73	29.25	34909000	42538000	2771300	68872000	TRUE
GRPEQLGS(1)PLHSSYLNSFFQLQR	Q8N2G6	Zinc finger CCHC domain-containing protein 24	ZCCHC24	-0.99	0.95	-2.7	23.87	96242000	53570000	54497000	173840000	FALSE
S(0.5)S(0.5)VQDFICVSYLEPEQQAR	A0A087WWY9	Ras and Rab interactor 3	RIN3	-1.23	0.75	-2.7	27.84	5011500	2851700	3702500	8377100	FALSE
S(0.5)S(0.5)VQDFICVSYLEPEQQAR	A0A087WWY9	Ras and Rab interactor 3	RIN3	-1.23	0.75	-2.7	27.84	5011500	2851700	3702500	8377100	FALSE
LGLPLLTDCAQPSRPHGS(0.957)PS(0.043)R	U3KQ90	RNA polymerase II elongation factor ELL	ELL	-1.98	-0.04	-2.68	21	104750000	24056000	58826000	90905000	FALSE
LTQAEISEQPTMATVVPQVPT(0.027)S(0.973)PK	C9K0J5	Ras-associated and pleckstrin homology domains-containing protein 1	RAPH1	-1.4	0.53	-2.68	27.19	38996000	20661000	86474000	260810000	FALSE
SPSGGAAGPLLTPS(0.002)QS(0.038)LDGS(0.96)R	Q96CX2	BTB/POZ domain-containing protein KCTD12	KCTD12	-1.1	0.83	-2.67	44.35	34418000	9860100	54528000	141260000	FALSE
DS(0.23)RLS(0.802)RDS(0.968)LQGLIQAAAGK	Q5VZ18	SH2 domain-containing adapter protein E	SHE	-1	0.88	-2.66	11.42	7898100	3792000	8153900	21048000	FALSE
GACS(0.5)T(0.5)PDMPQFEPVKTETMTVSSLAIR	A0A0C4DH22	Band 4.1-like protein 1	EPB41L1	-0.96	0.93	-2.66	14.68	55154000	39374000	120570000	432790000	FALSE
KTSEGIIPT(0.003)DS(0.997)DNEKGER	Q70Z35	Phosphatidylinositol 3,4,5-trisphosphate-dependent Rac exchanger 2 protein	PREX2	-1.03	0.96	-2.65	13.93	2339300	2593100	1192000	4215700	FALSE
S(1)LPELDRDK	A0A0C4DH22	Band 4.1-like protein 1	EPB41L1	-1.01	0.99	-2.65	21.29	58387000	29082000	37958000	121430000	FALSE
GAS(0.999)PY(0.001)GSLNNIADGLSSLTEHFSDLTLTSEAR	Q8N2G6	Zinc finger CCHC domain-containing protein 24	ZCCHC24	-0.85	0.96	-2.61	27.26	83689000	48648000	26603000	73348000	FALSE
PVSSAASVY(0.002)AGAGGS(0.037)GS(0.037)RIS(0.368)VS(0.557)R	P05783	Keratin, type I cytoskeletal 18	KRT18	-0.15	1.72	-2.59	7.5	933600	750240	511180	3511200	TRUE
MCQRES(1)WVLR	Q8ND71	GTPase IMAP family member 8	GIMAP8	-1.02	0.81	-2.58	11.24	55979000	24912000	46564000	122340000	FALSE
KLFIGGLS(0.993)FET(0.006)TEESLR	P22626	Heterogeneous nuclear ribonucleoproteins A2/B1	HNRNPA2B1	-0.6	1.27	-2.56	12.79	7342900	4084500	3392200	15595000	FALSE
KLFIGGLS(1)FETTDESLR	A0A7I2V3R8;P09651	Heterogeneous nuclear ribonucleoprotein A1-like 2;Heterogeneous nuclear ribonucleoprotein A1;Heterogeneous nuclear ribonucleoprotein A1, N-terminally processed	HNRNPA1;HNRNPA1L2	-0.72	1.28	-2.56	19.42	7438100	4441500	272950	3851100	FALSE
SYS(1)FDEIRK	A0A7P0T9I9	Nicotinamide phosphoribosyltransferase	NAMPT	-0.44	1.4	-2.56	19.42	37322000	44116000	5799600	51881000	FALSE
WDS(0.315)Y(0.685)DNFSGHR	A0A494C067	Tensin-1	TNS1	-0.9	0.99	-2.56	13.68	77551000	41646000	1482800	3462200	FALSE
S(0.242)S(0.704)KDLLGKPPQLY(0.041)DT(0.01)PY(0.003)EPAEGGPR	Q5VZ18	SH2 domain-containing adapter protein E	SHE	-0.9	0.89	-2.54	3.89	41208000	18784000	60515000	185760000	FALSE
WDS(1)YDNFSGHR	A0A494C067	Tensin-1	TNS1	-0.97	0.8	-2.54	32.01	234690000	114260000	252370000	827620000	FALSE
Y(0.038)RPLHNAAS(0.961)HEGLAAASCSPPR	J3KN99	Sterile alpha motif domain-containing protein 14	SAMD14	-1.13	0.73	-2.53	6.24	6994600	3737800	7902100	21560000	FALSE
NDTHPTTGS(0.002)AS(0.997)PK	P20138	Myeloid cell surface antigen CD33	CD33	-0.96	0.81	-2.5	32.81	213130000	145180000	77812000	243580000	FALSE
VASGSDLHLTDIDS(0.992)DS(0.008)NR	Q92614	Unconventional myosin-XVIIIa	MYO18A	-0.98	0.75	-2.49	29.25	53568000	20660000	18955000	56349000	FALSE
QQS(1)FCAKPPPSPLSPVPSVVK	C9K0J5	Ras-associated and pleckstrin homology domains-containing protein 1	RAPH1	-0.96	0.78	-2.47	27.95	25359000	13937000	9005800	32125000	FALSE
SIS(1)PWLAR	A0A494BZW5	Zinc finger and BTB domain-containing protein 46	ZBTB46	-0.78	0.94	-2.47	24.99	3602100	2802800	13059000	39043000	FALSE
EGLGQGQS(1)LEQLEALVQTK	Q9NSC5	Homer protein homolog 3	HOMER3	-0.92	0.77	-2.46	65.35	307150000	164030000	293970000	872550000	FALSE
QQSFCAKPPPSPLS(0.714)PVPS(0.286)VVK	C9K0J5	Ras-associated and pleckstrin homology domains-containing protein 1	RAPH1	-1.26	0.52	-2.46	25.46	12863000	6310300	4046400	9305200	FALSE
AS(0.02)T(0.98)LLRDEELEEIKK	Q99653	Calcineurin B homologous protein 1	CHP1	-0.93	0.78	-2.45	25.64	103370000	57354000	99375000	237460000	FALSE
GLNS(1)WQQQQQQQQQPRPPPR	A0A494C067	Tensin-1	TNS1	-0.9	0.87	-2.45	7.36	2552900	1487300	2987400	8582500	FALSE
FAPSAPSPHHIS(1)PR	Q8NEA6	Zinc finger protein GLIS3	GLIS3	-1.48	0.31	-2.44	22.67	22212000	8130600	16146000	32968000	FALSE
FS(0.073)DS(0.8)HPELAAS(0.126)PFT(0.001)STSGCPSWSGR	Q13796	Protein Shroom2	SHROOM2	-0.8	0.96	-2.44	7.28	7918800	2935900	3231900	10630000	FALSE
RPT(0.999)AT(0.001)GDYDKK	D3DX19	Claudin;Claudin-5	CLDN5	-0.77	0.95	-2.44	14.24	84815000	45367000	6569500	18151000	FALSE
LPS(0.005)S(0.995)PASPSPK	A0A0C4DH22	Band 4.1-like protein 1	EPB41L1	-0.65	1	-2.43	17.92	184580000	112520000	89378000	257780000	FALSE
QIT(1)MEELVR	H0YDN1;Q15149	Plectin	PLEC	0.03	1.74	-2.42	19.27	31435000	33492000	10349000	62291000	FALSE
LS(0.002)RDS(0.998)LQGLIQAAAGK	Q5VZ18	SH2 domain-containing adapter protein E	SHE	-0.55	1.08	-2.41	24.01	32436000	18391000	14577000	45619000	FALSE
NKLEGDS(1)DVDS(1)ELEDRVDGVK	Q92614	Unconventional myosin-XVIIIa	MYO18A	-0.81	0.92	-2.41	11.95	74296000	49691000	47519000	98592000	FALSE
FPS(1)LLTEAK	Q8IWE4	DCN1-like protein 3	DCUN1D3	-1.32	0.39	-2.4	35.38	1205000	503770	1798200	5859600	FALSE
LKSSS(0.005)S(0.79)S(0.205)EDVASSNQK	P51813	Cytoplasmic tyrosine-protein kinase BMX	BMX	-0.89	0.78	-2.4	55.01	62298000	33095000	13313000	37338000	FALSE
VLNSS(0.054)S(0.946)PEGTVLVHR	D6RIA3		LOC285556	-1.32	0.38	-2.39	18.5	8236400	3511900	1340300	5311000	FALSE
ASEKS(0.06)T(0.939)MEQLVEK	A0A6Q8PH87	Myotubularin-related protein 13	SBF2	-0.57	1.09	-2.38	15.64	8681100	5631200	5736500	19554000	FALSE
HQAS(1)INELKR	A0A0C4DH22	Band 4.1-like protein 1	EPB41L1	-0.28	1.38	-2.37	13.64	36260000	35554000	13678000	69033000	FALSE
RKGS(0.104)QMS(0.104)T(0.848)DT(0.848)MVS(0.096)NPMFDASEFPDNYEAGR	A2A2F0	Ral GTPase-activating protein subunit beta	RALGAPB	-0.35	1.52	-2.35	10.69	1948300	2999000	332110	2262800	TRUE
GACS(0.052)T(0.948)PDMPQFEPVK	A0A0C4DH22	Band 4.1-like protein 1	EPB41L1	-0.72	0.86	-2.35	13.9	103850000	66693000	128020000	453950000	FALSE
S(0.996)LDGAEFS(0.996)RPAS(0.621)VS(0.387)ENHDAGPDGDKR	A0A0C4DH22	Band 4.1-like protein 1	EPB41L1	-1.25	0.43	-2.35	5.96	32585000	20335000	43636000	92318000	FALSE
AHSSPASLQLGAVS(0.037)PGT(0.037)LT(0.734)PT(0.175)GVVS(0.017)GPAATPTAQHLR	P46937	Transcriptional coactivator YAP1	YAP1	-1	0.55	-2.34	14.6	254890000	169980000	184460000	460630000	FALSE
NVPT(0.992)KS(0.007)PS(0.001)APINWR	Q99759	Mitogen-activated protein kinase kinase kinase 3	MAP3K3	-0.79	0.79	-2.34	5.85	9779700	6573900	12473000	36447000	FALSE
RLPS(0.004)S(0.013)PAS(0.981)PS(0.002)PK	A0A0C4DH22	Band 4.1-like protein 1	EPB41L1	-0.73	0.87	-2.34	10.02	93371000	56160000	18657000	56864000	FALSE
T(0.023)QES(0.975)CGIAPLT(0.352)PS(0.593)QS(0.057)PKPEVR	Q96MM6	Heat shock 70 kDa protein 12B	HSPA12B	-0.61	1	-2.34	12.56	406560000	278310000	9574800	25203000	FALSE
VGENDGY(0.951)MEPY(0.049)DAQQMITEIR	Q5VZ18	SH2 domain-containing adapter protein E	SHE	-1.28	0.47	-2.34	3.18	4376700	1487400	1680100	3966300	FALSE
AGS(0.999)PFS(0.001)PPPSSSSLTGEAAISR	Q96JY6	PDZ and LIM domain protein 2	PDLIM2	-1.26	0.28	-2.33	32.29	13411000	10340000	54617000	115550000	FALSE
GS(0.918)GRS(0.541)S(0.541)PAPNLAPAS(1)PGPAQLQLVR	Q6NY19	KN motif and ankyrin repeat domain-containing protein 3	KANK3	-0.77	0.79	-2.33	14.93	470370000	289580000	348370000	737170000	FALSE
QIASQFPPPPTPPAMESQPLKPVPANVAPQS(1)PPAVK	C9K0J5	Ras-associated and pleckstrin homology domains-containing protein 1	RAPH1	-1.03	0.54	-2.33	4.91	133230000	89561000	75171000	190600000	FALSE
S(1)VAS(1)S(1)QPAKPTK	A0A087X0K9;A0A0G2JNH2	Tight junction protein ZO-1	TJP1	-0.88	0.76	-2.32	13.31	109040000	54301000	4742500	13402000	FALSE
S(0.948)MEELT(0.019)VIQCT(0.016)S(0.016)QELPAQTGLLSQTGDVPLPAGR	A0A096LNZ0;A0A096LP25	Uncharacterized protein FLJ45252	AAK1	-1.01	0.57	-2.31	11.3	3029700	1658900	47795000	104190000	FALSE
TQESCGIAPLT(1)PS(0.046)QS(0.954)PKPEVR	Q96MM6	Heat shock 70 kDa protein 12B	HSPA12B	-0.69	0.58	-2.31	23.1	566730000	342700000	294740000	828540000	FALSE
HSTPLPSTAVPS(0.001)HT(0.006)PGS(0.084)S(0.876)QQS(0.033)PLNSPHPGPIR	Q86V42	Protein FAM124A	FAM124A	-1.13	0.37	-2.3	18.32	40554000	21139000	12824000	29266000	FALSE
RPT(0.001)AT(0.997)GDY(0.002)DKK	D3DX19	Claudin;Claudin-5	CLDN5	-1.15	0.45	-2.3	6.78	84982000	38498000	1485500	3238300	FALSE
S(1)EDNLSATPPALR	A0A087WTJ2	GTPase IMAP family member 5	GIMAP1-GIMAP5;GIMAP5	-0.94	0.7	-2.3	11.92	4412100	2670800	8863300	17826000	FALSE
LHVGNIS(0.994)PT(0.006)CTNQELR	Q9BQ04	RNA-binding protein 4B	RBM4B	-1.17	0.3	-2.29	5.49	9961900	5131700	5878100	11479000	FALSE
S(1)VAS(1)S(1)QPAKPTK	A0A087X0K9;A0A0G2JNH2	Tight junction protein ZO-1	TJP1	-0.78	0.78	-2.28	13.31	15382000	8518500	9663900	25820000	FALSE
RS(0.071)S(0.929)IIKDPSNQK	Q15111	Inactive phospholipase C-like protein 1	PLCL1	-0.35	1.25	-2.27	19.84	3165700	2968000	592950	1515500	FALSE
LGS(1)EEPSKEPS(0.448)S(0.55)PS(0.002)AQLR	Q8NFW9	Rab effector MyRIP	MYRIP	-0.77	0.71	-2.26	35.96	64057000	42002000	17797000	26680000	FALSE
SQS(1)AFSITGEEALK	Q8NFW9	Rab effector MyRIP	MYRIP	-1.42	0.26	-2.26	22.13	6575900	4350400	6929800	22003000	FALSE
VAS(0.908)GS(0.091)DLHLT(0.001)DIDSDSNR	Q92614	Unconventional myosin-XVIIIa	MYO18A	-0.72	0.76	-2.26	1.47	1957400	1603700	4532700	11862000	FALSE
WLDDLLAS(0.998)PPPS(0.002)GGGAR	Q9C0C2	182 kDa tankyrase-1-binding protein	TNKS1BP1	-1.44	0.08	-2.26	17.05	8743200	5251500	16493000	20308000	FALSE
DKS(1)DSDTEGLLFSR	A0A0C4DH22	Band 4.1-like protein 1	EPB41L1	-0.76	0.75	-2.25	38.21	56812000	42962000	79721000	211160000	FALSE
IEIT(0.132)PS(0.868)HELIQAVGPLR	Q13469	Nuclear factor of activated T-cells, cytoplasmic 2	NFATC2	-1.18	0.39	-2.25	4	721250	450280	492270	1039200	FALSE
LLGGT(0.027)RT(0.972)PINDAS(0.001)	Q8N357	Solute carrier family 35 member F6	SLC35F6	-0.6	0.91	-2.25	4.5	55072000	36572000	54526000	148670000	FALSE
SDS(1)DTEGLLFSR	A0A0C4DH22	Band 4.1-like protein 1	EPB41L1	-0.69	0.75	-2.25	38.66	350970000	216720000	155620000	436130000	FALSE
APGS(1)PAAPR	Q5SPY9	Neural proliferation differentiation and control protein 1	NPDC1	-0.85	0.64	-2.24	9.35	33977000	17768000	3962700	10326000	FALSE
DLDT(0.183)HQVS(0.818)DDLS(0.917)ET(0.076)DIS(0.006)NEAR	Q8NFW9	Rab effector MyRIP	MYRIP	-1.07	0.54	-2.24	11.04	12936000	8413000	12389000	31404000	FALSE
KES(1)YSVYVYK	U3KQK0	Histone H2B;Histone H2B type 1-L;Histone H2B type 1-M;Histone H2B type 1-N;Histone H2B type 1-H;Histone H2B type 2-F;Histone H2B type 1-C/E/F/G/I;Histone H2B type 1-D;Histone H2B type F-S;Histone H2B type 1-K	HIST1H2BN;HIST1H2BL;HIST1H2BM;HIST1H2BH;HIST2H2BF;HIST1H2BC;HIST1H2BD;H2BFS;HIST1H2BK	0.07	1.66	-2.23	46.82	8245100	7454600	4589500	22844000	FALSE
S(1)VAS(0.005)S(0.995)QPAKPTK	A0A087X0K9;A0A0G2JNH2	Tight junction protein ZO-1	TJP1	-0.84	0.66	-2.23	25.4	244100000	133200000	91091000	229090000	FALSE
DIETPGLPRPLS(1)LR	Q9H3T2	Semaphorin-6C	SEMA6C	-0.9	0.6	-2.22	5.86	1255600	651230	1160100	1769200	FALSE
LIHY(0.001)HQHNS(0.997)AGMIT(0.002)R	P51813	Cytoplasmic tyrosine-protein kinase BMX	BMX	-0.85	0.71	-2.22	11.83	1418400	548060	729560	1404300	FALSE
S(1)REMQDVDLAEVKPLVEK	Q92597	Protein NDRG1	NDRG1	-0.7	0.68	-2.22	29.17	41695000	30394000	31905000	89451000	FALSE
KLPSDPDVLEGEVT(1)DEDEEAEMSR	Q15111	Inactive phospholipase C-like protein 1;Phosphoinositide phospholipase C	PLCL1	-0.74	0.73	-2.21	25.04	31308000	16957000	15123000	46376000	FALSE
NAIHTFVQS(0.955)GS(0.045)HLAAR	P04040	Catalase	CAT	-1.04	0.49	-2.21	18.21	18602000	10914000	7961000	17236000	FALSE
S(1)LDGAEFSR	A0A0C4DH22	Band 4.1-like protein 1	EPB41L1	-0.75	0.78	-2.21	15.89	105190000	61057000	29687000	81366000	FALSE
SSS(1)PTSYWK	Q92614	Unconventional myosin-XVIIIa	MYO18A	-0.73	0.74	-2.21	14.52	15537000	14685000	6958100	24623000	FALSE
AQT(1)LPTSVVTITSESSPGKR	Q01082	Spectrin beta chain, non-erythrocytic 1	SPTBN1	-0.6	0.86	-2.2	40.49	100330000	73336000	121370000	394350000	FALSE
KLQT(0.333)HPS(0.336)LAS(0.336)QGS(0.995)K	B1AKB9	MyoD family inhibitor	MDFI	-0.88	0.73	-2.2	2.58	7312200	3858000	13943000	29489000	FALSE
S(0.968)ET(0.032)APAETATPAPVEKS(1)PAK	P16401	Histone H1.5	HIST1H1B	-0.49	1.01	-2.2	33.94	485100000	391390000	183220000	413910000	FALSE
AAAT(1)PESQEPQAK	P49006	MARCKS-related protein	MARCKSL1	-0.7	0.71	-2.19	48.97	185500000	126770000	41283000	119750000	FALSE
KQKGS(1)EENLDEAR	P35611	Alpha-adducin	ADD1	-0.8	0.75	-2.19	21.72	17948000	4325400	2523700	7108000	FALSE
SRDESASETSTPSEHSAAPS(1)PQVEVR	Q92614	Unconventional myosin-XVIIIa	MYO18A	-1.14	0.35	-2.19	31.57	38173000	21705000	8481400	39757000	FALSE
AHGCFQDGRS(1)PGPPPPVGVK	Q9H1B7	Interferon regulatory factor 2-binding protein-like	IRF2BPL	-1.02	0.48	-2.18	9.62	6813100	2968400	7292400	21815000	FALSE
KIYGS(1)QPNFNMQYIPR	P51813	Cytoplasmic tyrosine-protein kinase BMX	BMX	-0.1	1.33	-2.18	14.51	14631000	13567000	21874000	67028000	FALSE
REQGGS(0.007)GLGS(0.233)GS(0.568)S(0.178)GGGGS(0.009)T(0.003)S(0.001)GLGSGYIGR	A0A096LP25	AP2-associated protein kinase 1	AAK1	-0.47	1.03	-2.18	17.99	134080000	91113000	899990	3301100	FALSE
HPPLYSDHSPLCADSLGQEPGAAS(0.002)FQNDS(0.998)PPQVR	Q13796	Protein Shroom2	SHROOM2	-0.55	0.88	-2.17	13.22	14553000	2119800	19117000	50484000	FALSE
PFPT(0.003)PS(0.992)PAS(0.005)LDVYVAR	Q13796	Protein Shroom2	SHROOM2	-0.57	0.9	-2.17	24.64	23349000	15266000	4238500	9143400	FALSE
S(0.003)YS(0.995)PY(0.002)DYQPCLAGPNQDFHSK	A0A494C067	Tensin-1	TNS1	-0.65	0.75	-2.17	46.53	130040000	81580000	106270000	319500000	FALSE
AGPAHAGHTAPMRPS(0.044)Y(0.111)S(0.844)AQEGLAGYQR	A0A494C067	Tensin-1	TNS1	-0.7	0.73	-2.16	10.13	10169000	7379400	9074000	28197000	FALSE
EAEY(0.414)S(0.586)DKHGQYLIGHGTK	P54760	Ephrin type-B receptor 4;Receptor protein-tyrosine kinase	EPHB4	-0.8	0.69	-2.16	21.81	75564000	41560000	60799000	149290000	FALSE
HGSMVSLVSGAS(0.004)GY(0.006)S(0.876)AT(0.048)S(0.014)T(0.014)S(0.019)S(0.019)FKK	Q9Y5P4	Collagen type IV alpha-3-binding protein	COL4A3BP	0.25	1.69	-2.16	19.24	5255500	5128900	1160100	5048800	FALSE
MEQLS(1)DEEIDHGAEEDS(1)DKEDQDLDKMFGAWLGELDK	C9K0J5	Ras-associated and pleckstrin homology domains-containing protein 1	RAPH1	-0.89	0.5	-2.15	2.81	481700000	266330000	139910000	382570000	FALSE
RPS(0.973)VDS(0.027)LVSK	C9K0J5	Ras-associated and pleckstrin homology domains-containing protein 1	RAPH1	-0.67	0.79	-2.15	21.24	12451000	7424000	2514600	6222000	FALSE
TPASTPVSGTPQAS(1)PMIER	Q9UHR4	Brain-specific angiogenesis inhibitor 1-associated protein 2-like protein 1	BAIAP2L1	-1.29	0.15	-2.14	29.69	12082000	1441700	5566400	6390600	FALSE
VISAPVSDATPDYAVVTALPPT(0.101)S(0.101)T(0.535)PPT(0.262)PPLR	A0A0U1RRM6			-1.61	-0.25	-2.14	13.74	4088100	2331100	13565000	18332000	FALSE
VVWGGPGPAPPDAALCT(0.166)S(0.834)PRPRPAVAAR	A6NN40	Protein Shroom1	SHROOM1	-0.56	0.82	-2.14	4.06	2376800	841100	4404300	9280000	FALSE
IPHMKDPIGDS(1)FQNDK	P26951	Interleukin-3 receptor subunit alpha	IL3RA	-0.83	0.58	-2.13	17.51	1296900	995560	1773000	3380700	FALSE
LDS(0.122)PPPS(0.145)PIT(0.655)EAS(0.077)EAAEAAEAGNLAVSSR	Q9C0C2	182 kDa tankyrase-1-binding protein	TNKS1BP1	-0.72	0.8	-2.13	10.65	1174000	947870	1336900	3725700	FALSE
RAS(0.961)LS(0.039)DIGFGKLETYVK	Q07002	Cyclin-dependent kinase 18	CDK18	-0.29	1.18	-2.13	22.23	4277000	1880800	1956800	7250900	FALSE
S(0.007)RS(0.993)LVDY(0.001)ENANK	A0A0A0MRI2;Q9UNH7	Sorting nexin-6;Sorting nexin-6, N-terminally processed	SNX6	0.21	1.68	-2.13	17.7	3922200	4771300	799290	3496600	FALSE
KMGAPESGLAEY(0.003)LFDKHT(0.022)LGDS(0.124)DNES(0.85)	P02794	Ferritin heavy chain;Ferritin heavy chain, N-terminally processed;Ferritin	FTH1	-0.72	0.61	-2.12	7.11	195270000	126600000	469970000	1239700000	FALSE
NSVLS(0.009)DPGLDS(0.989)PRT(0.853)S(0.149)PVIMAR	O15085	Rho guanine nucleotide exchange factor 11	ARHGEF11	-0.87	0.46	-2.12	15.22	59722000	55681000	43810000	94608000	FALSE
QAS(0.996)T(0.004)DAGTAGALTPQHVR	P46937	Transcriptional coactivator YAP1	YAP1	-0.88	0.5	-2.12	38.64	49728000	28138000	24098000	48240000	FALSE
RLS(1)AQFENLMAESR	Q9H7C4	Syncoilin	SYNC	-0.86	0.54	-2.12	37.72	58226000	32620000	83730000	166540000	FALSE
MESMNRPYTSLVPPLS(1)PQPK	C9K0J5	Ras-associated and pleckstrin homology domains-containing protein 1	RAPH1	-0.77	0.59	-2.11	25.57	49109000	26248000	33311000	66261000	FALSE
NGLVNS(1)EVHNEDGR	F2Z3N7	Transmembrane protein 106B	TMEM106B	-0.51	0.87	-2.11	29.23	8098600	19745000	12941000	36753000	FALSE
RKGS(0.104)QMS(0.104)T(0.848)DT(0.848)MVS(0.096)NPMFDASEFPDNYEAGR	A2A2F0	Ral GTPase-activating protein subunit beta	RALGAPB	-0.35	1.31	-2.11	10.69	2435200	3273400	878190	3716500	FALSE
S(0.046)PRPT(0.73)S(0.224)APAITQGQVAEGGVLDASAK	A0A2R8YD30	Protein 4.1	EPB41	-0.8	0.56	-2.11	29.34	8354400	5336200	29478000	88662000	FALSE
KPSVGVPPPAS(0.967)PS(0.033)YPR	Q9P206	Uncharacterized protein KIAA1522	KIAA1522	-0.79	0.58	-2.1	44.92	37053000	19172000	67614000	153010000	FALSE
LQHYT(0.002)S(0.951)GHMT(0.047)PGMK	B1AKC9	Receptor protein-tyrosine kinase;Ephrin type-B receptor 2	EPHB2	-0.77	0.59	-2.1	17.6	4222900	2822300	1977700	4935000	FALSE
QQFVQS(0.006)S(0.006)S(0.006)T(0.006)FKDPERAS(0.975)LR	O14917	Protocadherin-17	PCDH17	-0.95	0.5	-2.1	1.21	4898000	2640700	7239500	10271000	FALSE
RGMT(1)VEGLK	P07814	Bifunctional glutamate/proline--tRNA ligase;Glutamate--tRNA ligase;Proline--tRNA ligase	EPRS	0.14	1.55	-2.1	10.24	8315900	8983800	2583300	13970000	FALSE
GLPS(0.533)NNS(0.467)LDFLDEEYEVPDLDGTR	O00408	cGMP-dependent 3',5'-cyclic phosphodiesterase	PDE2A	-0.81	0.57	-2.09	9.05	4345100	2700400	2655400	5732900	FALSE
IGGDAAT(0.002)T(0.007)VNNS(0.563)T(0.428)PDFGFGGQKR	Q92945	Far upstream element-binding protein 2	KHSRP	-2.15	-0.75	-2.09	7.28	1777600	638110	5451500	7034800	FALSE
S(0.187)S(0.813)PVHIIATSK	H7C4S2	HMG box-containing protein 1	HBP1	-0.63	0.89	-2.09	12.56	18351000	13156000	1387600	2160500	FALSE
DKRVS(0.999)NT(0.001)PLR	O75781	Paralemmin-1	PALM	-1.87	-0.37	-2.08	9.35	16788000	4589800	2090400	5677200	FALSE
DTETVYS(1)EVRK	P16284	Platelet endothelial cell adhesion molecule	PECAM1	-1.14	0.2	-2.08	24.76	55996000	30237000	7595300	12563000	FALSE
FANY(1)IDKVR	P08670	Vimentin	VIM	-0.69	0.77	-2.08	16.28	3538700	1997600	2465000	8239000	FALSE
MEGMDDDPEDRMS(0.55)Y(0.478)LT(0.972)AMGADYLSCDSR	A0A3B3ITE1	Tight junction protein ZO-2	TJP2	-1.08	0.27	-2.08	7.63	16862000	7880700	50641000	95541000	FALSE
S(0.007)LS(0.993)LPILRPAGTGPPALER	A0A7I2PMD6	Pleckstrin homology domain-containing family G member 5	PLEKHG5	-0.69	0.64	-2.08	19.91	22036000	11996000	12237000	34580000	FALSE
IKEEQVS(0.719)PS(0.28)QY(0.001)GGSELPSAK	A0A494BZW5	Zinc finger and BTB domain-containing protein 46	ZBTB46	-0.54	0.77	-2.07	8.76	6325400	4057700	2758700	15347000	FALSE
KLQTHPS(0.982)LAS(0.012)QGS(0.006)K	B1AKB9	MyoD family inhibitor	MDFI	-1.15	0.19	-2.07	5.69	1431300	669740	837400	1649500	FALSE
KT(0.038)S(0.962)EGIIPTDSDNEKGER	Q70Z35	Phosphatidylinositol 3,4,5-trisphosphate-dependent Rac exchanger 2 protein	PREX2	-0.93	0.45	-2.07	14.72	8007300	6856900	3517500	6389400	FALSE
QS(1)HPLTQSR	A0A494C067	Tensin-1	TNS1	-0.69	0.71	-2.07	8.39	1359100	771720	375190	634980	FALSE
RLPS(0.992)S(0.983)PAS(0.025)PSPK	A0A0C4DH22	Band 4.1-like protein 1	EPB41L1	-0.46	1.02	-2.07	14.16	28442000	18067000	31766000	89574000	FALSE
SLAPDRS(1)DDEHDPLDNTSR	Q92614	Unconventional myosin-XVIIIa	MYO18A	-0.8	0.56	-2.07	25.7	1034100000	601790000	557160000	430520000	FALSE
SLS(1)PIIGK	A0A0C4DH22	Band 4.1-like protein 1	EPB41L1	-0.57	0.74	-2.07	22.72	190900000	128790000	68239000	244380000	FALSE
WDS(0.48)Y(0.48)DNFS(0.038)GHRDDGMEEVVGHT(0.001)QGPLDGS(0.02)LY(0.98)AK	A0A494C067	Tensin-1	TNS1	-0.7	0.69	-2.07	8.14	47345000	25147000	32958000	72620000	FALSE
DPPSLS(0.003)S(0.312)AS(0.643)PPGS(0.042)R	A0A1B0GTL5			-0.39	0.99	-2.06	19.93	16723000	29864000	5314300	16912000	FALSE
HS(0.06)S(0.94)PHQSEDEEDPR	P13807	Glycogen [starch] synthase, muscle	GYS1	-1.33	0.01	-2.06	13.7	24539000	9841000	1456300	2364200	FALSE
KLDPAQS(0.064)AS(0.935)RENLLEEQGS(0.001)IALR	A0A0D9SF54;Q13813	Spectrin alpha chain, non-erythrocytic 1	SPTAN1	-0.77	0.57	-2.06	7.41	1298500000	743200000	654810000	1581200000	FALSE
LVS(0.893)S(0.107)QEQDREQLIQK	Q8TDY2	RB1-inducible coiled-coil protein 1	RB1CC1	-0.6	0.71	-2.06	23.31	17130000	15704000	7284700	21667000	FALSE
AGS(1)LPNYATINGK	A0A494C067	Tensin-1	TNS1	-0.52	0.78	-2.05	34.89	18748000	16067000	16811000	57647000	FALSE
AHSSPASLQLGAVS(0.902)PGT(0.097)LT(0.001)PTGVVSGPAATPTAQHLR	P46937	Transcriptional coactivator YAP1	YAP1	-0.84	0.46	-2.05	35.32	38677000	25463000	19955000	20531000	FALSE
AS(1)PVPAPSSGLHAAVR	Q9P206	Uncharacterized protein KIAA1522	KIAA1522	-0.69	0.67	-2.05	21.94	131970000	90021000	102000000	251760000	FALSE
GMYDGPVFDLT(0.008)T(0.292)T(0.699)PK	Q14195	Dihydropyrimidinase-related protein 3	DPYSL3	-0.71	0.59	-2.05	34.4	9594300	3818300	6998100	16758000	FALSE
GNS(1)DGYIIPINK	B1ALU1	Latrophilin-2	ADGRL2;LPHN2	-0.63	0.69	-2.05	31.77	34778000	23427000	18574000	41548000	FALSE
IST(0.004)AS(0.996)GDGR	A0A590UKB4;A0A7I2V5R6	Guanine nucleotide-binding protein G(s) subunit alpha isoforms short;Guanine nucleotide-binding protein G(s) subunit alpha isoforms XLas	GNAS	-0.6	0.75	-2.05	12.94	2174400	1530100	2224400	6085800	FALSE
S(0.001)VLVHAGS(0.111)QGQS(0.053)S(0.018)ALLHPS(0.206)PT(0.105)NQQAS(0.582)PVIHY(0.745)S(0.152)PT(0.029)NQQLR	Q13469	Nuclear factor of activated T-cells, cytoplasmic 2	NFATC2	-0.66	0.64	-2.05	5.7	6948900	4316700	11455000	26663000	FALSE
VPT(0.908)PS(0.046)S(0.046)VAS(0.001)AETNSQQPGPDVPVLEMK	Q92793	CREB-binding protein	CREBBP	-1.29	0.01	-2.05	11.73	25762000	13753000	1738800	3044400	FALSE
RNS(1)NPSAESVSAR	D6RIA3		LOC285556	-0.85	0.52	-2.04	30.77	41523000	27070000	10172000	36576000	FALSE
SGYIPSGHS(0.001)LGT(0.999)PEPAPR	A0A494C067	Tensin-1	TNS1	-0.65	0.69	-2.04	22.35	20673000	12237000	12102000	28430000	FALSE
DGAGLGLS(0.94)GGS(0.06)PGASTPVLLTR	Q8N612	FTS and Hook-interacting protein	FAM160A2	-0.8	0.5	-2.03	41.97	6811400	4451600	12901000	25460000	FALSE
GS(0.362)GRS(0.743)S(0.894)PAPNLAPASPGPAQLQLVR	Q6NY19	KN motif and ankyrin repeat domain-containing protein 3	KANK3	-0.8	0.49	-2.03	10.18	840880000	444710000	422880000	858010000	FALSE
GS(0.73)GRS(0.838)S(0.432)PAPNLAPAS(1)PGPAQLQLVR	Q6NY19	KN motif and ankyrin repeat domain-containing protein 3	KANK3	-0.79	0.49	-2.03	6.7	865520000	460800000	257350000	426850000	FALSE
KEHMELVS(1)R	A0A0J9YYF7	Disheveled-associated activator of morphogenesis 2	DAAM2	-0.93	0.63	-2.03	11.53	1921600	1412100	1355100	2305800	FALSE
KLDPAQS(0.881)AS(0.119)RENLLEEQGSIALR	A0A0D9SF54;Q13813	Spectrin alpha chain, non-erythrocytic 1	SPTAN1	-0.7	0.64	-2.02	17.24	1030300000	608050000	1324900000	3229500000	FALSE
LREQDCGEPASPAAS(0.117)IS(0.052)RLS(0.831)GEQVDGK	O60353	Frizzled-6	FZD6	-0.84	0.52	-2.02	8.55	16561000	12031000	7717500	19174000	FALSE
S(0.004)FS(0.996)APATQAYGHEIPLR	A0A494C067	Tensin-1	TNS1	-0.8	0.46	-2.02	47.31	84289000	46266000	44240000	115150000	FALSE
SQQPLKPQVHT(0.985)PVAT(0.015)VK	A0A0U1RQQ9	SCY1-like protein 2	SCYL2	-0.15	1	-2.02	8.99	10764000	9239400	9328100	31850000	FALSE
KLS(1)PPPLPPR	F5GWN5	Phosphatidylinositol 4-phosphate 3-kinase C2 domain-containing subunit beta	PIK3C2B	-0.69	0.57	-2.01	19.15	20198000	13879000	7286400	17214000	FALSE
ALEQS(0.393)QS(0.607)LPLPAPT(0.798)S(0.068)T(0.062)S(0.056)PS(0.016)R	H7BYP9;O15068	Guanine nucleotide exchange factor DBS	MCF2L	-0.59	0.67	-2	5.19	51947000	46713000	8848700	20102000	FALSE
ANMHIS(0.014)ES(0.986)QQEFFR	Q9H246	Uncharacterized protein C1orf21	C1orf21	-0.86	0.35	-2	21.99	1930800	1017700	1531800	3260200	FALSE
ILFS(0.936)PFFHPGNS(0.062)IHT(0.002)QPEVILHQNHEEDNCVQR	P41212	Transcription factor ETV6	ETV6	-0.93	0.4	-2	9.8	8430300	4308800	7094300	18434000	FALSE
KPWTCFPKPSNSQPT(0.025)S(0.939)PS(0.036)LEDPAK	Q0VF96	Cingulin-like protein 1	CGNL1	-0.8	0.49	-2	15.81	113350000	75650000	39461000	118830000	FALSE
TVIRLPS(0.006)GS(0.043)GAAS(0.29)PT(0.67)GS(0.992)AVDIR	Q09666	Neuroblast differentiation-associated protein AHNAK	AHNAK	-0.88	0.43	-2	6.6	14283000	13030000	5204100	11897000	FALSE
AESALPS(0.95)WKS(0.045)VDRLDET(0.004)NLAPVLQSPDGNWVALK	Q8NFW9	Rab effector MyRIP	MYRIP	-0.76	0.52	-1.99	15.56	15813000	13511000	22988000	55197000	FALSE
AQS(1)PGS(1)PLHAR	Q13796	Protein Shroom2	SHROOM2	-0.55	0.71	-1.99	13.65	151090000	96344000	30118000	77230000	FALSE
GVT(0.002)QEVDGLS(0.97)QT(0.028)DGTLTYFDKVDK	A0A804HIW2	Phospholipid-transporting ATPase IG;Phospholipid-transporting ATPase	ATP11C	-0.61	0.65	-1.99	26.84	23749000	19612000	30465000	57791000	FALSE
KIY(1)GSQPNFNMQYIPR	P51813	Cytoplasmic tyrosine-protein kinase BMX	BMX	-0.7	0.5	-1.99	59.48	79292000	46468000	45199000	104750000	FALSE
LS(0.002)NS(0.153)S(0.845)LCS(1)IEEEHR	H7C1F9	Ral GTPase-activating protein subunit alpha-2	RALGAPA2	-0.65	0.62	-1.99	25.74	57930000	29729000	24528000	50336000	FALSE
LVS(0.5)S(0.5)QEQDREQLIQK	Q8TDY2	RB1-inducible coiled-coil protein 1	RB1CC1	-0.54	0.71	-1.99	10.46	4654500	3909000	7284700	21667000	FALSE
RFS(1)S(1)GGEEDDFDR	O94929	Actin-binding LIM protein 3	ABLIM3	-0.65	0.62	-1.99	10.26	120570000	81537000	26551000	61964000	FALSE
S(0.001)RPVS(0.014)VKT(0.985)FEDIPLEEPEVK	P35968	Vascular endothelial growth factor receptor 2	KDR	-1.42	-0.07	-1.99	11.89	3407800	562180	6903200	8909100	FALSE
S(0.002)RS(0.986)S(0.811)PS(0.194)T(0.006)DHYK	Q13796	Protein Shroom2	SHROOM2	-0.65	0.7	-1.99	24.66	5821200	4163700	19438000	14265000	FALSE
SPSGGAAGPLLT(0.002)PS(0.01)QS(0.979)LDGS(0.01)R	Q96CX2	BTB/POZ domain-containing protein KCTD12	KCTD12	-0.86	0.41	-1.99	18.49	77481000	38450000	7090200	18958000	FALSE
T(0.002)PS(0.002)ADLFHYDS(0.996)MNAVNWGMR	O94929	Actin-binding LIM protein 3	ABLIM3	-0.33	0.86	-1.99	32.96	9650500	9279200	39549000	110000000	FALSE
AS(1)LGS(1)LEGEAEAEASSPK	Q09666	Neuroblast differentiation-associated protein AHNAK	AHNAK	-0.53	0.75	-1.98	16.68	48251000	41733000	175740000	510880000	FALSE
HTSIS(0.016)ES(0.557)S(0.424)RQS(0.002)LPSLK	P46939	Utrophin	UTRN	-0.89	0.46	-1.98	7.49	1683200	1521000	1095800	2948600	FALSE
NSS(1)QVGMYTVSLFSK	P51813	Cytoplasmic tyrosine-protein kinase BMX	BMX	-0.73	0.54	-1.98	38.51	38854000	27169000	5968700	15454000	FALSE
S(1)IPNGLHDPSSTYIR	A6NKD9	Coiled-coil domain-containing protein 85C	CCDC85C	-0.28	0.95	-1.98	15.75	1044800	1796000	3540400	10244000	FALSE
SAS(1)LPAYR	O94929	Actin-binding LIM protein 3	ABLIM3	-0.45	0.74	-1.98	17.54	57897000	40978000	37648000	96967000	FALSE
SELGWRPHS(0.98)WHAT(0.019)K	Q13796	Protein Shroom2	SHROOM2	-0.28	0.94	-1.98	2.1	5936400	5072300	8319900	27782000	FALSE
AAS(1)QQEIEQSIETLNMLMLDLEPASAAAPLHK	A0A494C067	Tensin-1	TNS1	-0.6	0.66	-1.97	16.38	21058000	14583000	20250000	47118000	FALSE
GLPS(0.432)NNS(0.568)LDFLDEEYEVPDLDGTR	O00408	cGMP-dependent 3',5'-cyclic phosphodiesterase	PDE2A	-0.81	0.45	-1.97	7.63	4345100	2700400	10529000	18381000	FALSE
IS(0.063)AES(0.931)PT(0.006)GLPSHKGELVVSLK	Q96C24	Synaptotagmin-like protein 4	SYTL4	-0.61	0.67	-1.97	14.48	3130000	2128200	7080600	15456000	FALSE
QQSFCAKPPPS(0.979)PLS(0.021)PVPSVVK	C9K0J5	Ras-associated and pleckstrin homology domains-containing protein 1	RAPH1	-0.57	0.66	-1.97	5.49	11203000	9331700	6569000	17406000	FALSE
RAS(1)LEEIENHPWLQGVDPSPATK	Q9NRH2	SNF-related serine/threonine-protein kinase	SNRK	-0.25	0.92	-1.97	18.08	54763000	54894000	72676000	204780000	FALSE
S(0.002)PVPS(0.998)PPGS(1)PR	Q96MM6	Heat shock 70 kDa protein 12B	HSPA12B	-0.76	0.47	-1.96	21.32	47043000	24834000	16746000	36052000	FALSE
S(0.744)RS(0.744)S(0.747)S(0.747)VGS(0.005)S(0.005)S(0.002)S(0.002)Y(0.001)PIS(0.002)PAVSR	H0YDN1;Q15149	Plectin	PLEC	-1.17	0.12	-1.96	3.24	3594400	4061000	2529600	2132100	FALSE
SLDGAEFS(0.005)RPAS(0.109)VS(0.886)ENHDAGPDGDKR	A0A0C4DH22	Band 4.1-like protein 1	EPB41L1	-0.19	1.08	-1.96	15.23	192290000	120320000	9378100	27704000	FALSE
STPACS(1)PILR	A0A1B0GUD6	GRAM domain-containing protein 1B	GRAMD1B	-0.62	0.6	-1.96	13.98	10883000	6861900	8433800	22032000	FALSE
MEQLS(1)DEEIDHGAEEDS(1)DKEDQDLDKMFGAWLGELDK	C9K0J5	Ras-associated and pleckstrin homology domains-containing protein 1	RAPH1	-0.68	0.5	-1.95	2.81	486050000	272360000	139910000	382570000	FALSE
RLS(1)GKDTEQIR	Q9UMX1	Suppressor of fused homolog	SUFU	-0.63	0.67	-1.95	11.51	11442000	7904500	5066400	11860000	FALSE
TLDHFSSLGS(1)VDSLDHPSSR	Q13796	Protein Shroom2	SHROOM2	-0.64	0.59	-1.95	40.31	63091000	39971000	33211000	99636000	FALSE
AAS(1)GFNAMEDAQTLR	P09525	Annexin A4;Annexin	ANXA4	-0.8	0.52	-1.94	22.72	4186900	3348800	3251100	7051600	FALSE
ANVLS(0.245)S(0.755)PCDQAGLHHR	Q14153	Protein FAM53B	FAM53B	-1.26	-0.02	-1.94	14.03	23045000	14669000	15773000	25641000	FALSE
AQGIRPRPPPAAPT(0.544)HS(0.406)PS(0.037)QS(0.012)PAR	Q9HCH3	Copine-5	CPNE5	-0.15	1.08	-1.94	1.97	737070	501370	217070	696060	FALSE
HERS(0.196)S(0.804)PLPGK	Q13094	Lymphocyte cytosolic protein 2	LCP2	-0.53	0.73	-1.94	10.19	6399600	5910500	8116900	19853000	FALSE
PAS(0.001)VS(0.003)ENHDAGPDGDKRDEDGES(0.996)GGQR	A0A0C4DH22	Band 4.1-like protein 1	EPB41L1	-0.37	0.9	-1.94	1.07	1262600	982760	3844500	9247500	FALSE
YSHSYLSDS(0.919)DT(0.081)EAK	Q92614	Unconventional myosin-XVIIIa	MYO18A	-0.64	0.56	-1.94	27.4	33271000	19916000	12660000	44378000	FALSE
ADS(1)PDGLAAGR	Q6NY19	KN motif and ankyrin repeat domain-containing protein 3	KANK3	-0.56	0.59	-1.93	12.97	586440000	369990000	220470000	547570000	FALSE
AS(0.174)RDS(0.787)S(0.039)EMGAVLEQLDHPNR	O14917	Protocadherin-17	PCDH17	-0.55	0.67	-1.93	21.51	13772000	9133800	18730000	41229000	FALSE
EGS(1)PGSQQHPPSQK	Q13796	Protein Shroom2	SHROOM2	-0.55	0.6	-1.93	58.79	87307000	62977000	23513000	62301000	FALSE
ERPRPAS(0.412)S(0.588)PALLEADLR	A8MQ27	E3 ubiquitin-protein ligase NEURL1B	NEURL1B	-0.79	0.42	-1.93	6.94	8058900	4555300	3107400	6709000	FALSE
GEVPPKET(1)PKK	P49006	MARCKS-related protein	MARCKSL1	-0.5	0.75	-1.93	16.76	681620000	482400000	156110000	377860000	FALSE
KAPS(0.001)S(0.999)PPPPPPPLR	Q13796	Protein Shroom2	SHROOM2	-0.64	0.55	-1.93	25.67	58490000	38765000	24481000	64552000	FALSE
RT(0.045)S(0.935)PANS(0.017)S(0.003)GDSAIASCHDGGSSYGKEDQEPK	A0A494BZW5	Zinc finger and BTB domain-containing protein 46	ZBTB46	-0.69	0.53	-1.93	32.77	8572700	7857000	7399100	20716000	FALSE
SSS(0.001)QLGS(0.997)PDVS(0.001)HLIR	Q9HCD6	Protein TANC2	TANC2	-0.24	0.89	-1.93	7.88	8619300	7230200	4529700	15841000	FALSE
T(0.006)LS(0.994)KLNLCVDKTEK	P28290	Sperm-specific antigen 2	SSFA2	-0.03	1.19	-1.93	15.3	631040	634160	5005800	19136000	FALSE
T(0.021)QS(0.978)PGTDLLPYLDWDYVR	A6NN40	Protein Shroom1	SHROOM1	-0.8	0.47	-1.93	26.67	1633200	956530	8257800	19371000	FALSE
ANIVDQSHLHDS(0.957)S(0.043)QK	Q99570	Phosphoinositide 3-kinase regulatory subunit 4	PIK3R4	-0.81	0.34	-1.92	27.12	11402000	7469300	8687600	20038000	FALSE
EHEFT(0.001)LCYGIADET(0.999)EQRK	REV__Q5SWA1			0.16	1.54	-1.92	1.91	390180	397110	651870	3052300	FALSE
KPWTCFPKPS(0.015)NS(0.955)QPT(0.25)S(0.594)PS(0.186)LEDPAK	Q0VF96	Cingulin-like protein 1	CGNL1	-0.62	0.54	-1.92	9.93	5870000	3181500	29426000	97082000	FALSE
KQPAFPAS(0.001)YIPPS(0.955)PPT(0.045)PPVPVPPPTLPK	C9K0J5	Ras-associated and pleckstrin homology domains-containing protein 1	RAPH1	-0.99	0.19	-1.92	10.39	17850000	11690000	12057000	22418000	FALSE
LTGS(1)LGCSIDR	Q99698	Lysosomal-trafficking regulator	LYST	-0.59	0.65	-1.92	16.94	24218000	17239000	7701800	19035000	FALSE
RVT(1)LELGGK	P00352;P05091;P30837;P47895	Retinal dehydrogenase 1;Aldehyde dehydrogenase, mitochondrial;Aldehyde dehydrogenase X, mitochondrial;Aldehyde dehydrogenase family 1 member A3;Retinal dehydrogenase 2	ALDH1A1;ALDH2;ALDH1B1;ALDH1A3;ALDH1A2	-0.74	0.49	-1.92	13.74	3329300	2149400	3624600	8748500	FALSE
S(0.5)S(0.5)PVHIIATSK	H7C4S2	HMG box-containing protein 1	HBP1	-0.44	0.89	-1.92	10.17	16833000	12033000	1387600	2160500	FALSE
S(1)RADLTAEMISAPLGDFR	Q9H3Q1	Cdc42 effector protein 4	CDC42EP4	-0.21	0.99	-1.92	27.01	13384000	12005000	19154000	67279000	FALSE
SPVPS(1)PPGSPR	Q96MM6	Heat shock 70 kDa protein 12B	HSPA12B	-0.93	0.24	-1.92	23.29	99689000	43076000	40464000	80610000	FALSE
DAAS(1)PHQDGAPGPGPR	A0A1B0GUL3			-0.5	0.64	-1.91	8.17	14248000	15676000	9893000	33299000	FALSE
DSGHGSTSVDSEGFSIPDT(0.938)GS(0.029)HCS(0.007)S(0.007)EY(0.006)AAS(0.006)S(0.007)PGDR	A0A2R8Y6S3	Mismatch repair endonuclease PMS2	PMS2	-0.73	0.47	-1.91	12.53	14152000	14264000	4306300	7120900	FALSE
KDNEESEQPPVPGT(0.989)PT(0.011)LR	O15439	Multidrug resistance-associated protein 4	ABCC4	-0.53	0.6	-1.91	47.37	115290000	78436000	28442000	59051000	FALSE
LSPSFGGMVPS(0.029)KS(0.971)R	P35968	Vascular endothelial growth factor receptor 2	KDR	-0.46	0.78	-1.91	15.94	3770500	2138700	4964700	14608000	FALSE
NNRPAFFS(0.992)PS(0.008)LK	B0QY16	Uncharacterized protein KIAA0930	KIAA0930	-0.41	0.79	-1.91	21.87	21521000	13367000	47043000	136010000	FALSE
RVS(0.681)S(0.215)S(0.07)S(0.032)ELDLPS(0.002)GDHCEAGLLQLDVPLLR	Q92614	Unconventional myosin-XVIIIa	MYO18A	-0.87	0.31	-1.91	8.67	52174000	21888000	34455000	79832000	FALSE
RVS(1)LHCLLDQFDK	Q8IWF6	Protein DENND6A	DENND6A	-0.66	0.48	-1.91	22.9	7207900	6655400	22479000	47720000	FALSE
S(0.008)GY(0.008)IPS(0.049)GHS(0.923)LGT(0.011)PEPAPR	A0A494C067	Tensin-1	TNS1	-0.48	0.7	-1.91	14.83	8726300	4877800	13857000	33936000	FALSE
S(0.011)QS(0.989)ADAPGPTER	Q9NSC5	Homer protein homolog 3	HOMER3	-1.15	0.01	-1.91	26.23	64665000	16532000	20957000	33587000	FALSE
SAS(0.001)YS(0.145)S(0.011)GHS(0.844)QGPGPNMGK	P35414	Apelin receptor	APLNR	-0.88	0.34	-1.91	25.81	1529200	1011200	3568600	6586900	FALSE
SRT(1)APHCMESSK	Q9ULS5	Transmembrane and coiled-coil domains protein 3	TMCC3	-0.66	0.81	-1.91	20.29	9436700	8734800	1449300	3973900	FALSE
VSNGS(0.989)PS(0.011)LER	P46527	Cyclin-dependent kinase inhibitor 1B	CDKN1B	-0.66	0.5	-1.91	26.04	39241000	22547000	11871000	35274000	FALSE
ALEQSQSLPLPAPT(0.001)S(0.059)T(0.127)S(0.685)PS(0.127)R	H7BYP9;O15068	Guanine nucleotide exchange factor DBS	MCF2L	-0.56	0.66	-1.9	22.23	61468000	39164000	6438100	19160000	FALSE
GLS(0.222)GS(0.761)DPT(0.016)LNY(0.001)NS(0.001)LSPQEGPPNHSTSQGPQPGSDPWPK	F5GWN5	Phosphatidylinositol 4-phosphate 3-kinase C2 domain-containing subunit beta	PIK3C2B	-0.61	0.54	-1.9	11.42	79005000	55437000	28793000	67454000	FALSE
HDS(1)YIPCSER	Q14161	ARF GTPase-activating protein GIT2	GIT2	-0.98	0.23	-1.9	22.36	36046000	19856000	2659100	14357000	FALSE
KNS(1)DEENICELSEQR	Q9NS62	Thrombospondin type-1 domain-containing protein 1	THSD1	-0.34	0.79	-1.9	35.9	24350000	16806000	8877500	20559000	FALSE
NNRPAFFS(0.005)PS(0.995)LKR	B0QY16	Uncharacterized protein KIAA0930	KIAA0930	-0.35	0.83	-1.9	8.14	87009000	64445000	2688800	8726900	FALSE
NS(0.978)T(0.022)IENTRR	Q15797	Mothers against decapentaplegic homolog 1;Mothers against decapentaplegic homolog 5;Mothers against decapentaplegic homolog 9	SMAD1;SMAD5;SMAD9	-0.43	0.72	-1.9	7.04	7508300	5850200	7229700	17423000	FALSE
S(0.455)S(0.545)PAPNLAPAS(1)PGPAQLQLVR	Q6NY19	KN motif and ankyrin repeat domain-containing protein 3	KANK3	-0.88	0.3	-1.9	20.21	385250000	272920000	255390000	601760000	FALSE
SLS(1)APGNLLTK	Q96RR4	Calcium/calmodulin-dependent protein kinase kinase 2	CAMKK2	-0.36	0.73	-1.9	33.3	21602000	20559000	14017000	41950000	FALSE
SPSQNS(0.019)QQS(0.013)FDS(0.879)S(0.052)S(0.036)PPTPQCHKR	P11274	Breakpoint cluster region protein	BCR	-0.59	0.7	-1.9	15.68	2801100	2521900	2208700	6076100	FALSE
DQS(0.999)PS(0.001)RAPGLR	P09601	Heme oxygenase 1	HMOX1	-0.57	0.55	-1.89	23.28	1367600000	877350000	861360000	1945600000	FALSE
MHPEPAPPPS(0.846)RS(0.053)S(0.101)PELPPSGGSTTSGSR	Q96D31	Calcium release-activated calcium channel protein 1	ORAI1	-0.74	0.5	-1.89	16.92	40125000	26936000	15929000	32742000	FALSE
T(0.003)LDHFS(0.17)S(0.056)LGS(0.773)VDS(0.997)LDHPS(0.001)S(0.001)R	Q13796	Protein Shroom2	SHROOM2	-0.93	0.29	-1.89	9.01	1634300	832560	8265000	15558000	FALSE
YCRPESQEHPEADPGSAAPY(1)LK	A0A7I2YQR5	Signal transducer and activator of transcription 3;Signal transducer and activator of transcription	STAT3	-0.98	0.15	-1.89	39.04	295360000	161710000	128840000	234910000	FALSE
ALS(1)VQFEGAERPSFR	Q5VZ18	SH2 domain-containing adapter protein E	SHE	-0.36	0.74	-1.88	20.83	36912000	25678000	32692000	84560000	FALSE
AVFPS(1)IVGRPR	K7EM38;P60709;P63261;P68032;Q6S8J3	Actin, cytoplasmic 1;Actin, cytoplasmic 1, N-terminally processed;Actin, cytoplasmic 2;Actin, cytoplasmic 2, N-terminally processed;Actin, alpha cardiac muscle 1;Actin, gamma-enteric smooth muscle;Actin, alpha skeletal muscle;Actin, aortic smooth muscle;POTE ankyrin domain family member E;POTE ankyrin domain family member F;POTE ankyrin domain family member I	ACTG1;ACTG2;ACTB;ACTC1;ACTA1;ACTA2;POTEE;POTEF;POTEI	-0.27	0.84	-1.88	13.19	35651000	29079000	1112400	3060600	FALSE
LATLS(1)DQVNRR	Q92614	Unconventional myosin-XVIIIa	MYO18A	-0.78	0.38	-1.88	11.98	30503000	12202000	14422000	17728000	FALSE
RPGS(0.995)VS(0.003)S(0.001)T(0.001)DQER	Q9H1B7	Interferon regulatory factor 2-binding protein-like	IRF2BPL	-0.67	0.49	-1.88	31.15	48781000	28197000	25130000	53591000	FALSE
S(0.015)T(0.015)T(0.969)PANLDSESEHFFR	Q13315	Serine-protein kinase ATM	ATM	-0.54	0.64	-1.88	43.03	11698000	9237700	3005800	12355000	FALSE
S(0.979)VS(0.021)GS(1)PEPAAK	A9Z1X7	Serine/arginine repetitive matrix protein 1	SRRM1	-1.08	0.03	-1.88	14.6	6737400	3775900	5526400	9711400	FALSE
SVPSIAAATGTHS(1)R	Q8IY63	Angiomotin-like protein 1	AMOTL1	-0.21	1.01	-1.88	21.97	4013200	3193100	3302300	13821000	FALSE
FS(0.002)S(0.049)S(0.005)S(0.015)T(0.022)S(0.03)S(0.03)S(0.035)PS(0.144)S(0.035)LPRT(0.619)PT(0.013)PDRPPR	Q9NX09	DNA damage-inducible transcript 4 protein	DDIT4	0.32	1.46	-1.87	6.25	1721800	2396600	2453700	11245000	FALSE
ILLGLGT(1)PRPNPR	A0A2R8Y5F1	Tuberin	TSC2;DKFZp686N1252	0.18	1.35	-1.87	4.23	1387800	1715700	865270	2044800	FALSE
NS(1)IQFTDGYEVK	P51812	Ribosomal protein S6 kinase alpha-3	RPS6KA3	-0.56	0.63	-1.87	19.57	9407000	7168000	3714200	10137000	FALSE
RQS(1)KVEALYELLR	Q03169	Tumor necrosis factor alpha-induced protein 2	TNFAIP2	-0.71	0.42	-1.87	26.41	27719000	16212000	12360000	22984000	FALSE
S(1)FGNPFEGSR	Q96RR4	Calcium/calmodulin-dependent protein kinase kinase 2	CAMKK2	-0.45	0.69	-1.87	36.33	28004000	23320000	30245000	82707000	FALSE
AHLESLVAS(0.032)RPS(0.968)PQPLAETPIPSLPEFPR	A0A494C067	Tensin-1	TNS1	-0.62	0.43	-1.86	25.87	304010000	212430000	190320000	509700000	FALSE
HY(0.001)T(0.011)VGS(0.314)Y(0.763)DS(0.835)LT(0.07)S(0.004)HS(0.002)DYVIDDK	Q9BYB0	SH3 and multiple ankyrin repeat domains protein 3	SHANK3	-0.19	1.01	-1.86	11.19	2353400	1948900	1011400	2888200	FALSE
KALS(0.997)KAS(0.002)PNTR	Q14980	Nuclear mitotic apparatus protein 1	NUMA1	-1.68	-0.56	-1.86	16.92	5103000	2780000	10063000	17702000	FALSE
LQAS(0.001)LS(0.961)S(0.019)S(0.019)DVR	Q13796	Protein Shroom2	SHROOM2	-0.52	0.67	-1.86	18.86	20274000	14788000	21534000	48590000	FALSE
RNS(0.998)APES(0.002)ILLVPPTWPK	Q13469	Nuclear factor of activated T-cells, cytoplasmic 2	NFATC2	-0.53	0.56	-1.86	39.8	83633000	57197000	31621000	77380000	FALSE
TCS(0.001)T(0.037)S(0.023)AT(0.001)T(0.009)T(0.004)APS(0.015)NS(0.198)T(0.712)PIAR	Q9P219	Protein Daple	CCDC88C	-0.17	0.99	-1.86	36.84	5794600	5858500	725150	9920400	FALSE
GS(0.999)LCS(0.001)GCQKPITGR	A0A1B0GTU4	Paxillin	PXN	-0.42	0.71	-1.85	7.15	27298000	17654000	54196000	156210000	FALSE
MNHLPEDMENALT(0.028)GS(0.944)QS(0.028)SHASLR	C9JJ39	MLN64 N-terminal domain homolog	STARD3NL	-0.56	0.56	-1.85	24.37	1829300	1637600	3576400	11384000	FALSE
S(0.002)PEY(0.011)IS(0.101)S(0.101)HNGCS(0.465)PS(0.465)HS(0.844)IVDGY(0.006)Y(0.006)EDADSSYPATR	Q8TED9	Actin filament-associated protein 1-like 1	AFAP1L1	-0.46	0.63	-1.85	17.62	39035000	39078000	60118000	153730000	FALSE
S(0.003)ALVT(0.256)S(0.321)S(0.402)S(0.015)S(0.003)LPS(0.006)FPS(0.009)T(0.007)LS(0.944)WS(0.034)R	Q14161	ARF GTPase-activating protein GIT2	GIT2	-0.52	0.58	-1.85	24.01	84357000	55688000	31479000	63468000	FALSE
S(0.046)S(0.046)S(0.908)PHDKNLPQK	A0A804HJ25	E3 ubiquitin-protein ligase MYCBP2	MYCBP2	-0.49	0.62	-1.85	10.84	11953000	9037700	11691000	47017000	FALSE
SQSFNTDTTTSGISSMSS(0.012)S(0.965)PS(0.023)R	Q6R327	Rapamycin-insensitive companion of mTOR	RICTOR	-0.23	0.92	-1.85	67.21	7564300	6570300	1869800	6292000	FALSE
GGVTGSPEAS(0.008)IS(0.866)GS(0.126)KGDLK	Q09666	Neuroblast differentiation-associated protein AHNAK	AHNAK	-0.31	0.78	-1.84	16.27	360130000	278370000	31880000	55596000	FALSE
GS(1)GDGEMGKPR	O60547	GDP-mannose 4,6 dehydratase	GMDS	-0.63	0.58	-1.84	13.03	3177500	1765500	2193500	4796400	FALSE
HDS(1)FVPCSEK	J3QRU8	ARF GTPase-activating protein GIT1	GIT1	-0.53	0.61	-1.84	29.69	12871000	9508500	5105300	12607000	FALSE
HHASSSSHDLS(0.004)S(0.209)S(0.757)WEQT(0.029)NLQR	Q13796	Protein Shroom2	SHROOM2	-0.66	0.39	-1.84	4.64	2908200	1178800	6017500	12871000	FALSE
KQS(0.943)S(0.056)PIS(0.001)PK	Q9NS62	Thrombospondin type-1 domain-containing protein 1	THSD1	-0.68	0.62	-1.84	13.15	953510	530650	660330	1518800	FALSE
KWENPGLGAES(0.004)HT(0.011)DS(0.848)LRNS(0.079)S(0.029)T(0.029)EIR	Q9UHB6	LIM domain and actin-binding protein 1	LIMA1	-0.54	0.58	-1.84	4.6	7162000	5940600	18374000	44799000	FALSE
LEEPPEDS(1)PPVEEVR	H0YIH6;P41970	ETS domain-containing protein Elk-3	ELK3	-1.13	0.05	-1.84	9	4379700	2830600	1935900	3273200	FALSE
LQLERPVS(0.222)PET(0.778)QADLQR	Q9P206	Uncharacterized protein KIAA1522	KIAA1522	-0.55	0.48	-1.84	10.55	2884700	2179300	969480	4061000	FALSE
NGGS(1)PALNNNPR	O14495	Lipid phosphate phosphohydrolase 3	PPAP2B	-0.66	0.48	-1.84	29.01	14889000	11992000	4865200	9453100	FALSE
PAS(0.002)GPS(0.574)S(0.239)RPT(0.251)S(0.934)PCGK	I3L3K7	Nuclear factor of activated T-cells, cytoplasmic 3	NFATC3	-0.84	0.43	-1.84	11.17	259210	184340	1396500	3048700	FALSE
RS(0.099)S(0.555)AGS(0.344)LES(0.002)NVEGS(0.045)IIS(0.687)S(0.268)PHMR	A0A3B3IRZ4			-0.15	0.97	-1.84	21.79	13560000	8641500	18316000	60261000	FALSE
SVLVHAGS(0.004)QGQS(0.035)S(0.035)ALLHPS(0.693)PT(0.19)NQQAS(0.042)PVIHY(0.002)SPTNQQLR	Q13469	Nuclear factor of activated T-cells, cytoplasmic 2	NFATC2	-0.56	0.49	-1.84	10.56	54908000	36469000	20054000	53844000	FALSE
DRAS(1)PAAAEEVVPEWAS(0.815)CLKS(0.185)PR	Q8N3V7	Synaptopodin	SYNPO	-0.53	0.6	-1.83	21.67	1042100	998920	13507000	26876000	FALSE
FLEDDT(0.067)S(0.923)DPT(0.009)YTSALGGK	B1AKC9	Receptor protein-tyrosine kinase;Ephrin type-B receptor 2	EPHB2	-0.57	0.5	-1.83	29.07	21047000	14524000	59156000	154070000	FALSE
KAPS(0.658)S(0.342)PPPPPPPLR	Q13796	Protein Shroom2	SHROOM2	-0.47	0.56	-1.83	22.75	51584000	33678000	40925000	98945000	FALSE
KPPPT(0.022)PQRNS(0.367)S(0.611)IK	C9K0J5	Ras-associated and pleckstrin homology domains-containing protein 1	RAPH1	-0.54	0.66	-1.83	8.71	273420	281270	564150	1282700	FALSE
QIS(1)LEGSVK	O95810	Serum deprivation-response protein	SDPR	-0.48	0.6	-1.83	15	1233400	1113400	2110500	5400400	FALSE
RFT(0.998)Y(0.002)DHAELER	P17948	Vascular endothelial growth factor receptor 1	FLT1	-0.2	0.85	-1.83	9.33	2738000	2801200	3504500	10314000	FALSE
S(0.952)VDRLDET(0.048)NLAPVLQSPDGNWVALK	Q8NFW9	Rab effector MyRIP	MYRIP	-1.02	0.14	-1.83	13.6	196180000	102770000	78123000	222550000	FALSE
S(1)PCPS(1)PGIR	H7BYP9;O15068	Guanine nucleotide exchange factor DBS	MCF2L	-0.64	0.65	-1.83	11.74	19503000	13224000	1628700	4010100	FALSE
SRS(0.986)PT(0.014)PQNQDGDTMVEK	A0A1B0GUD6	GRAM domain-containing protein 1B	GRAMD1B	-0.49	0.66	-1.83	47.22	87327000	60159000	17278000	49680000	FALSE
SSPGLYTSPGQDSLQPTAVSPPYGGDIS(0.002)PVS(0.82)PS(0.178)R	Q8N3V7	Synaptopodin	SYNPO	-0.77	0.31	-1.83	14.46	31317000	27700000	6433600	16750000	FALSE
TVS(1)FSSMPSEK	Q15111	Inactive phospholipase C-like protein 1;Phosphoinositide phospholipase C	PLCL1	-0.1	1.03	-1.83	30.19	8196800	6823500	3200200	10811000	FALSE
VGRLS(1)PCVPAKPPLAEFEEGLLDR	Q15742	NGFI-A-binding protein 2	NAB2	-0.81	0.43	-1.83	8.8	3697300	2967800	3027800	6159700	FALSE
FRYS(0.905)GKT(0.095)EYQTTK	Q9HCM4	Band 4.1-like protein 5	EPB41L5	-0.93	0.18	-1.82	18.66	2154000	858950	8807600	13117000	FALSE
GIQNDLT(0.187)KLS(0.81)KY(0.002)QASTSNTVSK	O95810	Serum deprivation-response protein	SDPR	-0.21	0.92	-1.82	8.7	4260500	3519500	1830700	5090600	FALSE
KES(1)KEETPEVTK	P46821	Microtubule-associated protein 1B;MAP1B heavy chain;MAP1 light chain LC1	MAP1B	-0.26	0.85	-1.82	56.29	179390000	134630000	62090000	159890000	FALSE
NGLHRPVS(0.47)T(0.53)DFAQYNS(0.996)YGDVS(0.003)GGVR	F8W8M4;J3QSX6	Actin-binding LIM protein 1	ABLIM1	-0.53	0.57	-1.82	12.59	39978000	29962000	51676000	113780000	FALSE
REQGGS(0.001)GLGS(0.926)GS(0.069)S(0.004)GGGGSTSGLGSGYIGR	A0A096LP25	AP2-associated protein kinase 1	AAK1	-0.43	0.65	-1.82	21.47	71028000	56752000	46018000	112560000	FALSE
RQDS(1)AGPVLDGAR	Q0VF96	Cingulin-like protein 1	CGNL1	-0.63	0.42	-1.82	22.61	65889000	41610000	58912000	109620000	FALSE
RS(0.044)S(0.075)AGS(0.881)LESNVEGS(0.001)IIS(0.642)S(0.357)PHMR	A0A3B3IRZ4			-0.44	0.78	-1.82	19.24	5660300	4494700	4447300	16769000	FALSE
S(0.002)RS(0.986)S(0.811)PS(0.194)T(0.006)DHYK	Q13796	Protein Shroom2	SHROOM2	-0.45	0.77	-1.82	24.66	8145500	6875600	5271000	11083000	FALSE
S(0.02)DS(0.98)FENPVLQQHFR	P12956	X-ray repair cross-complementing protein 6	XRCC6	0.47	1.51	-1.82	19.93	53725000	74311000	17553000	80196000	FALSE
S(0.135)RADLT(0.865)AEMISAPLGDFR	Q9H3Q1	Cdc42 effector protein 4	CDC42EP4	-0.2	0.88	-1.82	33.57	1137200	1125500	12853000	45027000	FALSE
AGPDLPSLPS(0.001)HALEDEGWAAAAPS(0.999)PGS(1)AR	Q9H3Q1	Cdc42 effector protein 4	CDC42EP4	-0.58	0.47	-1.81	2.09	829690000	593420000	566140000	1285400000	FALSE
GAAS(1)PVLQEDHCDSLPSVLQVEEK	Q8N9B5	Junction-mediating and -regulatory protein	JMY	-0.56	0.52	-1.81	19.86	6092400	4532300	6357700	13433000	FALSE
GS(1)AGEEEESLAILR	H7BYP9;O15068	Guanine nucleotide exchange factor DBS	MCF2L	-0.59	0.54	-1.81	45.17	39329000	26336000	15391000	27472000	FALSE
RDS(0.999)PT(0.001)YDPYKR	F5H0Q6	CLK4-associating serine/arginine rich protein	CLASRP	-1.33	-0.13	-1.81	11.21	7588300	3229400	8245000	14977000	FALSE
RMS(1)DEFVDSFKK	Q92934	Bcl2-associated agonist of cell death	BAD	-0.46	0.64	-1.81	27.29	136040000	96010000	70594000	181800000	FALSE
RS(1)PVS(1)PQLQQQHQAAAAAFLQQR	A0A5K1VW61	Cytoplasmic polyadenylation element-binding protein 2	CPEB2	-0.38	0.71	-1.81	14.05	166660000	129250000	49422000	111490000	FALSE
S(0.112)RS(0.859)PS(0.024)QNS(0.004)QQSFDSSSPPTPQCHK	P11274	Breakpoint cluster region protein	BCR	-0.68	0.54	-1.81	16.82	5783000	4347600	943800	2257100	FALSE
SEAEEGEVRT(0.988)PT(0.012)K	A0A0C4DH22	Band 4.1-like protein 1	EPB41L1	-0.35	0.73	-1.81	24.61	17983000	14682000	5667800	12181000	FALSE
SLVGS(1)WLK	B0QY16	Uncharacterized protein KIAA0930	KIAA0930	-0.68	0.45	-1.81	23.84	6231400	4228400	7941700	21972000	FALSE
VASMAQS(0.001)APS(0.002)EAPS(0.066)CS(0.93)PFGKK	Q00013	55 kDa erythrocyte membrane protein	MPP1	-0.46	0.6	-1.81	0.36	44569000	31598000	43652000	113670000	FALSE
VFSAGLQLT(0.419)Y(0.581)GMMGILVK	E2QRD4	Protein MMS22-like	MMS22L	-1.18	-0.09	-1.81	6.68	6806000	2324200	3677600	6419200	FALSE
YGGSHY(0.001)S(0.005)S(0.005)S(0.01)GY(0.005)S(0.032)NS(0.777)RY(0.033)S(0.133)R	Q9BRL6	Serine/arginine-rich splicing factor 8	SRSF8	-0.45	0.73	-1.81	0.17	586650	725620	3928800	9075000	FALSE
EDEGPPGYPEPLAPGHGS(0.982)PFPS(0.013)LS(0.005)K	B0QYS6	Transcription factor EB	TFEB	-0.53	0.59	-1.8	13.26	14592000	10543000	2303400	5439600	FALSE
FGS(1)PVLGTPK	J3KTI4	Zinc finger protein 521	ZNF521	-0.7	0.38	-1.8	34.07	34266000	22648000	14420000	28445000	FALSE
FS(0.001)MPS(0.999)LKGEGPEFDVNLSK	Q09666	Neuroblast differentiation-associated protein AHNAK	AHNAK	-0.6	0.45	-1.8	16.56	1110400	1134300	4812900	9669600	FALSE
GYS(1)PHQHPR	Q13796	Protein Shroom2	SHROOM2	-0.42	0.73	-1.8	14.42	897640	812860	503160	1457600	FALSE
HFPTANSSFASPQFS(0.987)PGT(0.013)QLNPSR	X6RAB3	USP6 N-terminal-like protein	USP6NL	-0.28	0.78	-1.8	25.79	7659600	4237100	6926600	21810000	FALSE
ILGTQEITARDS(1)GVR	Q8N3D4	EH domain-binding protein 1-like protein 1	EHBP1L1	-0.67	0.36	-1.8	11.14	5102100	3800700	828210	2277700	FALSE
KLFIGGLS(1)FETTDDSLREHFEK	A0A7I2V2R3	Heterogeneous nuclear ribonucleoprotein A3	HNRNPA3	-0.42	0.6	-1.8	25.87	13180000	12172000	11822000	24256000	FALSE
LVS(1)PEPPPK	A0A0C4DH22	Band 4.1-like protein 1	EPB41L1	-0.47	0.68	-1.8	19.47	4113800	3552300	2936200	5374800	FALSE
NKLEGDS(1)DVDS(1)ELEDRVDGVK	Q92614	Unconventional myosin-XVIIIa	MYO18A	-0.82	0.27	-1.8	11.95	166050000	92983000	69993000	136210000	FALSE
NS(1)PLDCGSASPNK	O75179	Ankyrin repeat domain-containing protein 17	ANKRD17	-0.57	0.55	-1.8	20.29	5289400	3629600	9115400	15937000	FALSE
RS(0.011)S(0.043)S(0.943)DLIT(0.003)LPATTPPCPTKK	Q5TCZ1	SH3 and PX domain-containing protein 2A	SH3PXD2A	-0.7	0.4	-1.8	23.29	815560	800680	31477000	59730000	FALSE
SQAKPGT(0.983)PGGT(0.017)GGPAPQY	P54760	Ephrin type-B receptor 4;Receptor protein-tyrosine kinase	EPHB4	-0.31	0.74	-1.8	23.31	9664800	8010500	2491200	6623300	FALSE
SSAWAEGGS(1)PR	Q8N9B5	Junction-mediating and -regulatory protein	JMY	-0.7	0.46	-1.8	22.77	3866300	2627400	2618100	5743100	FALSE
T(0.086)QES(0.907)CGIAPLT(0.042)PS(0.964)QS(0.001)PKPEVR	Q96MM6	Heat shock 70 kDa protein 12B	HSPA12B	-0.76	0.23	-1.8	14.25	333520000	211470000	91818000	229240000	FALSE
YFPS(0.002)RVS(0.998)IK	B4DM50;Q9Y3A3;S4R3N1	MOB-like protein phocein	MOB4;HSPE1-MOB4	-0.47	0.61	-1.8	19.67	7652300	5771900	6865400	15960000	FALSE
YSPIYSPDPYYASESEYWT(0.001)YHGS(0.999)PK	O94929	Actin-binding LIM protein 3	ABLIM3	-0.47	0.6	-1.8	17.94	334640000	223810000	315730000	864980000	FALSE
ADALQAGAS(0.985)QFET(0.012)S(0.003)AAK	Q15836	Vesicle-associated membrane protein 3;Vesicle-associated membrane protein 2	VAMP3;VAMP2	-1.22	-0.09	-1.79	18.71	3049600	1941800	798880	1207300	FALSE
AHS(0.195)S(0.196)PAS(0.606)LQLGAVS(0.014)PGT(0.875)LT(0.111)PT(0.002)GVVS(0.001)GPAATPTAQHLR	P46937	Transcriptional coactivator YAP1	YAP1	-0.51	0.56	-1.79	16.45	6989500	5399500	5552500	12054000	FALSE
ALS(1)GRAS(1)PVPAPSSGLHAAVR	Q9P206	Uncharacterized protein KIAA1522	KIAA1522	-0.17	0.85	-1.79	11.3	28906000	27773000	28506000	59232000	FALSE
EAT(0.001)SDPS(0.015)RT(0.983)PEEEPLNLEGLVAHR	A0A494C067	Tensin-1	TNS1	-0.4	0.65	-1.79	36.94	245620000	171540000	57219000	141600000	FALSE
KFS(1)IFEEK	P57060	RWD domain-containing protein 2B	RWDD2B	-0.34	0.92	-1.79	15.48	34250000	26945000	24636000	60210000	FALSE
NS(1)PNNISGISNPPGTPR	Q9NW25	Single-stranded DNA-binding protein 3	SSBP3	-0.64	0.44	-1.79	29.57	18795000	13849000	3211600	11050000	FALSE
RRHS(1)CAEALVALPPGAS(1)PQR	Q13469	Nuclear factor of activated T-cells, cytoplasmic 2	NFATC2	-0.69	0.46	-1.79	19.03	21734000	13713000	8004200	21303000	FALSE
S(0.005)S(0.005)S(0.005)LEMT(0.021)PY(0.5)NT(0.501)PQLS(0.836)PAT(0.092)T(0.036)PANKK	F8W9S7;Q14C86	GTPase-activating protein and VPS9 domain-containing protein 1	GAPVD1	0.03	1.19	-1.79	4.75	3505800	3218000	2318200	5208200	FALSE
S(0.022)RS(0.192)S(0.222)PS(0.651)T(0.911)DHY(0.002)KQEASVELR	Q13796	Protein Shroom2	SHROOM2	-0.39	0.7	-1.79	11.8	5208100	4679700	7455700	19486000	FALSE
S(0.748)S(0.252)PLPGKKPPVPK	Q13094	Lymphocyte cytosolic protein 2	LCP2	-0.46	0.63	-1.79	3.86	5762800	5350400	12168000	30286000	FALSE
S(1)EKS(1)VEAAAELSAK	P20962	Parathymosin	PTMS	-0.67	0.43	-1.79	14.01	21733000	9509400	3405300	7232300	FALSE
S(1)REDMIDIK	P20340	Ras-related protein Rab-6A	RAB6A	-0.52	0.54	-1.79	12.34	52766000	38617000	8964200	26322000	FALSE
T(0.014)VET(0.986)RDGQVINETSQHHDDLE	P08670	Vimentin	VIM	-0.58	0.58	-1.79	8.31	3295600	2704500	3015500	6538400	FALSE
VAS(1)FSIPGSSSR	Q14573	Inositol 1,4,5-trisphosphate receptor type 3	ITPR3	-0.38	0.64	-1.79	30.39	212900000	155730000	137470000	411200000	FALSE
VPHLEEVMSPVTTPT(1)DEDVGHR	A0A1B0GUD6	GRAM domain-containing protein 1B	GRAMD1B;hCG_39893	-0.41	0.62	-1.79	25.61	207460000	136840000	131210000	325250000	FALSE
AHS(0.195)S(0.196)PAS(0.606)LQLGAVS(0.014)PGT(0.875)LT(0.111)PT(0.002)GVVS(0.001)GPAATPTAQHLR	P46937	Transcriptional coactivator YAP1	YAP1	-0.49	0.56	-1.78	16.45	17198000	9788100	5552500	12054000	FALSE
DQS(1)PPPS(1)PPPSYHPPPPPTK	Q9P206	Uncharacterized protein KIAA1522	KIAA1522	-0.64	0.44	-1.78	22.35	94748000	66344000	34624000	90145000	FALSE
KMGAPES(0.001)GLAEY(0.092)LFDKHT(0.8)LGDS(0.086)DNES(0.022)	P02794	Ferritin heavy chain;Ferritin heavy chain, N-terminally processed;Ferritin	FTH1	-0.47	0.52	-1.78	2.56	6978800	6763500	13935000	37237000	FALSE
LS(0.01)AFRPWS(0.989)PAVS(0.001)ASEK	P12755	Ski oncogene	SKI	-0.24	0.85	-1.78	9.66	16299000	16603000	10029000	25404000	FALSE
RANVVT(0.001)T(0.998)PS(0.001)TNRK	H0Y4P6;Q8IWZ3	Ankyrin repeat and KH domain-containing protein 1	ANKHD1	0.05	1.3	-1.78	21.13	16616000	21402000	706020	2778200	FALSE
RKS(1)LDNEVEK	Q8IVI9	Nostrin	NOSTRIN	-0.56	0.52	-1.78	29.67	3549400	3043800	4114600	9814100	FALSE
RLS(0.969)T(0.021)HS(0.011)PFR	A0A2R8YD30	Protein 4.1	EPB41	-0.13	0.92	-1.78	11.57	5995200	6618600	4834400	13673000	FALSE
S(0.123)PS(0.868)S(0.008)PYSVETPYGFHLDLDFLK	Q6NY19	KN motif and ankyrin repeat domain-containing protein 3	KANK3	-0.4	0.62	-1.78	28.65	56203000	39476000	25439000	55735000	FALSE
SPS(0.002)T(0.998)PEQGVQR	A0A1B0GUD6	GRAM domain-containing protein 1B	GRAMD1B;hCG_39893	-0.48	0.6	-1.78	16.42	10274000	8089100	7135900	16944000	FALSE
TESTYLAEMHRQS(1)PK	A0A1B0GUD6	GRAM domain-containing protein 1B	GRAMD1B;hCG_39893	-0.42	0.62	-1.78	31.59	129670000	101150000	65630000	141250000	FALSE
VNRPGWNEDDDVS(0.073)VS(0.929)DES(0.988)ELPT(0.008)S(0.002)TTLK	A0A6Q8PH87	Myotubularin-related protein 13	SBF2	-0.54	0.54	-1.78	18.54	7089200	6939200	6531200	16091000	FALSE
VVDFGSATYDDEHHS(0.026)T(0.026)LVS(0.804)T(0.143)R	F8WBF5;Q9HAZ1	Dual specificity protein kinase CLK1;Dual specificity protein kinase CLK4	CLK1;CLK4	-1.12	-0.17	-1.78	9.99	10869000	5204900	9755300	15303000	FALSE
VVS(0.202)S(0.798)PPCAAAVSR	P12755	Ski oncogene	SKI	-0.71	0.33	-1.78	12.65	10841000	10529000	4607100	16208000	FALSE
AATAARPPAPPPAPQPPS(0.001)PT(0.005)PS(0.003)PPRPT(0.991)LAR	Q96B36	Proline-rich AKT1 substrate 1	AKT1S1	-1.1	-0.24	-1.77	17.7	1830100	1404500	38822000	64131000	FALSE
ADGAT(0.862)S(0.862)DDLDLHDDRLS(0.135)Y(0.129)LS(0.076)APGS(0.289)EY(0.261)S(0.29)MY(0.057)S(0.031)T(0.007)DS(0.001)R	A0A087X0K9;A0A0G2JNH2	Tight junction protein ZO-1	TJP1	-0.46	0.54	-1.77	1.33	7124000	5179700	22302000	5822700	FALSE
AGDSAVLVLPPS(1)PGPR	Q96JY6	PDZ and LIM domain protein 2	PDLIM2	-0.48	0.6	-1.77	28.25	6408900	20553000	14995000	27118000	FALSE
EAFEEMEGTSPS(0.215)S(0.065)PPPS(0.72)GVR	A0A494C067	Tensin-1	TNS1	-0.96	0.07	-1.77	21.57	9718000	9892600	8286600	14358000	FALSE
KIS(1)RDEVSLEDSSR	A0A1X7SBY3	Stromal interaction molecule 2	STIM2	-0.26	0.8	-1.77	28.55	4397700	3273400	18446000	48412000	FALSE
LEEKS(0.809)EDS(0.125)IAGS(0.053)GVEHS(0.006)T(0.006)PDT(0.001)EPGKEESWVSIK	Q02952	A-kinase anchor protein 12	AKAP12	-0.57	0.52	-1.77	0.48	13748000	8977000	14740000	40145000	FALSE
LHFFMPGFAPLT(0.997)S(0.003)R	P04350;Q5JP53;P68371;Q13885;Q3ZCM7;Q9BUF5	Tubulin beta-4A chain;Tubulin beta chain;Tubulin beta-8 chain-like protein LOC260334;Tubulin beta-4B chain;Tubulin beta-2A chain;Tubulin beta-8 chain;Tubulin beta-6 chain	TUBB4A;TUBB;TUBB4B;TUBB2A;TUBB8;TUBB6	-0.66	0.33	-1.77	24.57	18672000	13580000	10995000	15949000	FALSE
LS(0.004)S(0.028)S(0.028)S(0.028)PGAT(0.577)VS(0.085)PS(0.085)S(0.085)S(0.068)DAEY(0.012)DKLPDADLAR	Q8NI08	Nuclear receptor coactivator 7	NCOA7	-0.45	0.57	-1.77	9.13	10800000	8288900	30883000	74155000	FALSE
NSAS(1)VGIIQR	Q53EU6	Glycerol-3-phosphate acyltransferase 3	AGPAT9	-0.73	0.33	-1.77	12.91	9604200	5604200	8346500	14872000	FALSE
PPY(0.407)S(0.749)Y(0.354)IALIVMAIQS(0.198)S(0.205)PS(0.088)KR	Q12947	Forkhead box protein F2	FOXF2	-0.49	0.56	-1.77	4.3	19926000	13107000	5389300	13613000	FALSE
SFDLGSPKPGDETTPQGDS(1)ADEK	A0A804HI83	Kalirin	KALRN	-0.55	0.72	-1.77	15.75	5220600	4934900	5793200	13761000	FALSE
SSSYADPWT(1)PPR	O94929	Actin-binding LIM protein 3	ABLIM3	-0.49	0.5	-1.77	27.37	4745600	4320400	3868100	14974000	FALSE
T(0.999)PES(0.001)FLGPNAALVDLDSLVSR	Q9Y6I3	Epsin-1	EPN1	-0.62	0.41	-1.77	43.84	310960000	213430000	124990000	306080000	FALSE
TVGT(0.011)NT(0.989)PPS(1)PGFGWR	A0A494C067	Tensin-1	TNS1	-0.35	0.68	-1.77	13.96	2143900	1546500	20769000	21465000	FALSE
YS(0.016)HSYLS(0.989)DS(0.88)DT(0.114)EAK	Q92614	Unconventional myosin-XVIIIa	MYO18A	-0.48	0.56	-1.77	17.99	39000000	25165000	6579700	14912000	FALSE
ART(1)PLTAAQQK	I3L2J0		CIC	0	1.04	-1.76	21.17	21399000	17903000	12813000	31926000	FALSE
IEENS(0.995)LKEEES(0.005)IEGEK	A0A2R8YFK9	Chromodomain-helicase-DNA-binding protein 4	CHD4	-1.58	-0.52	-1.76	4.1	3118300	825160	3800800	3150500	FALSE
S(1)LPAFPTSSLLTQSQK	Q99698	Lysosomal-trafficking regulator	LYST	-0.46	0.45	-1.76	30.19	70875000	47091000	19877000	55335000	FALSE
SLDGAAAVDSADRS(1)PR	A0A2R8YD30	Protein 4.1	EPB41	-0.42	0.63	-1.76	41.77	29902000	24214000	9961900	17557000	FALSE
VPAPFS(1)PPPSKPR	Q9P206	Uncharacterized protein KIAA1522	KIAA1522	-0.42	0.67	-1.76	14.74	1272500	1085200	6422600	14744000	FALSE
Y(0.005)S(0.016)S(0.968)S(0.11)GS(0.9)PANSFHFK	O00418	Eukaryotic elongation factor 2 kinase	EEF2K	-0.57	0.37	-1.76	17.85	102620000	68447000	27535000	66499000	FALSE
ALSETVAEQS(0.003)VRPLKLS(0.997)K	A0A7I2RK03	Volume-regulated anion channel subunit LRRC8B	LRRC8B	-0.3	0.82	-1.75	14.01	1565000	1738600	9025300	23829000	FALSE
DGTAPPPQSPGSPGTGQDEEWS(0.994)DEES(0.006)PRK	Q9UKS6	Protein kinase C and casein kinase substrate in neurons protein 3	PACSIN3	-0.63	0.34	-1.75	13.34	58776000	40838000	23338000	53687000	FALSE
IES(1)ILMSLPLTAR	P36551	Oxygen-dependent coproporphyrinogen-III oxidase, mitochondrial	CPOX	-0.31	0.66	-1.75	15.3	3385900	2549400	2455700	5959400	FALSE
KLQLERPVS(0.992)PET(0.008)QADLQR	Q9P206	Uncharacterized protein KIAA1522	KIAA1522	-0.55	0.44	-1.75	9.18	130860000	89065000	73932000	158450000	FALSE
LTPVRPAAAS(1)PIVSGAR	I3VM54	Lysine-specific demethylase 2A	KDM2A	-0.38	0.69	-1.75	11.41	68575000	51474000	28851000	82252000	FALSE
NS(1)WDSPAFSNDVIR	A0A3B3IRZ4	IQ motif and SEC7 domain-containing protein 1	IQSEC1	-0.48	0.59	-1.75	38.69	17824000	15522000	17987000	34933000	FALSE
RLPSSPASPS(1)PK	A0A0C4DH22	Band 4.1-like protein 1	EPB41L1	-0.54	0.47	-1.75	29.48	127920000	87015000	86754000	244190000	FALSE
S(0.001)HS(0.998)ANDSEEFFR	B0QY16	Uncharacterized protein KIAA0930	KIAA0930	-0.68	0.34	-1.75	15.92	22084000	11814000	20489000	44821000	FALSE
S(0.011)AS(0.989)WGSTDQLK	Q6P1L5	Protein FAM117B	FAM117B	-0.93	0.13	-1.75	15.68	2910200	2007500	5447500	10461000	FALSE
S(0.177)LPS(0.92)S(0.903)PLLTHQSISVR	J3QQY7		TANC2	-0.51	0.53	-1.75	9.61	15560000	11628000	4160700	9805600	FALSE
S(1)VEVFPLK	Q5VUB5	Protein FAM171A1	FAM171A1	-0.14	0.95	-1.75	20.67	1392900	1215900	831300	4740000	FALSE
AQFSVAGVHTVPGS(1)PQAR	A0A494C067	Tensin-1	TNS1	-0.38	0.61	-1.74	33.89	1444500000	227880000	904900000	2216900000	FALSE
ELLLPNWQGS(0.995)GS(0.004)HGLTIAQR	Q09666	Neuroblast differentiation-associated protein AHNAK	AHNAK	-0.84	0.17	-1.74	15.61	4797900	3224900	6124700	16099000	FALSE
QGMS(1)PTFSR	O94929	Actin-binding LIM protein 3	ABLIM3	-0.55	0.43	-1.74	20.62	325670000	215660000	245340000	527660000	FALSE
QQPQLPRPPTTGGSEGAGAAPCPPNPANS(0.001)WVPGLS(0.94)PGGS(0.059)R	Q9P206	Uncharacterized protein KIAA1522	KIAA1522	-0.4	0.5	-1.74	16.79	103680000	71424000	51276000	139280000	FALSE
RLFLGDQTINLPT(0.001)S(0.001)GPGT(0.006)PDS(0.525)IEGVS(0.131)QHLS(0.269)PES(0.054)S(0.014)R	A0A7P0T938	Uncharacterized protein KIAA1109	KIAA1109	-0.49	0.51	-1.74	18.74	2303100	1662500	5979200	11688000	FALSE
S(1)IQGVGHMMSTMVLSR	Q14573	Inositol 1,4,5-trisphosphate receptor type 3	ITPR3	-0.28	0.69	-1.74	44.49	162000000	119890000	120380000	362500000	FALSE
ALS(1)PLS(1)PVAIEQTSLK	J3KTI4	Zinc finger protein 521	ZNF521	-0.6	0.38	-1.73	7.11	12619000	7892900	58206000	131310000	FALSE
APS(0.314)RKDS(0.534)LES(0.633)DS(0.34)S(0.09)T(0.09)AIIPHELIR	Q9UMX1	Suppressor of fused homolog	SUFU	-0.55	0.46	-1.73	0.13	29678000	20684000	5977500	10617000	FALSE
EAT(0.66)S(0.113)DPS(0.113)RT(0.113)PEEEPLNLEGLVAHR	A0A494C067	Tensin-1	TNS1	-0.51	0.48	-1.73	22.14	51356000	30282000	21958000	44742000	FALSE
IIVEET(0.034)KS(0.847)NGQT(0.119)VIEEK	A0A2R8YG42		ARHGEF7	-0.76	0.32	-1.73	14.24	2620300	1933300	4673500	6531200	FALSE
LIDSSGSASVLT(0.014)HS(0.696)S(0.231)S(0.057)GNS(0.002)LK	Q96SU4	Oxysterol-binding protein-related protein 9	OSBPL9	-0.55	0.38	-1.73	24.39	3970200	2982800	2169700	8558000	FALSE
S(0.002)S(0.002)AAS(0.456)S(0.542)PAAGRS(0.999)PADHR	Q06945	Transcription factor SOX-4	SOX4	-0.6	0.59	-1.73	3.46	1068900	1081600	410180	1054900	FALSE
S(0.002)S(0.002)AAS(0.456)S(0.542)PAAGRS(0.999)PADHR	Q06945	Transcription factor SOX-4	SOX4	-0.6	0.59	-1.73	3.46	1068900	1081600	410180	1054900	FALSE
S(0.702)GT(0.21)AET(0.084)EPVEQDS(0.008)S(0.034)QPS(0.961)LPLVR	Q12888	Tumor suppressor p53-binding protein 1	TP53BP1	-0.75	0.28	-1.73	6.37	2356600	1274100	1477300	2265300	FALSE
S(0.702)GT(0.21)AET(0.084)EPVEQDS(0.008)S(0.034)QPS(0.961)LPLVR	Q12888	Tumor suppressor p53-binding protein 1	TP53BP1	-0.75	0.28	-1.73	6.37	2356600	1274100	1477300	2265300	FALSE
S(0.897)LAPDRS(0.103)DDEHDPLDNTSRPR	Q92614	Unconventional myosin-XVIIIa	MYO18A	-0.79	0.34	-1.73	7.7	112940000	59734000	67317000	146480000	FALSE
SVLPTAIPAVLPAAS(0.011)PCS(0.157)S(0.832)PK	O94806	Serine/threonine-protein kinase D3	PRKD3	-0.66	0.48	-1.73	29.17	22796000	11109000	1719500	3827400	FALSE
SVLVHAGSQGQSS(0.001)ALLHPS(0.037)PT(0.483)NQQAS(0.483)PVIHY(0.925)S(0.062)PT(0.008)NQQLR	Q13469	Nuclear factor of activated T-cells, cytoplasmic 2	NFATC2	-0.7	0.29	-1.73	15.63	25891000	17570000	5078900	11359000	FALSE
T(0.022)S(0.024)LAEDS(0.711)CLGRHS(0.247)PVPRPAS(0.996)R	Q13469	Nuclear factor of activated T-cells, cytoplasmic 2	NFATC2	-0.45	0.64	-1.73	1.48	47349000	40156000	66186000	180220000	FALSE
VMNT(0.848)HS(0.657)DDS(0.494)GDDDEAT(0.001)T(0.001)PADKSELHHTLK	Q6ZN50	Oxysterol-binding protein;Oxysterol-binding protein 2	OSBP2	-0.6	0.4	-1.73	8.51	83700000	58093000	37354000	86125000	FALSE
AS(0.008)S(0.992)PSLIER	A1L170	Uncharacterized protein C1orf226	C1orf226	-0.2	0.75	-1.72	15.66	4743000	3697100	8095600	18468000	FALSE
EGQS(0.001)PAS(0.001)QAGT(0.003)QHPPAQAT(0.184)AHS(0.517)QS(0.147)S(0.147)PEFK	A0A087WWY9	Ras and Rab interactor 3	RIN3	-0.51	0.44	-1.72	2.52	19645000	13188000	12983000	27515000	FALSE
EGVIEAGAFQGS(1)PAPPLPSVMSPSR	P53367	Arfaptin-1	ARFIP1	-0.46	0.49	-1.72	12.42	10068000	7151600	6754800	15479000	FALSE
ETS(0.003)HGS(0.997)PTVTK	Q8NI08	Nuclear receptor coactivator 7	NCOA7	-0.24	0.83	-1.72	22.72	6001700	5483900	4867600	11436000	FALSE
GLAGPPAS(1)PGKAQPPKPER	Q9P206	Uncharacterized protein KIAA1522	KIAA1522	-0.42	0.59	-1.72	20.44	211830000	162160000	101250000	242050000	FALSE
QQAGAQGPGS(1)ADLEDGEMGKR	Q9C0C2	182 kDa tankyrase-1-binding protein	TNKS1BP1	-0.55	0.47	-1.72	11.83	4883100	2670200	9654600	27800000	FALSE
S(0.021)LS(0.975)PS(0.004)LLGYQQPALMAAPLSLADAHR	Q13469	Nuclear factor of activated T-cells, cytoplasmic 2	NFATC2	-0.51	0.41	-1.72	36.98	295610000	195740000	140830000	356590000	FALSE
S(1)AGTATQMR	Q92934	Bcl2-associated agonist of cell death	BAD	-0.43	0.54	-1.72	25.94	39769000	27041000	25414000	59559000	FALSE
SSIETKPDAS(1)PQLPKK	A0A1B0GUD6	GRAM domain-containing protein 1B	GRAMD1B;hCG_39893	-0.32	0.68	-1.72	13.77	346800000	259750000	211180000	537740000	FALSE
VASMAQSAPSEAPS(0.837)CS(0.163)PFGKK	Q00013	55 kDa erythrocyte membrane protein	MPP1	-0.36	0.63	-1.72	15.99	2282400	2148600	46865000	129270000	FALSE
VS(0.031)PS(0.947)KS(0.024)PS(0.003)LS(0.994)PS(0.002)PPS(0.999)PLEK	P46821	Microtubule-associated protein 1B;MAP1B heavy chain;MAP1 light chain LC1	MAP1B	-0.5	0.4	-1.72	27.61	148930000	122070000	124180000	256350000	FALSE
YSPT(0.013)S(0.933)PT(0.054)YSPTSPK	A0A6Q8PGB0	DNA-directed RNA polymerase II subunit RPB1	POLR2A	-0.92	0.02	-1.72	40.3	122060000	88017000	36944000	63225000	FALSE
ERPELLGS(1)FEDVLIR	Q8N4Y2	EF-hand calcium-binding domain-containing protein 4A	CRACR2B	-0.92	0.32	-1.71	14.73	598370	241480	246300	560660	FALSE
EVS(0.411)S(0.573)RPS(0.61)T(0.371)PGLS(0.035)VVSGISATSEDIPNKIEDLR	F8W9S7;Q14C86	GTPase-activating protein and VPS9 domain-containing protein 1	GAPVD1	-0.8	0.21	-1.71	21.31	2924000	6454700	60195000	103770000	FALSE
FLEENSSDPTYT(0.002)S(0.003)S(0.995)LGGKIPIR	P54760	Ephrin type-B receptor 4;Receptor protein-tyrosine kinase	EPHB4	-0.54	0.49	-1.71	7.97	8902600	8469000	18726000	23472000	FALSE
IQFVEGPVEPGKPT(0.915)S(0.085)PEHVVYEGETVTR	Q9H7C4	Syncoilin	SYNC	-0.64	0.43	-1.71	3.72	1468700	1026600	12048000	15327000	FALSE
KPPNLEGIVFPGES(0.017)GLAPGS(0.973)Y(0.01)K	Q9C0B0	RING finger protein unkempt homolog	UNK	-0.49	0.51	-1.71	3.51	1191100	920390	586530	1545100	FALSE
QPLLGPGLGPGLGAS(1)WR	Q05BS2	Disrupted in renal carcinoma protein 2	DIRC2	-0.26	0.72	-1.71	25.21	20581000	17929000	24387000	62023000	FALSE
T(0.001)S(0.001)ET(0.048)S(0.758)IS(0.193)PPGSSIGSPNR	O94929	Actin-binding LIM protein 3	ABLIM3	-0.65	0.45	-1.71	23.32	4504200	3156200	851720	1996600	FALSE
T(0.968)PT(0.032)QPLLESGFR	A0A494C067	Tensin-1	TNS1	-0.5	0.5	-1.71	17.36	52172000	37221000	5208600	15098000	FALSE
AHQIT(0.001)DES(0.096)LES(0.136)T(0.767)RR	O00161	Synaptosomal-associated protein 23;Synaptosomal-associated protein	SNAP23	-0.58	0.46	-1.7	7.48	1050000	881210	8019200	16333000	FALSE
DLGRES(1)VDAEEVVR	O14917	Protocadherin-17	PCDH17	-0.73	0.29	-1.7	15.96	2827500	1868000	8539400	15216000	FALSE
ES(0.006)KEEET(0.093)S(0.901)IDVAGKPNEVTK	P53985	Monocarboxylate transporter 1	SLC16A1	-0.67	0.27	-1.7	18.4	17691000	16276000	81128000	143480000	FALSE
HLGGS(0.062)GS(0.938)VVPGS(1)PCLDR	A0A494C067	Tensin-1	TNS1	-0.31	0.63	-1.7	22.12	989260000	781590000	589940000	1632000000	FALSE
LSS(0.001)S(0.001)S(0.001)PGAT(0.138)VS(0.858)PS(0.001)SSDAEYDKLPDADLAR	Q8NI08	Nuclear receptor coactivator 7	NCOA7	-0.51	0.42	-1.7	22.15	54943000	33574000	46639000	107590000	FALSE
MAT(0.005)FPGPGS(0.48)S(0.516)PAR	O43187	Interleukin-1 receptor-associated kinase-like 2	IRAK2	-0.46	0.57	-1.7	14.24	9013600	6102100	2135700	3510500	FALSE
RAS(1)S(0.999)PGY(0.001)IDSPTYSR	O94929	Actin-binding LIM protein 3	ABLIM3	-0.58	0.44	-1.7	13.03	242710000	194070000	246550000	498050000	FALSE
RFS(1)S(1)GGEEDDFDR	O94929	Actin-binding LIM protein 3	ABLIM3	-0.48	0.45	-1.7	10.26	431230000	295510000	259190000	538210000	FALSE
S(0.987)Y(0.013)LELVTSNHHSVQALSWR	C9J5L2	Protein orai-2	ORAI2	-0.53	0.41	-1.7	24.47	12799000	8373200	14498000	33785000	FALSE
SVAPLPPQRS(1)PR	Q9BST9	Rhotekin	RTKN	-0.69	0.42	-1.7	22.32	1975200	1522600	1806500	2579600	FALSE
AVS(0.001)YDDT(0.001)LEDPAPMT(0.946)PPPS(0.013)DMGS(0.04)VPWKPVIPERK	Q96A73	Putative monooxygenase p33MONOX	KIAA1191	-0.31	0.55	-1.69	8.79	51928000	42712000	19751000	40588000	FALSE
EHS(0.984)PY(0.957)GPS(0.059)PLGWPSSETR	G3V599	Melanoma inhibitory activity protein 2	MIA2	-0.54	0.46	-1.69	13.75	7243900	4753400	2944400	4212300	FALSE
FHY(1)DNTAGISQYLQNSK	P35968	Vascular endothelial growth factor receptor 2	KDR	-1.02	-0.11	-1.69	100	27849000	10235000	86449000	129890000	FALSE
GSS(0.008)AQHS(0.975)PS(0.013)S(0.004)LR	Q7L9B9	Endonuclease/exonuclease/phosphatase family domain-containing protein 1	EEPD1	-0.58	0.51	-1.69	21.22	1376400	826290	50130	97044	FALSE
MT(0.003)AMGS(0.702)S(0.293)PNIAS(0.001)S(0.001)GVASDTIAFGEHHLPPVSMASTVPHSLR	X6RLX0	ELKS/Rab6-interacting/CAST family member 1	ERC1	0.08	0.98	-1.69	14.34	48875000	49993000	32587000	103220000	FALSE
NIQES(1)LPQR	D6RF78	Guanylate cyclase soluble subunit alpha-3	GUCY1A3	-0.49	0.68	-1.69	10.51	2199200	1552400	1152000	2558900	FALSE
NT(0.007)S(0.191)S(0.215)NS(0.275)S(0.313)PLNLKGS(0.96)S(0.039)EQLHGR	Q9P219	Protein Daple	CCDC88C	-0.48	0.4	-1.69	8.43	91122000	52051000	97335000	224010000	FALSE
QGS(1)PTPALPEKR	A0A494C067	Tensin-1	TNS1	-0.51	0.49	-1.69	32.8	274370000	185930000	114240000	272210000	FALSE
S(0.001)LEET(0.014)LHT(0.121)VDLS(0.904)S(0.96)DDDLPHDEEALEDS(1)AEEK	O95810	Serum deprivation-response protein	SDPR	-0.79	0.17	-1.69	6.11	1055000000	532260000	92205000	169100000	FALSE
S(0.999)GY(0.001)IPSGHSLGTPEPAPR	A0A494C067	Tensin-1	TNS1	-0.58	0.29	-1.69	30.66	18260000	10598000	44655000	97280000	FALSE
SPSFGDPQLS(1)PEAR	O95425	Supervillin	SVIL	-0.54	0.4	-1.69	12.15	102820000	74019000	22978000	41790000	FALSE
T(0.007)S(0.007)S(0.986)PHKEESPK	P51003	Poly(A) polymerase alpha	PAPOLA	-0.46	0.74	-1.69	8.98	9714600	5575500	2085700	4794300	FALSE
TSS(0.998)NAS(0.001)TISGR	Q12778	Forkhead box protein O1	FOXO1	-0.23	0.87	-1.69	10.41	2363100	2128300	17728000	29514000	FALSE
DT(0.935)CY(0.003)S(0.057)PKPS(0.006)VYLSTPSSASK	Q9Y5K6	CD2-associated protein	CD2AP	-0.94	0.01	-1.68	11.93	5020800	3026900	17897000	25065000	FALSE
FHSMPACAAS(0.194)S(0.806)LPR	Q92503	SEC14-like protein 1	SEC14L1	-0.39	0.54	-1.68	15.36	9789500	7937700	14144000	31222000	FALSE
GS(0.433)S(0.567)GENNNPGSPTVSNFR	D6RDZ7		TSC22D3	-0.44	0.52	-1.68	9.35	1192100	738540	1673000	2882400	FALSE
HNVLPT(0.001)APAS(0.995)AT(0.004)QR	REV__A0A0B4J1Z0			-0.4	0.59	-1.68	15.49	4563800	2937400	4345500	11681000	FALSE
KPFKLS(1)GLS(1)FK	P49006	MARCKS-related protein	MARCKSL1	-0.44	0.46	-1.68	12.99	53523000	44590000	27855000	67249000	FALSE
RAS(1)S(0.999)PGY(0.001)IDSPTYSR	O94929	Actin-binding LIM protein 3	ABLIM3	-0.33	0.56	-1.68	13.03	60568000	44294000	139570000	293890000	FALSE
RFS(1)FCCSPEPEAEAEAAAGPGPCER	E7EMC7;Q13501	Sequestosome-1	SQSTM1	-0.3	0.64	-1.68	31.22	464550000	386010000	483610000	1228200000	FALSE
RLS(0.001)NS(0.018)S(0.981)LCS(1)IEEEHR	H7C1F9	Ral GTPase-activating protein subunit alpha-2	RALGAPA2	-0.8	0.21	-1.68	17.85	138370000	90208000	82653000	153100000	FALSE
RT(0.016)S(0.983)QEGPGDS(0.001)VK	Q9NSK0	Kinesin light chain 4	KLC4	-0.34	0.6	-1.68	22.81	37686000	27849000	17145000	38471000	FALSE
S(0.166)DS(0.834)VIHLQEIVHQAADPETLPR	A0A7I2YQV0	Zinc finger FYVE domain-containing protein 26	ZFYVE26	-0.84	0.17	-1.68	25.03	2306800	979760	14710000	50480000	FALSE
S(0.5)DS(0.5)VIHLQEIVHQAADPETLPR	A0A7I2YQV0	Zinc finger FYVE domain-containing protein 26	ZFYVE26	-0.84	0.17	-1.68	5.23	2306800	979760	14710000	28620000	FALSE
SCYNLT(0.002)NPS(0.022)DS(0.092)GRGS(0.9)S(0.984)LLDR	Q86TV6	Tetratricopeptide repeat protein 7B	TTC7B	-0.83	0.16	-1.68	2.17	13921000	15365000	15469000	23151000	FALSE
SCYNLT(0.002)NPS(0.022)DS(0.092)GRGS(0.9)S(0.984)LLDR	Q86TV6	Tetratricopeptide repeat protein 7B	TTC7B	-0.83	0.16	-1.68	2.17	1057100	875910	15469000	23151000	FALSE
SIHSFMTHPEFAIEEELPRT(1)PLLDEEEEENPDK	P23634	Plasma membrane calcium-transporting ATPase 4	ATP2B4	-0.18	0.75	-1.68	22.24	722140000	491410000	557940000	1567500000	FALSE
SPT(0.998)S(0.002)PLNMK	A0A0A0MRP6	Probable global transcription activator SNF2L1	SMARCA1	-0.6	0.42	-1.68	21.53	18300000	11984000	15783000	30475000	FALSE
T(0.006)Y(0.005)EWS(0.992)S(0.997)EEEEPVKK	A0A804HLC1	Atlastin-1	ATL1	-0.37	0.67	-1.68	3.74	4915400	5105100	2691800	7063200	FALSE
VATTPGS(0.994)PS(0.006)LGR	A0A494C067	Tensin-1	TNS1	-0.4	0.51	-1.68	31.52	1258600000	950550000	928810000	2159900000	FALSE
APKIS(1)MPEVDLNLK	Q09666	Neuroblast differentiation-associated protein AHNAK	AHNAK	-0.65	0.29	-1.67	20.48	902750	957650	993010	1956000	FALSE
ERVS(1)PLPLAGQR	Q9H5Z6	Protein FAM124B	FAM124B	-0.38	0.61	-1.67	2.62	4807100	3465300	2592500	4959700	FALSE
FLEENS(0.972)S(0.027)DPT(0.002)YTSSLGGK	P54760	Ephrin type-B receptor 4;Receptor protein-tyrosine kinase	EPHB4	-0.53	0.38	-1.67	38.85	107610000	72910000	38354000	92883000	FALSE
GY(0.12)NS(0.878)DDNLCEPS(0.002)LEFEVPNHR	Q9P219	Protein Daple	CCDC88C	-0.89	0.09	-1.67	11.98	34889000	20787000	30850000	61799000	FALSE
KNS(1)AAELGSGR	Q5VZ18	SH2 domain-containing adapter protein E	SHE	-0.52	0.52	-1.67	17.88	128800000	88803000	26521000	71297000	FALSE
KSS(0.006)T(0.994)PEEVKK	P23528	Cofilin-1	CFL1	-0.18	0.78	-1.67	41.49	7174900	5270700	2966200	6674000	FALSE
LGGS(0.978)AES(0.016)LIPGFQS(0.006)TQGDAFATTSFSAGTAEKR	A0A096LP25	AP2-associated protein kinase 1	AAK1	-0.29	0.64	-1.67	15.76	7647400	4308900	5694800	10783000	FALSE
LRLEGPGDEDADGAGS(0.977)PS(0.023)DWASPLEDPLR	O60347	TBC1 domain family member 12	TBC1D12	-0.18	0.81	-1.67	21.32	4557700	4622300	4722000	7169400	FALSE
LRS(0.133)Y(0.862)EDMIGEEVPS(0.003)DQY(0.002)Y(0.001)WAPLAQHER	A0A669KB05;C9JZR2	Catenin delta-1	CTNND1	-0.44	0.49	-1.67	6.6	83678000	62298000	133840000	314290000	FALSE
NAIS(1)LPVIGGPQALTLPTAQAPPKPPR	O14613	Cdc42 effector protein 2	CDC42EP2	0.05	0.96	-1.67	36.38	122250000	133160000	109560000	360690000	FALSE
SPGPS(0.112)S(0.888)PKEPLLFSR	B5MC51	LIM domain kinase 2	LIMK2	-0.72	0.18	-1.67	20.29	6996000	4415800	5095200	8539500	FALSE
SVS(0.042)S(0.933)PS(0.021)S(0.004)FTMK	E7EPS8	Protein-tyrosine-phosphatase;Receptor-type tyrosine-protein phosphatase mu	PTPRM	-0.34	0.76	-1.67	12.19	17456000	13427000	879200	1544200	FALSE
VCIES(0.001)EHS(0.992)MDT(0.007)LLATLK	O00244	Copper transport protein ATOX1	ATOX1	-0.98	-0.13	-1.67	21.08	1211300	765550	7917900	23444000	FALSE
WCFS(1)EPGKLDR	A6NN40	Protein Shroom1	SHROOM1	-0.49	0.46	-1.67	21.51	13216000	10783000	20847000	47989000	FALSE
YSAFQLAPFQDHGLPAVS(0.003)VDS(0.997)PVR	X6RAB3	USP6 N-terminal-like protein	USP6NL	0.05	0.99	-1.67	22.17	4317900	4204200	3088500	9965000	FALSE
DQS(1)PPPS(1)PPPSYHPPPPPTK	Q9P206	Uncharacterized protein KIAA1522	KIAA1522	-0.55	0.5	-1.66	22.35	103490000	73113000	37470000	93470000	FALSE
DSYVGDEAQS(1)KR	K7EM38;P60709;P63261;P68032	Actin, cytoplasmic 1;Actin, cytoplasmic 1, N-terminally processed;Actin, cytoplasmic 2;Actin, cytoplasmic 2, N-terminally processed;Actin, alpha cardiac muscle 1;Actin, gamma-enteric smooth muscle;Actin, alpha skeletal muscle;Actin, aortic smooth muscle	ACTG1;ACTB;ACTC1;ACTG2;ACTA1;ACTA2	-0.49	0.59	-1.66	23.89	40009000	26967000	1760100	10927000	FALSE
FLQEHGS(0.015)DS(0.985)FLAEHK	Q00688	Peptidyl-prolyl cis-trans isomerase FKBP3	FKBP3	-0.73	0.18	-1.66	39.15	4569900	4625000	13557000	23460000	FALSE
LAAAAS(0.001)PHS(0.009)GGRAT(0.989)PS(0.972)PNS(0.029)R	O95613	Pericentrin	PCNT	-0.53	0.49	-1.66	5.62	3863800	3137300	4168600	14255000	FALSE
LLGPSAAADILQLS(0.008)S(0.217)S(0.774)LPLQSR	Q7Z6Z7	E3 ubiquitin-protein ligase HUWE1	HUWE1	0.05	0.98	-1.66	53.48	10022000	10357000	5809400	16181000	FALSE
NLNHSLPSDFTFQNMNS(1)KR	Q15208	Serine/threonine-protein kinase 38	STK38	0.17	1.13	-1.66	21.23	1458600	2321800	1011500	2608200	FALSE
S(1)LDDLSAPPHHR	A6NKD9	Coiled-coil domain-containing protein 85C	CCDC85C	-0.69	0.26	-1.66	25.7	51204000	35355000	9729600	37727000	FALSE
S(1)PMDSLLHPR	E9PAK5	DENN domain-containing protein 4B	DENND4B	-0.45	0.35	-1.66	19.01	10813000	9756900	6644400	17149000	FALSE
SPS(0.994)VPKS(0.006)PTPKS(0.002)PPS(0.998)R	Q9NVD7	Alpha-parvin	PARVA	-0.67	0.29	-1.66	36.29	35659000	9662400	42877000	80164000	FALSE
ASVALT(0.999)PT(0.001)APSR	P28290	Sperm-specific antigen 2	SSFA2	-0.23	0.72	-1.65	24.77	21156000	23217000	23146000	58808000	FALSE
DGAGLGLS(0.008)GGS(0.992)PGASTPVLLTR	Q8N612	FTS and Hook-interacting protein	FAM160A2	-0.28	0.71	-1.65	25.27	4689600	4496300	3217800	8406700	FALSE
GQPAS(0.91)PS(0.087)AHMVS(0.001)HS(0.002)HSPSVVS	A0A075B6E4	Transcription cofactor vestigial-like protein 4	VGLL4	-0.49	0.38	-1.65	4.92	39855000	24210000	7630400	17531000	FALSE
KMGAPESGLAEY(0.002)LFDKHT(0.008)LGDS(0.8)DNES(0.19)	P02794	Ferritin heavy chain;Ferritin heavy chain, N-terminally processed;Ferritin	FTH1	-0.25	0.63	-1.65	4.88	71773000	50446000	158810000	423470000	FALSE
KNS(1)GCGYSIHQHQGNK	Q8TDY4	Arf-GAP with SH3 domain, ANK repeat and PH domain-containing protein 3	ASAP3	-0.54	0.4	-1.65	33.94	70400000	48859000	62033000	131910000	FALSE
LLLAADPGGS(1)PAQR	Q5SQI0	Alpha-tubulin N-acetyltransferase 1	ATAT1	0.46	1.36	-1.65	19.27	39153000	48276000	16391000	71069000	FALSE
MELGAPEEMGQVPPLDS(0.708)RPS(0.331)S(0.331)PALY(0.619)FT(0.005)HDAS(0.006)LVHK	Q9Y3Q8	TSC22 domain family protein 4	TSC22D4	-0.54	0.34	-1.65	2.94	45811000	34036000	14131000	19871000	FALSE
NGLHRPVS(0.813)T(0.187)DFAQYNSYGDVSGGVR	F8W8M4;J3QSX6	Actin-binding LIM protein 1	ABLIM1	-0.36	0.54	-1.65	13.63	7919000	4817000	54747000	133600000	FALSE
NNTAAET(0.037)EDDES(0.963)DGEDRGGGTSGVR	A0A590UJS4			-0.79	0.09	-1.65	15.89	2548300	2612300	5213600	10575000	FALSE
RDS(0.981)S(0.019)VIKEEIK	H0YLF2	Homeobox-containing protein 1	HMBOX1	-0.37	0.63	-1.65	28.05	2181000	2002200	9331700	20075000	FALSE
RNS(0.897)HT(0.101)DNVS(0.001)YEHSFNK	Q86SQ4	G-protein coupled receptor 126	GPR126	-0.48	0.6	-1.65	5.82	11049000	7366700	467110	643330	FALSE
RRPS(1)DENTIAPSEVQK	F5GZP6;Q86W92	Liprin-beta-1	PPFIBP1	-0.21	0.7	-1.65	23.98	320400000	262220000	129720000	313270000	FALSE
S(0.215)ET(0.785)APLAPTIPAPAEK	P16402	Histone H1.3	HIST1H1D	-0.46	0.58	-1.65	12.09	5382100	3465300	112590	196980	FALSE
S(0.98)FPHLS(0.015)KPVAPGS(0.004)APLGS(0.001)GEPGGPGLWVGSSQHLK	A1L170	Uncharacterized protein C1orf226	C1orf226	-0.78	0.1	-1.65	5.65	11216000	4252200	8157300	18503000	FALSE
T(0.999)PPAS(0.001)LYHGYLPENGVLRPEPTK	Q8N3V7	Synaptopodin	SYNPO	-0.63	0.26	-1.65	18.32	56917000	42174000	60111000	106650000	FALSE
TEPACVS(0.999)PIQNSAPVSDLTK	B1APH0	Zinc finger protein basonuclin-2	BNC2	-0.49	0.36	-1.65	13.12	26593000	22872000	25569000	50716000	FALSE
VAS(0.396)PPS(0.521)GPAY(0.079)PDDVLDY(0.004)GLKPYSPLASLSGEPPGR	Q13469	Nuclear factor of activated T-cells, cytoplasmic 2	NFATC2	-0.52	0.37	-1.65	2.67	9429100	10156000	16873000	43596000	FALSE
AGDIITELES(1)VDDDWMSGELMGK	A0A0U1RQE4	SH3 domain-containing protein 19	SH3D19	-0.35	0.66	-1.64	23.8	50231000	38029000	853040	3237700	FALSE
ANS(0.999)KS(0.011)EGS(0.99)PVLPHEPAK	Q9UKE5	TRAF2 and NCK-interacting protein kinase	TNIK	-0.78	0.11	-1.64	21.53	243170000	194760000	139070000	252210000	FALSE
DPGMS(0.05)QS(0.95)HNDLVFLEQPEGSR	Q9Y426	C2 domain-containing protein 2	C2CD2	0.32	1.21	-1.64	13.81	29073000	33958000	14896000	76972000	FALSE
EAVS(0.001)GPMAGKPFRPQS(0.934)LS(0.066)K	A0A096LP25	Uncharacterized protein FLJ45252	AAK1	-0.53	0.3	-1.64	3.93	6596900	4556700	8757200	16623000	FALSE
GASLHHGRPHLGS(1)VPDFR	A0A2R8Y7R9	Liprin-alpha-1	PPFIA1	0.31	1.24	-1.64	15.83	7884700	10411000	13271000	52866000	FALSE
GMSNNT(1)PQLNR	F8VUB4	CCR4-NOT transcription complex subunit 2	CNOT2	0.4	1.31	-1.64	19.55	459190	570320	1280400	6984700	FALSE
HPGAHQGNLASGLHSNAIASPGS(0.941)PS(0.059)LGR	A0A494C067	Tensin-1	TNS1	-0.34	0.56	-1.64	15.48	1738200000	250860000	328070000	831830000	FALSE
IMQLS(1)LER	Q8IY63	Angiomotin-like protein 1	AMOTL1	-0.28	0.78	-1.64	18.46	3112100	4545100	853350	2168800	FALSE
MEGMDDDPEDRMS(0.827)Y(0.946)LT(0.225)AMGADY(0.001)LSCDSR	A0A3B3ITE1	Tight junction protein ZO-2	TJP2	-0.77	0.22	-1.64	3.66	31613000	19022000	19102000	36378000	FALSE
NAIS(0.7)LPT(0.07)IGGS(0.23)QALMLPLLSPVTFNSK	C9JEZ4	Cdc42 effector protein 3	CDC42EP3	-0.11	0.77	-1.64	16.48	23617000	20894000	4076500	17951000	FALSE
NIGRDT(0.996)PT(0.002)S(0.002)AGPNSFNK	Q8WW12	PEST proteolytic signal-containing nuclear protein	PCNP	-0.07	0.84	-1.64	20.74	25163000	40343000	7522600	17084000	FALSE
S(0.812)S(0.188)PNPFITGLTR	A0A0D9SGJ6	Synaptojanin-1	SYNJ1	-0.43	0.53	-1.64	12.5	19438000	13925000	37543000	91906000	FALSE
S(0.887)NS(0.112)S(0.001)IDHLGSHSK	Q13796	Protein Shroom2	SHROOM2	-0.23	0.67	-1.64	24.06	338290	301750	7711200	16781000	FALSE
VELPS(0.151)EEQVS(0.649)GS(0.134)QGPS(0.066)EEKPAPLATEVFDEK	Q02952	A-kinase anchor protein 12	AKAP12	-0.34	0.57	-1.64	12.47	2585700	2861000	36909000	94558000	FALSE
VEQALS(0.953)EVAS(0.983)S(0.976)LQS(0.043)S(0.045)APK	Q86TV6	Tetratricopeptide repeat protein 7B	TTC7B	-0.02	0.85	-1.64	7.14	48610000	44823000	19343000	49963000	FALSE
VRYEGSYALTS(0.002)EEAERS(0.998)DGDPVQPAVLQVHQTS	O95810	Serum deprivation-response protein	SDPR	-0.55	0.35	-1.64	13.73	250610000	158670000	474920000	1080900000	FALSE
VTQLDPKEEEVS(1)LQGINTR	Q9Y6W5	Wiskott-Aldrich syndrome protein family member 2	WASF2	-0.14	0.78	-1.64	33.7	6652100	5385800	7992700	15413000	FALSE
FHYDNTAGIS(0.996)QY(0.004)LQNSK	P35968	Vascular endothelial growth factor receptor 2	KDR	-0.75	0.1	-1.63	25.08	612020	512450	1611100	3897500	FALSE
GLVGGQEEAS(0.015)QEAGLPAGAGPS(0.963)PT(0.022)FPALGIGMDSCVIPLR	Q99611	Selenide, water dikinase 2	SEPHS2	-0.79	0.06	-1.63	4.98	40988000	26018000	16198000	30029000	FALSE
GMGS(0.991)DFEDS(0.009)EDREGDPEER	Q5TEC3	Zinc finger protein 697	ZNF697	-0.37	0.54	-1.63	1.49	1969000	1379900	1826800	2224100	FALSE
HGEVCPAGWKPGS(0.957)DT(0.043)IKPDVQK	Q06830	Peroxiredoxin-1	PRDX1	-0.25	0.87	-1.63	11.06	1148500	1397700	2040500	4301000	FALSE
IQFVEGPVEPGKPT(0.039)S(0.961)PEHVVYEGETVTR	Q9H7C4	Syncoilin	SYNC	-0.68	0.34	-1.63	17.91	10167000	7073600	21549000	28846000	FALSE
KT(0.089)PES(0.91)FLGPNAALVDLDSLVSR	Q9Y6I3	Epsin-1	EPN1	-0.53	0.4	-1.63	2.26	40582000	26062000	3957900	6903600	FALSE
LS(0.076)NS(0.917)S(0.007)LCS(1)IEEEHR	H7C1F9	Ral GTPase-activating protein subunit alpha-2	RALGAPA2	-0.26	0.64	-1.63	18.8	173370000	133800000	92753000	183660000	FALSE
LS(0.984)PGS(0.016)YPTVIQQQNATSQR	Q13469	Nuclear factor of activated T-cells, cytoplasmic 2	NFATC2	-0.48	0.38	-1.63	52.56	20075000	14735000	27999000	53684000	FALSE
MLAELDMLKDPS(1)FR	A0A087WUZ7	Sorting nexin-13	SNX13	-0.56	0.45	-1.63	4.86	1332400	933510	1811600	3511900	FALSE
QGS(0.052)PT(0.948)PALPEKR	A0A494C067	Tensin-1	TNS1	-0.46	0.45	-1.63	11.43	4927900	2645700	15998000	34423000	FALSE
QPLTS(0.002)PGS(0.091)VS(0.857)PS(0.05)R	Q08495	Dematin	DMTN	-0.49	0.37	-1.63	14.99	20342000	5026700	4270500	8291200	FALSE
RDFHFVY(0.037)RPLDGGGGGGGGS(0.963)PPCLVVR	A0A087WWY9	Ras and Rab interactor 3	RIN3	-0.65	0.24	-1.63	4.38	2508000	1353600	4217700	5696900	FALSE
RLS(1)GNEYVLSTK	O60658	High affinity cAMP-specific and IBMX-insensitive 3',5'-cyclic phosphodiesterase 8A	PDE8A	-0.23	0.6	-1.63	34.22	47477000	53277000	36141000	90163000	FALSE
RPPGPTTSPAS(0.006)T(0.027)S(0.027)LS(0.79)S(0.151)PGQR	Q01970	1-phosphatidylinositol 4,5-bisphosphate phosphodiesterase beta-3	PLCB3	-0.72	0.16	-1.63	1.33	13358000	14453000	3664000	8914100	FALSE
RRHS(1)CAEALVALPPGAS(1)PQR	Q13469	Nuclear factor of activated T-cells, cytoplasmic 2	NFATC2	-0.61	0.36	-1.63	19.03	16635000	8966200	5072800	11723000	FALSE
S(0.002)QPS(0.998)PVTVKPKPPAR	Q96AY4	Tetratricopeptide repeat protein 28	TTC28	-0.28	0.68	-1.63	10.63	15795000	13224000	11646000	26986000	FALSE
S(1)YEDMIGEEVPSDQYYWAPLAQHER	A0A669KB05;C9JZR2	Catenin delta-1	CTNND1	-0.42	0.45	-1.63	15.6	401480000	310140000	561550000	1377900000	FALSE
T(0.543)PS(0.457)ADLFHY(0.001)DSMNAVNWGMR	O94929	Actin-binding LIM protein 3	ABLIM3	-0.86	0.11	-1.63	7.63	762900	663760	183180	180240	FALSE
TGGIGDS(0.001)RPPS(0.004)FHPHAGGGS(0.995)QENLDNDTETDSLVSAQR	Q92997	Segment polarity protein dishevelled homolog DVL-3	DVL3	-0.39	0.47	-1.63	21.35	44644000	33327000	79758000	165000000	FALSE
AMLS(0.871)EQNRAS(0.087)PLPS(0.04)GLLT(0.001)PPQSGKK	I3L413	G1/S-specific cyclin-E1	CCNE1	-1	-0.08	-1.62	5.4	2109400	1045500	1447600	3907800	FALSE
ANRTEENVSDGS(0.999)PNAGS(0.001)VEQTPK	P46527	Cyclin-dependent kinase inhibitor 1B	CDKN1B	-0.71	0.22	-1.62	24.17	6444400	4085000	2806000	6416000	FALSE
DYSEADGLS(1)ER	A0A0C4DH22	Band 4.1-like protein 1	EPB41L1	-0.61	0.26	-1.62	26.57	13675000	7865100	9035900	21152000	FALSE
FSS(0.047)S(0.947)IENS(0.004)DS(0.001)PVR	O95425	Supervillin	SVIL	-0.97	0.01	-1.62	10.63	3861800	1884900	2734600	3970700	FALSE
HLS(1)PYATLTVGDSSHK	Q9BSJ8	Extended synaptotagmin-1	ESYT1	-0.36	0.51	-1.62	40.49	58384000	48268000	57480000	143090000	FALSE
IVRGDQPAAS(0.012)GDS(0.988)DDDEPPPLPR	O00264	Membrane-associated progesterone receptor component 1	PGRMC1	-0.27	0.64	-1.62	21.26	31160000	19764000	33284000	64382000	FALSE
KNS(1)IHELLLER	A0A3B3IS79	Protein phosphatase Slingshot homolog 2	SSH2	-0.25	0.65	-1.62	10.63	20040000	18403000	22170000	65049000	FALSE
KPS(0.993)IILS(0.007)K	Q9NPI6	mRNA-decapping enzyme 1A	DCP1A	-0.3	0.76	-1.62	11.08	500400	468740	309540	603580	FALSE
LKGPQITGPS(1)LEGDLGLK	Q09666	Neuroblast differentiation-associated protein AHNAK	AHNAK	-0.84	0.05	-1.62	16.52	31705000	17815000	26537000	50393000	FALSE
LPLS(0.882)PS(0.118)LLVK	F5GWN5	Phosphatidylinositol 4-phosphate 3-kinase C2 domain-containing subunit beta	PIK3C2B	-0.54	0.38	-1.62	12.64	325460	325570	554920	1453300	FALSE
PRPPGRPVS(0.017)GHGMDS(0.983)R	P36507	Dual specificity mitogen-activated protein kinase kinase 2	MAP2K2	-0.46	0.43	-1.62	14.24	1535400	863360	3655700	8021300	FALSE
QTT(0.994)FLGS(0.006)PGPR	Q9H0X9	Oxysterol-binding protein-related protein 5;Oxysterol-binding protein	OSBPL5	-0.47	0.43	-1.62	27.77	5786000	2819700	5697700	19366000	FALSE
S(0.979)PS(0.021)GGAAGPLLTPSQSLDGSR	Q96CX2	BTB/POZ domain-containing protein KCTD12	KCTD12	-0.12	0.74	-1.62	51.63	245320000	219360000	108430000	343040000	FALSE
S(1)REDLSAQPVQTK	A0A087X0K9;A0A0G2JNH2	Tight junction protein ZO-1	TJP1	-0.46	0.43	-1.62	29.11	778140000	527360000	463150000	945020000	FALSE
SEGS(1)PVLPHEPAK	Q9UKE5	TRAF2 and NCK-interacting protein kinase	TNIK	-0.48	0.37	-1.62	48.18	200030000	171840000	124580000	272530000	FALSE
TFSES(0.001)S(0.001)VWS(0.028)QQS(0.267)S(0.72)RPS(0.984)LK	O15439	Multidrug resistance-associated protein 4	ABCC4	-0.49	0.54	-1.62	3.05	4090900	3163200	1145000	5819900	FALSE
AQFRQS(0.009)WPT(0.991)K	Q9NRH2	SNF-related serine/threonine-protein kinase	SNRK	-0.05	0.73	-1.61	13.81	11066000	7972400	124430000	339310000	FALSE
DLQEQQEHEEDS(0.153)GS(0.847)DLDHDLSVK	Q13796	Protein Shroom2	SHROOM2	-0.13	0.75	-1.61	18.29	6099500	6554100	4739000	13061000	FALSE
EAPAEGEAAEPGS(0.132)PT(0.743)AAEGEAAS(0.774)AAS(0.748)S(0.43)T(0.1)S(0.047)S(0.026)PK	P29966	Myristoylated alanine-rich C-kinase substrate	MARCKS	-0.67	0.2	-1.61	7.35	14263000	7470700	16982000	32702000	FALSE
EAS(1)ENETDMEDPR	Q8WXH0	Nesprin-2	SYNE2	-0.54	0.34	-1.61	11.82	264340000	210300000	126200000	259220000	FALSE
ERPVS(0.995)MS(0.005)FPLSSPR	Q6ZNL6	FYVE, RhoGEF and PH domain-containing protein 5	FGD5	0.46	1.33	-1.61	28.3	406580	639570	793600	20383000	FALSE
GDLKS(0.718)S(0.718)KAS(0.762)LGS(0.798)LEGEAEAEAS(0.002)S(0.001)PK	Q09666	Neuroblast differentiation-associated protein AHNAK	AHNAK	-0.6	0.4	-1.61	2.24	50168000	40184000	11941000	25872000	FALSE
GVS(1)MPNMLEPK	F8W8M4;J3QSX6	Actin-binding LIM protein 1	ABLIM1	-0.49	0.39	-1.61	26.6	34545000	27013000	27809000	54017000	FALSE
GYYS(1)PYSVSGSGSTAGSR	H0YDN1;Q15149	Plectin	PLEC	-0.42	0.41	-1.61	42.37	118120000	84671000	247390000	547030000	FALSE
HPSPQS(1)PDR	Q8N3V7	Synaptopodin	SYNPO	-0.51	0.31	-1.61	20.33	32099000	26236000	22087000	49217000	FALSE
KAS(1)PEPPDSAEGALK	Q9H1B7	Interferon regulatory factor 2-binding protein-like	IRF2BPL	-0.64	0.25	-1.61	27.17	270490000	266800000	225090000	470390000	FALSE
KNS(1)WEPKPITVPQFK	Q9Y3R5	Protein dopey-2	DOPEY2	-0.21	0.63	-1.61	28.35	16016000	10031000	9530000	25984000	FALSE
KS(0.56)T(0.381)GQLNLS(0.015)T(0.019)S(0.023)PINS(0.001)S(0.001)SYLGYNSNAR	O94915	Protein furry homolog-like	FRYL	-0.42	0.39	-1.61	3.99	123260000	87505000	80751000	178920000	FALSE
KT(0.997)PES(0.002)S(0.001)LSSQHLNELEK	Q2M1Z3	Rho GTPase-activating protein 31	ARHGAP31	-0.43	0.43	-1.61	14.74	11850000	7439000	21343000	46727000	FALSE
LQDS(0.742)S(0.242)DPDT(0.026)GS(0.154)EEEGS(0.115)S(0.352)RLS(0.352)PPHS(0.015)PR	V9GYM8	Rho guanine nucleotide exchange factor 2	ARHGEF2	-0.76	0.16	-1.61	2.27	5049600	3875100	17618000	20208000	FALSE
RES(0.999)LT(0.001)SFGNGPLSAGGPGKPGGGGGGSGSSSMSR	A0A3B3IU04	Inositol 1,4,5-trisphosphate receptor type 1	ITPR1	-0.43	0.41	-1.61	30.85	116340000	86899000	79332000	180150000	FALSE
S(0.002)LS(0.998)ELCLAVPAPGIR	A0A7I2PMD6	Pleckstrin homology domain-containing family G member 5	PLEKHG5	-0.48	0.36	-1.61	18.83	11350000	8902600	38242000	81284000	FALSE
S(0.01)GS(0.99)LGQPS(0.915)PS(0.085)AQR	A0A494C067	Tensin-1	TNS1	-0.34	0.51	-1.61	14.83	140660000	111330000	136810000	310550000	FALSE
S(0.5)T(0.5)VLGLPQHVQK	Q9P206	Uncharacterized protein KIAA1522	KIAA1522	0.57	1.46	-1.61	20.41	1443800	2258600	3193300	13942000	FALSE
SATLS(0.016)S(0.886)T(0.098)ESTASEMQEEMK	Q02952	A-kinase anchor protein 12	AKAP12	-0.1	0.76	-1.61	42.3	38937000	38096000	6663100	19680000	FALSE
SITNNSSDPFLNGGPYHS(1)R	Q9GZV5	WW domain-containing transcription regulator protein 1	WWTR1	-0.35	0.57	-1.61	13.48	2416300	1858000	2139700	4289900	FALSE
T(0.034)S(0.154)S(0.742)ES(0.034)IY(0.029)S(0.005)RPGS(0.001)S(0.002)IPGSPGHTIYAK	F8W8M4	Actin-binding LIM protein 1	ABLIM1	-0.57	0.24	-1.61	11.56	10323000	7588800	33280000	78170000	FALSE
AGGGGGGGVQNGPPAS(0.997)PT(0.003)LAHEAAPLPAGR	Q96L34	MAP/microtubule affinity-regulating kinase 4	MARK4	-0.37	0.42	-1.6	8.42	14049000	12979000	18348000	40201000	FALSE
AS(0.001)S(0.998)LS(0.095)ES(0.592)S(0.314)PPK	Q9UHB6	LIM domain and actin-binding protein 1	LIMA1	-0.29	0.53	-1.6	11.39	21749000	17047000	15332000	42431000	FALSE
AT(0.83)T(0.17)PADGEEPAPEAEALAAAR	Q5JZ02	TP53-regulating kinase	TP53RK	-0.44	0.46	-1.6	21.87	34844000	26087000	19873000	37915000	FALSE
EPDT(0.937)EVIT(0.011)VEKS(0.026)S(0.022)PAT(0.004)S(0.001)LFVELDEEEVK	A0A087WTL4	Bcl-2-like protein 13	BCL2L13	-0.91	0.12	-1.6	8.46	5073500	4852100	2561800	3740800	FALSE
ET(0.068)RHS(0.887)WDS(0.045)PAFNNDVVQR	A0A6Q8PFR7	IQ motif and SEC7 domain-containing protein 2	IQSEC2	-0.61	0.21	-1.6	9.67	21054000	15902000	22288000	43326000	FALSE
GALSPGGFDDSTLPLVDKS(1)LEGEK	C9JJX6	Armadillo repeat protein deleted in velo-cardio-facial syndrome	ARVCF	-0.16	0.7	-1.6	10.55	24471000	22080000	15457000	41518000	FALSE
HFAAAS(0.958)GKVS(0.03)PT(0.007)AS(0.005)R	A0A087WU80	Tumor necrosis factor alpha-induced protein 3;A20p50;A20p37	TNFAIP3	-0.22	0.74	-1.6	10.34	809360	794860	988360	2332600	FALSE
NATLAWDS(0.001)SHS(0.004)S(0.001)IQNS(0.994)PK	O15440	Multidrug resistance-associated protein 5	ABCC5	-0.45	0.42	-1.6	16.27	4264900	3735700	2151100	7965600	FALSE
QIAS(0.021)DS(0.979)PHASPK	Q9HCD6	Protein TANC2	TANC2	-0.44	0.39	-1.6	6.53	4756700	3431400	5714100	14949000	FALSE
QRAS(1)NKVQDSAPVETPR	P09601	Heme oxygenase 1	HMOX1	-0.57	0.55	-1.6	9.15	5486800	1199200	265950	466120	FALSE
S(0.373)NS(0.619)KS(0.007)KPNLPSESR	Q08170	Serine/arginine-rich splicing factor 4	SRSF4	-0.33	0.55	-1.6	9.27	10422000	7893600	27095000	65658000	FALSE
TATPPGYKPGS(0.998)PPS(0.002)FR	P54259	Atrophin-1	ATN1	-0.74	0.11	-1.6	20.09	5000400	4067700	19393000	19807000	FALSE
VMFQDKEYS(1)IEEIEAGR	O75923	Dysferlin	DYSF	-0.43	0.54	-1.6	20.03	9787500	8716300	10927000	22040000	FALSE
YCRPESQEHPEADPGAAPY(1)LK	A0A7I2YQI1			-0.9	0.08	-1.6	27.42	30572000	15910000	1391500	29356000	FALSE
AS(0.501)S(0.501)PGY(0.001)IDS(0.93)PT(0.067)YS(0.001)R	O94929	Actin-binding LIM protein 3	ABLIM3	-0.38	0.49	-1.59	13.99	10719000	7294800	4881700	10576000	FALSE
AVQTRPVLQPQPGS(0.883)LNS(0.087)S(0.028)IWDGS(0.001)EVLR	Q86TB9	Protein PAT1 homolog 1	PATL1	-0.57	0.3	-1.59	14.29	11269000	15846000	8605600	17217000	FALSE
EGQSPASQAGT(0.001)QHPPAQAT(0.004)AHS(0.03)QS(0.298)S(0.667)PEFK	A0A087WWY9	Ras and Rab interactor 3	RIN3	-0.52	0.34	-1.59	4.56	17758000	11882000	5193300	12096000	FALSE
GARS(0.999)PEDGPS(0.001)AR	Q8TDY4	Arf-GAP with SH3 domain, ANK repeat and PH domain-containing protein 3	ASAP3	-0.65	0.37	-1.59	17.85	4575200	3572300	1935600	3456000	FALSE
HAYKDDS(1)PR	Q02040	A-kinase anchor protein 17A	AKAP17A	-0.93	-0.05	-1.59	37.04	418030	471640	13321000	19077000	FALSE
KVQIPVS(0.016)RPDPEPVS(0.981)DNEEDS(0.002)Y(0.002)DEEIHDPR	A0A087X0K9;A0A0G2JNH2	Tight junction protein ZO-1	TJP1	-0.52	0.38	-1.59	4.3	1082200000	817460000	360730000	721500000	FALSE
LRS(1)PPEALVQGR	Q9UHB6	LIM domain and actin-binding protein 1	LIMA1	-0.47	0.37	-1.59	21.98	81049000	60629000	59615000	126580000	FALSE
LSAEYEKVELPS(0.995)EEQVS(0.002)GS(0.002)QGPSEEKPAPLATEVFDEK	Q02952	A-kinase anchor protein 12	AKAP12	-0.21	0.61	-1.59	26.5	173360000	149270000	146980000	290310000	FALSE
MATFPGPGS(0.659)S(0.341)PAR	O43187	Interleukin-1 receptor-associated kinase-like 2	IRAK2	-0.36	0.57	-1.59	17.71	9539400	6910600	2135700	3510500	FALSE
MS(1)YLTAMGADYLSCDSR	A0A3B3ITE1	Tight junction protein ZO-2	TJP2	-0.41	0.47	-1.59	18.38	67074000	36802000	79147000	163750000	FALSE
RLS(0.996)NS(0.388)S(0.616)LCSIEEEHR	H7C1F9	Ral GTPase-activating protein subunit alpha-2	RALGAPA2	-0.67	0.16	-1.59	22.56	209580000	159750000	82653000	153100000	FALSE
RLS(1)EFQNLHR	A0A494C0S0	Sorting nexin-25	SNX25	-0.18	0.85	-1.59	1.9	439250	367300	274180	775200	FALSE
S(0.095)QS(0.814)AFS(0.082)IT(0.012)GEEALKT(0.994)PPVEAPS(0.003)R	Q8NFW9	Rab effector MyRIP	MYRIP	-0.37	0.44	-1.59	6.04	14557000	11280000	14792000	29209000	FALSE
S(0.694)RT(0.139)S(0.139)VQT(0.029)EDDQLIAGQSAR	P26232;P35221	Catenin alpha-2;Catenin alpha-1	CTNNA2;CTNNA1	-0.46	0.43	-1.59	25.98	12301000	9407800	24882000	41697000	FALSE
SSSSASQSNHSCTSMPS(0.068)S(0.929)PAT(0.003)PASGTK	H3BQK9;Q9UPN3	Microtubule-actin cross-linking factor 1, isoforms 1/2/3/5	MACF1	-0.39	0.44	-1.59	32.16	76857000	63524000	32027000	65911000	FALSE
T(0.023)S(0.033)S(0.943)KES(0.017)S(0.984)PIPS(0.386)PT(0.06)S(0.554)DRK	Q01082	Spectrin beta chain, non-erythrocytic 1	SPTBN1	-0.52	0.45	-1.59	33.48	213450000	162230000	98294000	163880000	FALSE
TMT(0.001)S(0.006)NLEKS(0.026)S(0.967)QEQLLDAAHHR	A0A7P0T938	Uncharacterized protein KIAA1109	KIAA1109	-0.56	0.26	-1.59	15.24	13606000	11143000	6400600	15461000	FALSE
VQKDPSIKPVT(0.003)PS(0.039)PS(0.958)K	Q9H792	Pseudopodium-enriched atypical kinase 1	PEAK1	-0.63	0.23	-1.59	11.69	3719500	2845200	22878000	42815000	FALSE
Y(0.001)LS(0.957)FT(0.043)PPEKDGFPS(0.99)GT(0.01)PALNAK	Q13177	Serine/threonine-protein kinase PAK 2;PAK-2p27;PAK-2p34	PAK2	-0.31	0.56	-1.59	27.14	131650000	106690000	213550000	392810000	FALSE
AQFRQS(1)WPTK	Q9NRH2	SNF-related serine/threonine-protein kinase	SNRK	-0.21	0.68	-1.58	8.23	316260000	310130000	143130000	371510000	FALSE
AQS(0.006)PS(0.006)Y(0.005)VIS(0.051)T(0.051)GVS(0.096)PS(0.561)RGS(0.226)LR	A0A0D9SF60	Plakophilin-4	PKP4	0.19	1.06	-1.58	1.91	779770	715660	527590	1343900	FALSE
AS(1)LADALPLHIAPR	H3BRB6	E3 ubiquitin-protein ligase ZNRF1	ZNRF1	0.02	0.82	-1.58	14.88	3047200	3271200	2041000	6282800	FALSE
DITT(0.003)S(0.997)ADQIAEVK	A0A3B3IS79	Protein phosphatase Slingshot homolog 2	SSH2	-0.51	0.36	-1.58	26.99	24251000	20162000	17315000	38634000	FALSE
FSDS(1)EGEETVPEPR	A0A1B0GWH8	Battenin	CLN3	-0.28	0.55	-1.58	56.27	2625400	3028900	11928000	27292000	FALSE
GGVTGSPEASIS(0.008)GS(0.992)KGDLK	Q09666	Neuroblast differentiation-associated protein AHNAK	AHNAK	-0.36	0.53	-1.58	51.29	743670000	602500000	544130000	1200500000	FALSE
IMVQSAS(1)PDIR	Q9NQT8	Kinesin-like protein KIF13B	KIF13B	-0.38	0.43	-1.58	38.52	25129000	20221000	25490000	63974000	FALSE
KFS(1)AACNFSNILVNQER	Q7L9B9	Endonuclease/exonuclease/phosphatase family domain-containing protein 1	EEPD1	-0.76	0.1	-1.58	33.89	13429000	9274200	12596000	20292000	FALSE
KGGS(1)WIQEINVAEK	P78527	DNA-dependent protein kinase catalytic subunit	PRKDC	-0.41	0.44	-1.58	0.87	6202400	5194200	6285600	12549000	FALSE
PFGIQAPGGT(0.771)S(0.216)QMERS(0.012)PMLER	Q8N3V7	Synaptopodin	SYNPO	0.07	0.78	-1.58	2.79	97548000	87619000	4125800	8176700	FALSE
QGLPGPEKLPGS(1)LRK	Q9BYB0	SH3 and multiple ankyrin repeat domains protein 3	SHANK3	0.51	1.39	-1.58	21.19	10581000	12169000	25009000	111810000	FALSE
RPSGTGTGPEDGRPS(0.095)LGS(0.833)PY(0.071)GQPPR	P50479	PDZ and LIM domain protein 4	PDLIM4	-0.94	-0.09	-1.58	3.95	25822000	17414000	42296000	62661000	FALSE
RQAGS(0.95)GGGGS(0.05)WER	Q9NUG4	Cerebral cavernous malformations 2 protein-like	CCM2L	-0.56	0.29	-1.58	19.08	1718400	1213900	6585600	12882000	FALSE
RT(0.107)S(0.844)S(0.036)T(0.012)LDSEGTFNSYRK	Q92609	TBC1 domain family member 5	TBC1D5	-0.01	0.94	-1.58	3.41	37298000	40404000	31567000	53169000	FALSE
S(0.099)RGS(0.801)GHS(0.099)QEQPAPQPS(0.91)GGDPS(0.09)PPQER	Q8WXE0	Caskin-2	CASKIN2	-0.45	0.4	-1.58	23.18	29310000	22514000	32445000	57479000	FALSE
S(0.982)PS(0.018)FGDPQLSPEAR	O95425	Supervillin	SVIL	-0.4	0.43	-1.58	30.16	17768000	6198100	11499000	31747000	FALSE
S(1)LDDKPYK	P17026	Zinc finger protein 22	ZNF22	-0.39	0.59	-1.58	32.24	7030100	7998100	2868700	26653000	FALSE
SAEPSPTVMS(0.003)T(0.962)S(0.035)LGSNLSELDR	A0A1B0GTU4	Paxillin	PXN	-0.6	0.24	-1.58	66.4	19371000	13960000	22122000	42581000	FALSE
SGLTVPT(0.001)S(0.999)PK	Q53EL6	Programmed cell death protein 4	PDCD4	-0.47	0.34	-1.58	35.1	1009600000	740770000	626640000	1315600000	FALSE
SLY(1)ASSPGGVYATR	P08670	Vimentin	VIM	-0.72	0.13	-1.58	28.69	51000000	18215000	30475000	57748000	FALSE
T(0.001)QES(0.027)CGIAPLT(0.971)PS(0.008)QS(0.992)PKPEVR	Q96MM6	Heat shock 70 kDa protein 12B	HSPA12B	-0.59	0.27	-1.58	12.74	291450000	205150000	214210000	526370000	FALSE
T(0.002)RS(0.995)LS(0.002)SLR	O94915	Protein furry homolog-like	FRYL	-0.56	0.3	-1.58	25.73	19082000	11152000	88734000	172420000	FALSE
T(0.004)IDLGAAAHY(0.78)T(0.811)GDKAS(0.296)PDQNAS(0.022)T(0.021)HT(0.059)PQS(0.003)S(0.003)VK	Q14677	Clathrin interactor 1	CLINT1	-0.53	0.29	-1.58	4.15	12114000	12104000	4878600	12397000	FALSE
TVGT(0.998)NT(0.002)PPSPGFGWR	A0A494C067	Tensin-1	TNS1	-0.4	0.44	-1.58	49.76	14598000	9046000	18280000	36626000	FALSE
VIQAQTAFSANPANPAILSEAS(0.003)APIPHDGNLY(0.996)PR	G5EA09;O00560	Syntenin-1	SDCBP	-0.59	0.24	-1.58	14.94	13786000	9601500	11574000	20877000	FALSE
AAVQELSS(0.086)S(0.914)ILAGEDPEER	E7ES96	Presenilin;Presenilin-1;Presenilin-1 NTF subunit;Presenilin-1 CTF subunit;Presenilin-1 CTF12	PSEN1	-0.08	0.73	-1.57	51.6	4448000	5058400	8507400	20428000	FALSE
AT(0.001)DS(0.992)FS(0.007)GR	Q9HBH9	MAP kinase-interacting serine/threonine-protein kinase 2	MKNK2	-0.52	0.35	-1.57	6.94	5535000	4089000	6465600	13780000	FALSE
EALHTAGYEMSLNGS(1)PR	O94929	Actin-binding LIM protein 3	ABLIM3	-0.44	0.32	-1.57	27.67	71516000	58384000	44434000	83766000	FALSE
EGGRT(1)PTLEILK	P07332	Tyrosine-protein kinase Fes/Fps	FES	-0.42	0.47	-1.57	36.14	47811000	36787000	15732000	30081000	FALSE
FNAIS(1)S(1)EDFDQELVVKPIK	O15040	Tectonin beta-propeller repeat-containing protein 2	TECPR2	-0.35	0.69	-1.57	1.25	3166700	2573400	1644700	3744900	FALSE
FNAIS(1)S(1)EDFDQELVVKPIK	O15040	Tectonin beta-propeller repeat-containing protein 2	TECPR2	-0.35	0.69	-1.57	1.25	3166700	2573400	1644700	3744900	FALSE
GS(0.999)PEQQRHPHPGS(0.457)S(0.408)PET(0.136)LPK	Q96PX6	Coiled-coil domain-containing protein 85A	CCDC85A	-0.41	0.42	-1.57	1.83	2498500	2755300	10132000	24874000	FALSE
GSMPAYSGNNMDKS(0.953)DS(0.046)ELNSEVAAR	Q53TN4	Cytochrome b reductase 1	CYBRD1	-0.64	0.23	-1.57	16.57	24902000	21096000	11166000	24005000	FALSE
GSSTSSSSITGETVAMVHS(0.015)PPPT(0.984)R	J3KNM9	F-box/LRR-repeat protein 7	FBXL7	-0.47	0.38	-1.57	2.9	4890500	4374900	9877300	18629000	FALSE
ISQSAPVKQPPPLAPQS(1)PQGGVMGGSNSNQQQQMR	P46937	Transcriptional coactivator YAP1	YAP1	-0.5	0.31	-1.57	17	16806000	11238000	9182400	22242000	FALSE
LQPFHS(0.859)T(0.141)ELEDDAIYSVHVPAGLYR	J3QRU8	ARF GTPase-activating protein GIT1	GIT1	-0.6	0.14	-1.57	10.05	14374000	8372800	123970000	247730000	FALSE
RFS(1)MEGISNILQSGIR	Q99689	Fasciculation and elongation protein zeta-1	FEZ1	-0.49	0.29	-1.57	43.87	72886000	51616000	42003000	92266000	FALSE
RGHVT(1)PNLSR	Q96CP6	GRAM domain-containing protein 1A	GRAMD1A	-0.26	0.71	-1.57	10.29	6916100	5650600	913240	2495500	FALSE
RLS(1)STSLASGHSVR	Q9BZL6	Serine/threonine-protein kinase D2	PRKD2	-0.2	0.72	-1.57	43.53	52963000	45940000	50540000	178760000	FALSE
RRDS(0.984)LDS(0.014)S(0.002)T(0.001)EASGSDVVLGGR	Q9Y2I9	TBC1 domain family member 30	TBC1D30	-0.68	0.09	-1.57	9.85	5158100	3015500	4192900	11746000	FALSE
S(0.001)VDY(0.008)NMPRS(0.991)PVEMDEDFDVIFDPYAPK	O95425	Supervillin	SVIL	-0.36	0.41	-1.57	14.07	59221000	46915000	12325000	20582000	FALSE
S(0.149)DIS(0.636)S(0.167)T(0.045)CANNINHNT(0.003)ELLPIELDTLVGK	P37173	TGF-beta receptor type-2	TGFBR2	-0.58	0.26	-1.57	10.63	2257700	2470300	7519800	19629000	FALSE
S(0.754)VS(0.177)PVQDLDDDT(0.066)PPS(0.002)PAHSDMPYDAR	O00409	Forkhead box protein N3	FOXN3	-0.1	0.75	-1.57	5.06	5996600	5130600	3939000	4648500	FALSE
S(1)GPAASEHSHR	Q92997	Segment polarity protein dishevelled homolog DVL-3	DVL3	-0.25	0.66	-1.57	7.73	1208300	1145300	746040	1299100	FALSE
T(0.021)VIRLPS(0.539)GS(0.321)GAAS(0.284)PT(0.816)GS(0.019)AVDIR	Q09666	Neuroblast differentiation-associated protein AHNAK	AHNAK	-0.16	0.61	-1.57	9.95	46705000	52677000	60660000	125830000	FALSE
T(0.053)NS(0.947)GISSASGGSTEPTTPDSERPAQALLR	A2A2F0	Ral GTPase-activating protein subunit beta	RALGAPB	-0.45	0.41	-1.57	23.9	15161000	12753000	22022000	50530000	FALSE
AS(0.003)S(0.003)GGQS(0.009)NPGS(0.089)S(0.089)T(0.806)PAPGAAQLSSR	A0A0G2JM79;Q8IVI9	Nostrin	NOSTRIN	0.15	1.01	-1.56	5.46	26946000	22197000	2184500	6985900	FALSE
AYT(1)HQVVTR	D6REC6	Cyclin-dependent kinase 7	CDK7	-0.13	0.68	-1.56	29.01	117230000	110250000	157160	433770	FALSE
DS(0.032)AAPS(0.091)PIPGADNLS(0.868)ADPVVS(0.008)PPT(0.001)S(0.001)IPFK	Q5T1M5	FK506-binding protein 15	FKBP15	-0.67	0.2	-1.56	0.55	5825400	4920700	3669500	5689200	FALSE
FSSVS(0.001)S(0.998)PQPR	Q9P206	Uncharacterized protein KIAA1522	KIAA1522	-0.13	0.67	-1.56	28.2	74561000	83624000	41658000	110210000	FALSE
GGS(0.003)LDPS(0.125)HS(0.393)S(0.678)GRGS(0.801)AEAAEDDEIR	Q96JQ0	Protocadherin-16	DCHS1	-0.32	0.52	-1.56	2.44	4833100	4071400	28461000	58541000	FALSE
KPS(0.05)GS(0.95)PDLWK	Q96JM3	Chromosome alignment-maintaining phosphoprotein 1	CHAMP1	-0.51	0.31	-1.56	29.05	178320000	159430000	75770000	123370000	FALSE
LENTEDIEEVEQHIQT(1)IK	A0A3B3IRS7	Probable lysosomal cobalamin transporter	LMBRD1	-0.67	0.09	-1.56	8.5	622150	743680	11539000	18212000	FALSE
LFDQQLS(1)PGLRPR	Q92835	Phosphatidylinositol 3,4,5-trisphosphate 5-phosphatase 1	INPP5D	-0.49	0.25	-1.56	16.59	329210000	229240000	290850000	584350000	FALSE
LS(1)CEPVMEEK	C9JEZ4	Cdc42 effector protein 3	CDC42EP3	-0.43	0.58	-1.56	13.77	31272000	23248000	11756000	27360000	FALSE
LYS(1)VSYLLK	P21333;Q60FE5	Filamin-A	FLNA	-0.53	0.38	-1.56	19.67	324070	217110	356510	2894600	FALSE
MWKT(0.226)S(0.747)PDPS(0.026)PVS(0.001)AAPSK	Q13469	Nuclear factor of activated T-cells, cytoplasmic 2	NFATC2	-0.45	0.36	-1.56	16.39	68797000	44982000	25129000	47896000	FALSE
NLLLS(0.018)T(0.123)S(0.86)EEQIEK	P17181	Interferon alpha/beta receptor 1	IFNAR1	-0.5	0.38	-1.56	22.91	6664400	5204300	2986600	6467500	FALSE
NS(0.012)T(0.988)IENTRR	Q15797	Mothers against decapentaplegic homolog 1;Mothers against decapentaplegic homolog 5;Mothers against decapentaplegic homolog 9	SMAD1;SMAD5;SMAD9	-0.39	0.5	-1.56	20.33	7895300	6139100	2233000	4862800	FALSE
NYQSSSPLPT(0.015)VGS(0.098)S(0.098)Y(0.579)S(0.098)S(0.098)PDY(0.013)S(0.002)LQHFSSSPESQAR	A0A494C067	Tensin-1	TNS1	-0.26	0.55	-1.56	23.2	35639000	31238000	12293000	32611000	FALSE
RIS(1)GLIYEETR	P62805	Histone H4	HIST1H4A	-0.55	0.22	-1.56	33.53	440520000	270890000	387920000	734460000	FALSE
RVS(0.201)ADS(0.799)QPFQHGDKVK	D6RED3	E3 ubiquitin-protein ligase MIB2	MIB2	-0.12	0.68	-1.56	16.19	6863300	6005200	12514000	34504000	FALSE
S(0.007)PS(0.993)PLPGHPPAPARS(1)PR	O60307	Microtubule-associated serine/threonine-protein kinase 3	MAST3	-0.17	0.24	-1.56	16.19	57998000	49457000	24887000	65932000	FALSE
S(0.174)T(0.804)GQLNLS(0.363)T(0.332)S(0.304)PINS(0.016)S(0.005)S(0.002)Y(0.001)LGYNSNAR	O94915	Protein furry homolog-like	FRYL	-0.38	0.39	-1.56	5.47	119900000	85421000	86370000	194920000	FALSE
SASVVSSDSISTSADNFS(1)PDLR	Q13614	Myotubularin-related protein 2	MTMR2	-0.59	0.24	-1.56	37.55	10266000	5177400	16729000	47237000	FALSE
SLMSVSGAETVNGEVPAT(1)PVKR	Q8IUW5	RELT-like protein 1	RELL1	-0.56	0.32	-1.56	14.79	591890	671460	4514000	8500000	FALSE
TPSKQPGS(0.98)IGS(0.02)RK	Q66K14	TBC1 domain family member 9B	TBC1D9B	-0.19	0.77	-1.56	17.72	274190	321190	3971100	10199000	FALSE
VADEGTSAS(1)PGGYR	Q8NFW9	Rab effector MyRIP	MYRIP	-0.35	0.47	-1.56	61.11	32726000	23777000	46746000	102390000	FALSE
VHAS(0.026)RPAS(0.964)LDS(0.011)GR	A0A2U3TZV9	Girdin	CCDC88A	-0.55	0.35	-1.56	6.08	13264000	9924700	496060	992300	FALSE
VNGT(0.003)S(0.203)S(0.792)PQS(0.002)PLSTSGR	A0A3B3ISJ2	Apoptosis-stimulating of p53 protein 1	PPP1R13B	-0.52	0.4	-1.56	20.8	6526600	4773000	6691200	14227000	FALSE
YEGSYALT(0.925)S(0.075)EEAER	O95810	Serum deprivation-response protein	SDPR	-0.64	0.18	-1.56	43.1	4493900	2934600	7284500	28315000	FALSE
AGPDLPSLPS(0.001)HALEDEGWAAAAPS(0.999)PGS(1)AR	Q9H3Q1	Cdc42 effector protein 4	CDC42EP4	-0.31	0.47	-1.55	2.09	492550000	416650000	200650000	475790000	FALSE
GHY(0.011)EVT(0.986)GS(0.003)DDETGKLQGSGVSLASK	Q09666	Neuroblast differentiation-associated protein AHNAK	AHNAK	-0.41	0.4	-1.55	23.21	715580000	555890000	300680000	599540000	FALSE
GHYEVTGS(1)DDETGK	Q09666	Neuroblast differentiation-associated protein AHNAK	AHNAK	-0.41	0.44	-1.55	38.12	3721400000	2472500000	1473200000	3022600000	FALSE
KQS(1)AGPNSPTGGGGGGGSGGTR	H7BZ52	Zinc finger SWIM domain-containing protein 8	ZSWIM8	-0.32	0.63	-1.55	8.8	2489400	1520600	765020	3293700	FALSE
KQS(1)LPATSIPTPASFK	P49792	E3 SUMO-protein ligase RanBP2	RANBP2	-0.16	0.65	-1.55	47.63	70177000	61125000	38579000	81700000	FALSE
KRS(0.997)PGGS(0.001)GGAS(0.001)R	E7ER77	Endoplasmic reticulum metallopeptidase 1	ERMP1	-0.37	0.64	-1.55	9.84	15652000	11251000	9377100	16010000	FALSE
LQPFHS(0.23)T(0.754)ELEDDAIY(0.007)S(0.008)VHVPAGLYR	J3QRU8	ARF GTPase-activating protein GIT1	GIT1	-0.52	0.25	-1.55	1.31	98241000	65920000	96955000	194100000	FALSE
LRS(0.937)S(0.063)EVCADCSGPDPSWASVNR	Q14161	ARF GTPase-activating protein GIT2	GIT2	-0.4	0.43	-1.55	35.88	124590000	107850000	103900000	204220000	FALSE
PGSSIPGS(1)PGHTIYAK	F8W8M4	Actin-binding LIM protein 1	ABLIM1	-0.36	0.45	-1.55	26.24	120470000	99479000	76534000	180560000	FALSE
RAAS(1)DGQYENQS(1)PEATSPR	A0A494C067	Tensin-1	TNS1	-0.3	0.49	-1.55	21	54022000	39827000	19704000	52162000	FALSE
S(0.014)ALS(0.986)GHLETVILGLLK	H0YKX9;H0YMT9;P07355	Annexin;Annexin A2;Putative annexin A2-like protein	ANXA2;ANXA2P2	-0.36	0.39	-1.55	35.24	6969200	4994400	2529100	4600800	FALSE
S(0.016)HS(0.267)DS(0.707)DLS(0.01)DHHEPICKPGLELNKK	A0A3B3IS79	Protein phosphatase Slingshot homolog 2	SSH2	-0.7	0.14	-1.55	12.73	44239000	45340000	13200000	25236000	FALSE
S(0.184)QGS(0.816)QAELHPLPQLK	Q15172	Serine/threonine-protein phosphatase 2A 56 kDa regulatory subunit alpha isoform	PPP2R5A	-0.45	0.39	-1.55	3.48	1802600	1173600	3464100	6592600	FALSE
SGTLS(1)PEIFEK	O60673	DNA polymerase zeta catalytic subunit	REV3L	-0.75	0.13	-1.55	20.41	17235000	9296500	1987100	2661100	FALSE
SLERPMS(0.901)S(0.064)AS(0.035)MASDFR	H7BXR3;H7BZX1;O94875	Sorbin and SH3 domain-containing protein 2	SORBS2	-0.11	0.7	-1.55	28.7	9044400	11600000	10099000	22335000	FALSE
T(0.001)NDAS(0.872)S(0.12)ES(0.007)IASFSK	J3QS66	STE20-related kinase adapter protein alpha	STRADA	-0.31	0.54	-1.55	15.52	6089100	3535300	3276500	7144500	FALSE
T(0.029)GY(0.963)LS(0.008)IVMDPDELPLDEHCER	P35968	Vascular endothelial growth factor receptor 2	KDR	-0.51	0.33	-1.55	27.32	18575000	11056000	6881000	16936000	FALSE
TISIDENMEPSPTGDFYPS(0.001)PS(0.862)S(0.134)PAAGS(0.003)R	Q5VW30	Nuclear factor 1;Nuclear factor 1 B-type	NFIB	-0.4	0.4	-1.55	11.29	48413000	44333000	65017000	136240000	FALSE
VAILT(1)DDEEEQKR	Q6ZSS7	Major facilitator superfamily domain-containing protein 6	MFSD6	-0.5	0.4	-1.55	30.6	6844500	5832600	8883400	17605000	FALSE
ALPAT(1)PQLPSR	O43516	WAS/WASL-interacting protein family member 1	WIPF1	0.37	1.14	-1.54	8.7	55782000	64150000	11299000	38619000	FALSE
APS(1)PSINR	E9PFK9	Rab5 GDP/GTP exchange factor	RABGEF1	-0.37	0.42	-1.54	19.12	30656000	23049000	18857000	40880000	FALSE
ASHVDLLTELQLLEKVPT(1)LER	Q96T49	Protein phosphatase 1 regulatory inhibitor subunit 16B	PPP1R16B	-0.36	0.4	-1.54	27.24	3591800	3263800	9124100	18198000	FALSE
ASLPQAAT(0.001)FGELS(0.008)GPLKPGS(0.23)PY(0.761)RPPVPR	Q14687	Genetic suppressor element 1	GSE1	-0.86	-0.07	-1.54	2.29	5666600	2423400	5413100	8970000	FALSE
AYGGS(1)ATIVNKPK	Q9ULS5	Transmembrane and coiled-coil domains protein 3	TMCC3	-0.15	0.73	-1.54	37.8	104820000	98416000	87892000	232680000	FALSE
EAFEQPQT(0.001)S(0.029)S(0.151)T(0.818)PPRDLDSK	A0A0A0MRF7	Dual specificity mitogen-activated protein kinase kinase 6	MAP2K6	-0.56	0.24	-1.54	12.58	10863000	8927400	6030900	11922000	FALSE
GHY(0.002)EVT(0.01)GS(0.04)DDET(0.947)GKLQGSGVSLASK	Q09666	Neuroblast differentiation-associated protein AHNAK	AHNAK	-0.34	0.38	-1.54	5.79	62372000	52809000	14600000	33742000	FALSE
HGHFGWPGWEMGPPGNWS(1)PRPPR	E7EMC7;Q13501	Sequestosome-1	SQSTM1	0.21	0.93	-1.54	5.54	267770000	287190000	248460000	806120000	FALSE
HS(0.083)HS(0.935)HS(0.982)PMS(0.001)TR	P62995	Transformer-2 protein homolog beta	TRA2B	-0.63	0.27	-1.54	8.63	54049000	44650000	21878000	38259000	FALSE
KAS(1)DPPAIGGQPGPPAKK	Q9P219	Protein Daple	CCDC88C	-0.46	0.55	-1.54	7.42	1212300	921330	833470	1912400	FALSE
KHNS(0.779)Y(0.221)PQPPQPYPAQRPPGPR	O43896	Kinesin-like protein KIF1C	KIF1C	-0.48	0.45	-1.54	6.66	2124200	1824000	1718500	2281500	FALSE
LLDPEDIS(1)VDHPDEK	Q01082	Spectrin beta chain, non-erythrocytic 1	SPTBN1	-0.55	0.29	-1.54	16.16	2896900	2253000	1299700	2922700	FALSE
LTDFGFS(1)NK	Q9NRH2	SNF-related serine/threonine-protein kinase	SNRK	-0.54	0.27	-1.54	39.93	18134000	11844000	13468000	22673000	FALSE
NGLHRPVS(0.41)T(0.59)DFAQYNSYGDVSGGVR	F8W8M4;J3QSX6	Actin-binding LIM protein 1	ABLIM1	-0.36	0.45	-1.54	20.04	5792700	4817000	35264000	75772000	FALSE
NKS(0.999)T(0.001)SSAMSGSHQDLSVIQPIVK	H0YI02	Rab-3A-interacting protein	RAB3IP	-0.35	0.41	-1.54	28.82	27730000	20134000	57071000	141900000	FALSE
RFS(0.013)VS(0.908)PS(0.027)S(0.039)PS(0.01)S(0.004)QQTPPPVTPR	A0A096LNH6	Dedicator of cytokinesis protein 1	DOCK1	-0.25	0.59	-1.54	15.75	2183200	944970	16748000	37936000	FALSE
RNS(0.015)S(0.09)S(0.895)PVSPASVPGQR	Q9H1B7	Interferon regulatory factor 2-binding protein-like	IRF2BPL	-0.66	0.11	-1.54	23.19	8673400	5605000	19541000	36041000	FALSE
RY(0.038)CVRPNS(0.914)GIIDPGS(0.011)T(0.031)VT(0.004)VS(0.002)VMLQPFDYDPNEK	Q9P0L0	Vesicle-associated membrane protein-associated protein A	VAPA	-0.53	0.23	-1.54	6.4	13653000	11835000	9182600	20188000	FALSE
S(0.005)S(0.005)S(0.989)QENLLDEVMK	A0A2U3TZV9	Girdin	CCDC88A	-0.42	0.36	-1.54	16.96	5559800	4404200	18073000	39455000	FALSE
S(0.998)VDHLERPTS(0.001)FPR	Q5VUB5	Protein FAM171A1	FAM171A1	-0.67	0.2	-1.54	2.22	2011900	1264200	10660000	16347000	FALSE
S(1)LGEEPVGGLGSLLDPAKK	Q9BYB0	SH3 and multiple ankyrin repeat domains protein 3	SHANK3	-0.3	0.54	-1.54	37.47	39722000	34476000	45895000	105660000	FALSE
VSENT(0.722)MLPFVS(0.278)NR	F5H115	Tektin-3	TEKT3	-0.23	0.6	-1.54	11.93	3940000	3487500	4402900	9568700	FALSE
YHCAIPGS(1)KK	Q709C8	Vacuolar protein sorting-associated protein 13C	VPS13C	-0.67	0.16	-1.54	27.22	13841000	15448000	12268000	25416000	FALSE
AGRPSKPPS(1)PK	B9A071	TBC1 domain family member 14	TBC1D14	0.02	0.89	-1.53	9.65	760340	768580	1004000	5173300	FALSE
AQT(1)PENKPGHMEQDEDSCTAQPELAK	A0A3B3IS79	Protein phosphatase Slingshot homolog 2	SSH2	-0.5	0.32	-1.53	12.63	87652000	62617000	73454000	152640000	FALSE
CPS(1)PTMSLPSSWK	Q8N3V7	Synaptopodin	SYNPO	-0.36	0.4	-1.53	28.63	81143000	64551000	82262000	182520000	FALSE
DGHAT(1)DEEKLASTSCGQK	E5RFM9;O75410;R4GMT7	Transforming acidic coiled-coil-containing protein 1	TACC1	-0.5	0.35	-1.53	24.05	7960200	9728100	15362000	35188000	FALSE
DSLYT(0.605)S(0.395)MPNLR	B1ALU1	Latrophilin-2	ADGRL2;LPHN2	-0.76	0.08	-1.53	12.82	3817700	3114000	3646300	6960300	FALSE
GCGFPVGEHS(0.953)PHS(0.047)R	Q9Y4B5	Microtubule cross-linking factor 1	MTCL1	-0.22	0.51	-1.53	4.48	14231000	14046000	9241300	20781000	FALSE
GLS(1)LQSSR	Q99689	Fasciculation and elongation protein zeta-1	FEZ1	-0.13	0.61	-1.53	22.01	5287500	5267700	5584400	10170000	FALSE
GTGPPS(0.905)PT(0.095)KDR	Q7L8A9	Vasohibin-1	VASH1	-0.42	0.41	-1.53	21.87	5985500	4506900	14627000	29128000	FALSE
IIAPS(1)PVK	Q9HCS5	Band 4.1-like protein 4A	EPB41L4A	-0.4	0.36	-1.53	9.24	68559000	57686000	31914000	73158000	FALSE
KDLYANTVLSGGT(0.108)T(0.892)MYPGIADR	P60709;P63261	Actin, cytoplasmic 1;Actin, cytoplasmic 1, N-terminally processed;Actin, cytoplasmic 2;Actin, cytoplasmic 2, N-terminally processed	ACTB;ACTG1	-0.12	0.52	-1.53	16.77	2852100	2396200	7823000	12899000	FALSE
KLS(0.111)S(0.111)ERPS(0.75)S(0.027)DGEGVVENGITTCNGK	Q8N556	Actin filament-associated protein 1	AFAP1	-0.36	0.54	-1.53	15.22	52779000	46962000	3532100	7330600	FALSE
LDDGHLNNSLS(0.922)S(0.078)PVQADVYFPR	F8WF17	Galectin;Galectin-related protein	LGALSL	-0.74	0.05	-1.53	13.96	4674800	3503600	7670100	12433000	FALSE
LFTHTIVPGQVLFVPDANS(0.898)PS(0.074)S(0.026)T(0.002)LR	Q8NI08	Nuclear receptor coactivator 7	NCOA7	-0.52	0.23	-1.53	16.1	49067000	39525000	17499000	26874000	FALSE
LKS(1)EDGVEGDLGETQSR	Q09666	Neuroblast differentiation-associated protein AHNAK	AHNAK	-0.13	0.7	-1.53	61	803920000	742550000	236900000	638020000	FALSE
LQSVQATGPS(0.063)S(0.937)PGR	D6REY2	Colorectal mutant cancer protein	MCC	-0.45	0.32	-1.53	54.38	80300000	56620000	61012000	153500000	FALSE
PAPAPS(1)PAPTPACR	A6NKZ2	N-acylglucosamine 2-epimerase	RENBP	-0.3	0.56	-1.53	27.2	861560	590590	591290	3253400	FALSE
S(1)DPTPFGVR	H7BYP9		MCF2L	-0.42	0.39	-1.53	15.89	26132000	25318000	20023000	39577000	FALSE
S(1)PAQQEPPQR	A0A669KBI3	AF4/FMR2 family member 1	AFF1	-0.31	0.58	-1.53	9.76	17590000	16673000	1370700	3696400	FALSE
S(1)PQHFHRPDQGINIYR	J3QSX6		ABLIM1	-0.51	0.23	-1.53	5.97	2117700	2416700	17192000	25434000	FALSE
SKQSETVDQNS(1)DS(1)DEMLAILK	P46100	Transcriptional regulator ATRX	ATRX	-0.35	0.43	-1.53	16.14	8556300	7411100	13339000	25845000	FALSE
T(0.002)MT(0.033)S(0.033)NLEKS(0.719)S(0.212)QEQLLDAAHHR	A0A7P0T938	Uncharacterized protein KIAA1109	KIAA1109	-0.48	0.45	-1.53	6.07	900760	764610	2744300	9041800	FALSE
VS(0.045)S(0.848)PVAS(0.056)GMS(0.05)S(0.002)PSGGSTVSFSHTLPDFSK	A0A494C067	Tensin-1	TNS1	-0.24	0.5	-1.53	8.32	24189000	24875000	61566000	152470000	FALSE
WS(1)DQGPAQTSR	Q9C0C2	182 kDa tankyrase-1-binding protein	TNKS1BP1	-0.42	0.35	-1.53	27.11	36146000	27636000	33305000	36718000	FALSE
AHQITDES(1)LESTR	O00161	Synaptosomal-associated protein 23;Synaptosomal-associated protein	SNAP23	-0.3	0.47	-1.52	35.11	136870000	115340000	66124000	147130000	FALSE
ALSGVLEQDRVQS(1)LK	Q9Y450	HBS1-like protein	HBS1L	-0.67	0.28	-1.52	31.68	10437000	7049600	3214900	5199800	FALSE
DAVVGRPS(1)MDKK	Q6DD88	Atlastin-3	ATL3	-0.55	0.24	-1.52	21.15	53880000	40703000	9468200	16932000	FALSE
GDLKS(0.718)S(0.718)KAS(0.762)LGS(0.798)LEGEAEAEAS(0.002)S(0.001)PK	Q09666	Neuroblast differentiation-associated protein AHNAK	AHNAK	-0.6	0.23	-1.52	2.24	46090000	35785000	9861600	19739000	FALSE
KLKEPGPPLASSQGGS(1)PAPSPAGCGGK	J3KSZ8;Q68DK7	Male-specific lethal 1 homolog	MSL1	-0.24	0.68	-1.52	26.12	8578700	6929000	9125800	17913000	FALSE
KVAHS(0.031)DKPGS(0.665)T(0.203)S(0.053)T(0.044)AS(0.005)FR	Q9P0L0	Vesicle-associated membrane protein-associated protein A	VAPA	-0.11	0.74	-1.52	1.2	1255300	1298700	1495700	2838000	FALSE
MHS(0.996)PGAGCPRPCADT(0.004)PGPQPQPMDLR	C9JAH2		HDAC7	-0.28	0.58	-1.52	4.71	4345300	4865800	2782800	6107200	FALSE
NGGLEHVPS(0.866)S(0.549)S(0.471)S(0.113)IHNGDMEK	H0YBC7	BCL2/adenovirus E1B 19 kDa protein-interacting protein 3-like	BNIP3L	-0.42	0.36	-1.52	10.39	18261000	27015000	39736000	75540000	FALSE
RDS(0.914)S(0.086)EGPPGSEGDGGGQSKPSNASGGVDK	Q9NRH2	SNF-related serine/threonine-protein kinase	SNRK	-0.27	0.56	-1.52	36.62	214430000	198930000	225810000	613310000	FALSE
RGS(1)DYETFK	Q6NUM9	All-trans-retinol 13,14-reductase	RETSAT	-0.55	0.23	-1.52	27.81	17145000	10590000	8818500	16085000	FALSE
RT(0.868)S(0.873)ET(0.814)S(0.201)IS(0.201)PPGS(0.026)S(0.013)IGS(0.004)PNR	O94929	Actin-binding LIM protein 3	ABLIM3	-0.42	0.45	-1.52	0.05	11490000	7856600	4257900	12412000	FALSE
S(0.5)S(0.5)PNPFITGLTR	A0A0D9SGJ6	Synaptojanin-1	SYNJ1	-0.29	0.53	-1.52	9.03	18379000	13350000	37543000	91906000	FALSE
S(0.878)NPQHRES(0.119)WPGMGS(0.002)GEAPTPLQPPEEVTPHPATPAR	O43896	Kinesin-like protein KIF1C	KIF1C	-0.22	0.57	-1.52	14.89	12619000	12141000	34889000	84067000	FALSE
S(0.998)MIILQDS(0.903)APES(0.09)GDAPRPPPAAT(0.009)PPERPK	Q9BYB0	SH3 and multiple ankyrin repeat domains protein 3	SHANK3	-0.17	0.62	-1.52	0.56	47174000	44629000	17347000	39940000	FALSE
S(1)LEDLHQK	H3BRD5	Unconventional myosin-IXa	MYO9A	0.21	1.05	-1.52	15.64	13695000	17735000	2249800	8247000	FALSE
SHS(0.017)S(0.982)PSQIPK	Q9H792	Pseudopodium-enriched atypical kinase 1	PEAK1	-0.48	0.22	-1.52	37.39	306690000	283270000	114940000	202890000	FALSE
SLPS(0.005)S(0.995)PLLTHQSISVR	J3QQY7		TANC2	-0.53	0.2	-1.52	19.03	17117000	14618000	17981000	51132000	FALSE
SVEGQAAS(1)DEEEVEEERWQEEK	A0A804HK68	EF-hand and coiled-coil domain-containing protein 1	EFCC1	-0.37	0.42	-1.52	43.44	55118000	44660000	6588400	13307000	FALSE
VNLFPGLS(0.897)PS(0.103)ALK	Q9C0C2	182 kDa tankyrase-1-binding protein	TNKS1BP1	-0.26	0.55	-1.52	29.72	50347000	47963000	35050000	87052000	FALSE
Y(0.004)KS(0.175)Y(0.004)S(0.813)PY(0.005)DMLESIR	P07355	Annexin A2;Annexin;Putative annexin A2-like protein	ANXA2;ANXA2P2	-0.63	0.29	-1.52	5.32	5710500	5059700	1948300	2996000	FALSE
AGLNS(1)LEAVKR	A0A2R8Y5V9;P67936	Tropomyosin alpha-4 chain	TPM4	-0.53	0.32	-1.51	8.92	2573900	1847900	3414700	6796200	FALSE
ALAS(0.027)QAPS(0.979)RS(0.988)PT(0.988)PVHS(0.018)PDADRPGPLFVDVQAR	Q9BYB0	SH3 and multiple ankyrin repeat domains protein 3	SHANK3	-0.11	0.63	-1.51	4.66	495350000	448400000	489030000	1139100000	FALSE
ASVLDTSMSAGSGS(0.911)PS(0.088)K	H0Y8P3;Q9UPQ0	LIM and calponin homology domains-containing protein 1	LIMCH1	-0.41	0.37	-1.51	53.48	19455000	18378000	12153000	27221000	FALSE
FLSAAKPAGAS(0.993)GLS(0.007)PR	Q13469	Nuclear factor of activated T-cells, cytoplasmic 2	NFATC2	-0.12	0.62	-1.51	24.5	22358000	17930000	11793000	28150000	FALSE
GS(0.004)PT(0.996)RPNPPVR	Q14195	Dihydropyrimidinase-related protein 3	DPYSL3	-0.45	0.32	-1.51	12.31	155860000	106290000	57989000	116940000	FALSE
GYES(0.955)PT(0.044)LS(0.001)K	Q68DQ2	Very large A-kinase anchor protein	CRYBG3	-0.53	0.24	-1.51	13.71	1640200	1364100	6936100	12356000	FALSE
KDASS(0.041)S(0.959)PASTASSASSTSLK	Q04724	Transducin-like enhancer protein 1	TLE1	-0.45	0.3	-1.51	38.14	4170300	3512500	16500000	32283000	FALSE
LAAAAS(0.001)PHS(0.009)GGRAT(0.989)PS(0.972)PNS(0.029)R	O95613	Pericentrin	PCNT	-0.53	0.27	-1.51	5.62	3863800	3137300	3635200	13125000	FALSE
LGGLRPES(0.155)PES(0.843)LT(0.001)SVSR	Q9H6F5	Coiled-coil domain-containing protein 86	CCDC86	-0.23	0.54	-1.51	33.12	14345000	15516000	12212000	23207000	FALSE
LGLGT(1)LSSSLSR	O95248	Myotubularin-related protein 5	SBF1	-1.57	-0.81	-1.51	28.51	4231100	1718600	25817000	26854000	FALSE
LQKQPLTS(0.001)PGS(0.731)VS(0.215)PS(0.053)R	Q08495	Dematin	DMTN	-0.52	0.34	-1.51	8.53	2315400	1320900	5806700	12354000	FALSE
LS(0.147)S(0.62)S(0.17)S(0.059)PGAT(0.003)VS(0.001)PSSSDAEYDKLPDADLAR	Q8NI08	Nuclear receptor coactivator 7	NCOA7	-0.54	0.2	-1.51	13.74	38206000	20335000	7073900	17199000	FALSE
QQS(1)PQEPK	Q9UHB6	LIM domain and actin-binding protein 1	LIMA1	-0.46	0.35	-1.51	23.64	1678300	1077600	2550300	5067900	FALSE
QQS(1)VESLAEEVK	Q8WXH0	Nesprin-2	SYNE2	-0.48	0.33	-1.51	22.75	7897300	13238000	9118900	14918000	FALSE
RGS(0.955)DIDNPT(0.041)LT(0.007)VMDIS(0.047)PPS(0.185)RS(0.765)PR	Q9Y2U5	Mitogen-activated protein kinase kinase kinase 2	MAP3K2	-0.44	0.49	-1.51	3.46	1072000	637930	610810	905220	FALSE
RGS(1)LCATCGLPVTGR	O43294	Transforming growth factor beta-1-induced transcript 1 protein	TGFB1I1	-0.29	0.5	-1.51	26.59	222290000	164790000	298740000	698650000	FALSE
RILS(0.997)DVT(0.003)HSAVFGVPASK	A0A096LP25	AP2-associated protein kinase 1	AAK1	-0.25	0.49	-1.51	24.5	522140000	452840000	414710000	981430000	FALSE
RKS(1)ELPQDVYTIK	Q14738	Serine/threonine-protein phosphatase 2A 56 kDa regulatory subunit delta isoform	PPP2R5D	0.24	1.26	-1.51	15.13	6294000	8221700	4867900	15106000	FALSE
RNS(0.017)LT(0.983)GEEGQLAR	Q9BX95	Sphingosine-1-phosphate phosphatase 1	SGPP1	-0.62	0.14	-1.51	13.15	29742000	21069000	27619000	48599000	FALSE
S(0.001)S(0.001)S(0.999)PIPLTPSK	A0A3B3ITF3	Male-specific lethal 3 homolog	MSL3	-0.18	0.58	-1.51	17.02	34414000	32689000	22915000	47217000	FALSE
S(0.01)GS(0.99)LGQPS(0.915)PS(0.085)AQR	A0A494C067	Tensin-1	TNS1	-0.28	0.46	-1.51	14.83	77339000	59673000	38940000	77722000	FALSE
S(0.158)GGQRHS(0.704)PLS(0.264)QRHS(0.878)PAPQCPS(0.992)PS(0.005)PPAR	A7MCY6	TANK-binding kinase 1-binding protein 1	TBKBP1	-0.13	0.63	-1.51	6.52	21777000	20618000	14052000	20848000	FALSE
SLYPS(1)LEDLK	O00560	Syntenin-1	SDCBP	-0.55	0.25	-1.51	21.92	19348000	14264000	19500000	21896000	FALSE
SPLELGEKLS(1)PLPGGPGAGDPR	Q15742	NGFI-A-binding protein 2	NAB2	-0.42	0.36	-1.51	11.4	14468000	10200000	2286800	5097900	FALSE
SVS(0.002)S(0.998)YGNIR	Q8N122	Regulatory-associated protein of mTOR	RPTOR	-0.19	0.54	-1.51	15.49	34177000	28905000	25482000	67499000	FALSE
TAS(1)GSSVTSLDGTR	Q92597	Protein NDRG1	NDRG1	0.25	1.03	-1.51	50.51	146510000	138360000	62302000	135710000	FALSE
TFSES(0.001)S(0.001)VWS(0.028)QQS(0.267)S(0.72)RPS(0.984)LK	O15439	Multidrug resistance-associated protein 4	ABCC4	-0.33	0.54	-1.51	3.05	2315500	1771600	1145000	1933900	FALSE
TWHERDQDMS(0.744)S(0.256)PTTMK	Q5VW30	Nuclear factor 1;Nuclear factor 1 B-type	NFIB	-0.34	0.49	-1.51	14.66	35146000	28084000	13841000	24616000	FALSE
EFS(0.817)GPS(0.091)T(0.091)PT(0.001)GTLEFEGGEVSLEGGK	Q09666	Neuroblast differentiation-associated protein AHNAK	AHNAK	-0.22	0.54	-1.5	30.9	29133000	20000000	22822000	146490000	FALSE
EVSPDPS(0.003)T(0.004)T(0.013)GAAS(0.971)PAS(0.007)S(0.002)SAGGSAAR	P23769	Endothelial transcription factor GATA-2	GATA2	-0.28	0.58	-1.5	19.25	6575000	6785100	4374100	5002500	FALSE
FLEENS(0.376)S(0.611)DPT(0.013)YT(0.001)SSLGGK	P54760	Ephrin type-B receptor 4;Receptor protein-tyrosine kinase	EPHB4	-0.19	0.61	-1.5	19.03	19058000	15958000	15031000	30165000	FALSE
GHGNY(0.992)QNCPVVRPHAT(0.006)HS(0.001)SYGTYVTLAPK	P49796;Q5VXC0	Regulator of G-protein signaling 3	RGS3	-0.55	0.23	-1.5	9.75	3006200	940150	3315200	7249600	FALSE
HAPSLHGSTELLPLS(1)R	Q9H5N1	Rab GTPase-binding effector protein 2	RABEP2	-0.84	-0.07	-1.5	16.56	781860	764450	1420100	1539200	FALSE
IKGGADVS(0.781)GGVS(0.219)APDISLGEGHLSVK	Q09666	Neuroblast differentiation-associated protein AHNAK	AHNAK	-0.34	0.4	-1.5	15.76	14463000	14156000	18917000	49837000	FALSE
KNS(0.96)KNDS(0.034)S(0.007)VADLAPK	A0A3B3IS79	Protein phosphatase Slingshot homolog 2	SSH2	-0.3	0.53	-1.5	8.2	1568000	1771600	3939900	8715900	FALSE
KS(0.644)AS(0.336)DAS(0.012)IS(0.007)S(0.001)GTHGQYSILQTAR	O15056	Synaptojanin-2	SYNJ2	-0.45	0.2	-1.5	7.92	938680	797190	32302000	59474000	FALSE
KVVEAVNS(0.063)DS(0.942)DS(0.995)EFGIPK	Q02880	DNA topoisomerase 2-beta	TOP2B	-0.26	0.51	-1.5	7.96	22680000	16704000	21469000	43686000	FALSE
LGREPPS(0.402)PPPS(0.755)EHLY(0.642)HQT(0.196)LPS(0.004)Y(0.002)GGPGAGGPYPR	Q96JQ0	Protocadherin-16	DCHS1	-0.29	0.51	-1.5	7.31	6598700	4969900	7275100	15979000	FALSE
LPATLLNAFPT(0.001)APS(0.999)PRPPR	Q93015	N-acetyltransferase 6	NAT6	0.28	0.91	-1.5	20.01	32474000	38483000	20996000	75089000	FALSE
MEFPIGS(0.056)LET(0.944)NNFRR	A0A2R8Y6J6	Sodium channel protein type 10 subunit alpha	SCN10A	-0.52	0.28	-1.5	1.99	1476100	1392300	1307500	3456800	FALSE
QEKPS(0.081)S(0.082)PS(0.735)PMPS(0.709)S(0.682)T(0.684)PS(0.026)PS(0.001)LNLGNTEEAIR	O95810	Serum deprivation-response protein	SDPR	-0.41	0.35	-1.5	14.29	115240000	77013000	46596000	104500000	FALSE
RFVS(1)EGDGGR	Q53EL6	Programmed cell death protein 4	PDCD4	-0.47	0.34	-1.5	19.68	252630000	182030000	93577000	199370000	FALSE
RGS(0.985)MS(0.015)YLAAVEEEVEESSVK	Q8WXH0	Nesprin-2	SYNE2	-0.51	0.25	-1.5	34.23	13680000	9904700	14610000	32108000	FALSE
RHGGGGGGGGAGKPGGS(1)WER	Q9NUG4	Cerebral cavernous malformations 2 protein-like	CCM2L	-0.52	0.38	-1.5	12.23	73048000	50525000	33903000	66892000	FALSE
RVS(1)ADSQPFQHGDK	D6RED3	E3 ubiquitin-protein ligase MIB2	MIB2	-0.25	0.54	-1.5	27.12	111170000	94654000	56628000	129250000	FALSE
S(0.006)S(0.597)Y(0.095)S(0.106)S(0.195)PT(0.001)S(0.008)LS(0.99)PR	Q96JY6	PDZ and LIM domain protein 2	PDLIM2	-0.81	-0.02	-1.5	14.42	19268000	11128000	8777400	16209000	FALSE
SANNS(0.998)PPS(0.002)AQK	O94806	Serine/threonine-protein kinase D3	PRKD3	-0.29	0.71	-1.5	21.87	3112400	3012700	2529700	1141900	FALSE
SLYAS(0.02)S(0.087)PGGVYAT(0.893)R	P08670	Vimentin	VIM	-0.58	0.13	-1.5	14.36	73545000	51298000	3430000	6879600	FALSE
ALT(1)GDAAIQPR	O43824	Putative GTP-binding protein 6	GTPBP6	-0.07	0.64	-1.49	7.43	61931000	52109000	51429000	142030000	FALSE
DMLGS(0.014)LRDS(0.986)ALFVK	Q9H3Q1	Cdc42 effector protein 4	CDC42EP4	0.08	0.82	-1.49	17.98	35689000	37761000	33360000	103450000	FALSE
ERLDGENIY(0.058)IRHS(0.942)NLMLEDLDK	A0A2R8YD30	Protein 4.1	EPB41	0.03	0.85	-1.49	1.13	1174100	1315400	1484000	5598300	FALSE
FIHQQPQSS(0.001)S(0.002)PVY(0.008)GS(0.18)S(0.809)AK	A0A1B0GTU4	Paxillin	PXN	-0.44	0.31	-1.49	8.04	11040000	7454800	4161600	8418700	FALSE
GGAS(1)PGRPPQPEQPPAQAK	Q00056	Homeobox protein Hox-A4	HOXA4	-0.31	0.44	-1.49	10.24	14094000	9626300	11066000	30708000	FALSE
GS(1)VEEPKPEEPKR	Q02952	A-kinase anchor protein 12	AKAP12	-0.52	0.39	-1.49	4.51	28120000	20888000	2164000	6566000	FALSE
GYYSPYSVSGS(0.001)GS(0.022)T(0.014)AGS(0.963)R	H0YDN1;Q15149	Plectin	PLEC	-0.3	0.44	-1.49	19.1	22633000	19105000	11661000	27124000	FALSE
KGVSASAVPFTPSSPLLS(0.015)CS(0.983)QEGS(0.002)R	J3QRU8	ARF GTPase-activating protein GIT1	GIT1	-0.69	0.03	-1.49	32.34	36723000	30050000	12503000	23602000	FALSE
KPWT(0.144)CFPKPS(0.803)NS(0.263)QPT(0.405)S(0.304)PS(0.081)LEDPAK	Q0VF96	Cingulin-like protein 1	CGNL1	-0.39	0.46	-1.49	6.82	5324400	5800000	4921500	10359000	FALSE
LFPSPGLPTRT(0.22)S(0.78)PVR	A0A384DVU0	Neuropathy target esterase	PNPLA6	-0.49	0.19	-1.49	23.32	300490000	254110000	136660000	287650000	FALSE
LPSALSDDIHYTPFS(0.093)S(0.907)PER	Q9UPM6	LIM/homeobox protein Lhx6	LHX6	-0.65	0.02	-1.49	16.55	12065000	6466800	10784000	20098000	FALSE
LRPYFEGLSHS(0.002)S(0.177)S(0.744)QT(0.061)EIGS(0.016)IHS(0.001)AR	F8VW41	Phosphofurin acidic cluster sorting protein 2	PACS2	-0.26	0.51	-1.49	22.11	9424900	9663200	19670000	46072000	FALSE
LS(0.042)PGS(0.955)Y(0.002)PT(0.001)VIQQQNATSQR	Q13469	Nuclear factor of activated T-cells, cytoplasmic 2	NFATC2	-0.39	0.28	-1.49	20.53	6981300	5312000	53401000	113280000	FALSE
LVGIIS(0.007)S(0.993)R	A0A7I2V2T3	Inosine-5'-monophosphate dehydrogenase 2	IMPDH2	-0.51	0.3	-1.49	20.89	19195000	14131000	8317500	20741000	FALSE
NIAIQT(0.143)S(0.828)PS(0.029)LR	A6NMK8	Protein FAM196B	FAM196B	-0.48	0.29	-1.49	22.32	7088900	4894700	1153500	9270200	FALSE
PVGGAEGVEVPRS(1)PVLLCK	Q8TED9	Actin filament-associated protein 1-like 1	AFAP1L1	-0.41	0.36	-1.49	23.3	1272100000	1113500000	1213400000	2717400000	FALSE
RKEDNLS(0.005)LS(0.01)CVIGS(0.017)S(0.038)GS(0.087)FS(0.843)QR	A0A1W2PRG7;Q6ZNL6	FYVE, RhoGEF and PH domain-containing protein 5	FGD5	0.57	1.35	-1.49	1.03	13088000	16982000	12791000	47874000	FALSE
RLS(1)FLVSYIASK	P47897	Glutamine--tRNA ligase	QARS	-0.15	0.58	-1.49	34.11	8616500	8308500	9929600	22560000	FALSE
RRGS(0.994)S(0.006)GS(0.001)VVVDLLYWR	F8W914	Reticulon	RTN4	0.14	0.77	-1.49	33.52	263270000	287060000	141220000	430820000	FALSE
S(0.032)Y(0.03)NS(0.135)S(0.135)PVT(0.658)AQEPAHGGMQPDGAIWNPQS(0.011)LIPPSGDER	Q9P266	Junctional protein associated with coronary artery disease	KIAA1462	-0.67	0.1	-1.49	3.97	6748900	3947300	25107000	50583000	FALSE
S(0.063)S(0.08)S(0.857)VGS(0.782)S(0.199)S(0.019)SYPISPAVSR	H0YDN1;Q15149	Plectin	PLEC	-0.39	0.34	-1.49	25.61	62619000	57469000	6737100	11117000	FALSE
S(1)LPGPAPCLK	A0A804CCZ3	AMP deaminase 2	AMPD2	-0.47	0.43	-1.49	15.86	3326600	2967600	1845100	2643900	FALSE
SSDPLDS(0.043)GT(0.085)RS(0.871)PK	O15056	Synaptojanin-2	SYNJ2	-0.54	0.22	-1.49	21.21	13741000	8241400	5685100	11267000	FALSE
T(0.467)S(0.467)PCQS(0.211)PT(0.842)IS(0.014)EGPVPSLPIRPSR	A0A0D9SGJ6	Synaptojanin-1	SYNJ1	-0.34	0.37	-1.49	3.76	9963500	7575300	8425200	13215000	FALSE
TAS(1)LPGYGR	F8W8M4;J3QSX6	Actin-binding LIM protein 1	ABLIM1	-0.4	0.29	-1.49	30.58	81644000	58673000	85231000	152380000	FALSE
VGS(1)ASS(0.997)EGS(0.002)IHVAMGNFR	Q86YV0	RAS protein activator like-3	RASAL3	-1.05	-0.28	-1.49	37.66	60582000	55919000	66911000	106250000	FALSE
VMNT(0.479)HS(0.846)DDS(0.64)GDDDEAT(0.023)T(0.011)PADKSELHHTLK	Q6ZN50	Oxysterol-binding protein;Oxysterol-binding protein 2	OSBP2	-0.56	0.18	-1.49	3.11	119770000	91424000	52977000	115870000	FALSE
VS(0.002)PS(0.073)KS(0.248)PS(0.532)LS(0.172)PS(0.977)PPS(0.995)PLEK	P46821	Microtubule-associated protein 1B;MAP1B heavy chain;MAP1 light chain LC1	MAP1B	-0.42	0.33	-1.49	7.81	94643000	68899000	74673000	149460000	FALSE
AAS(1)DGQYENQSPEATSPR	A0A494C067	Tensin-1	TNS1	-0.29	0.42	-1.48	40.78	103260000	75103000	34588000	77298000	FALSE
DVLSLLNLS(1)PR	Q96AY4	Tetratricopeptide repeat protein 28	TTC28	-0.57	0.32	-1.48	27.97	1685600	184700	3308800	5342800	FALSE
FHSMPACAAS(0.5)S(0.5)LPR	Q92503	SEC14-like protein 1	SEC14L1	-0.24	0.5	-1.48	32.18	3005800	2178300	5791300	12113000	FALSE
HEVSASTQS(0.022)T(0.978)PASSR	Q01082	Spectrin beta chain, non-erythrocytic 1	SPTBN1	-0.36	0.46	-1.48	65.33	52529000	56476000	32881000	66566000	FALSE
HFAAASGKVS(0.95)PT(0.05)AS(0.001)R	A0A087WU80	Tumor necrosis factor alpha-induced protein 3;A20p50;A20p37	TNFAIP3	-0.27	0.54	-1.48	30.35	26091000	23824000	80374000	174610000	FALSE
KEGGGDSSASSPTEEEQEQGEIGACS(0.985)DEGT(0.015)AQEGK	P49006	MARCKS-related protein	MARCKSL1	-0.48	0.41	-1.48	13.3	25023000	18749000	3093300	7317800	FALSE
KMGQLAS(0.707)GIRS(0.238)S(0.054)LLPT(0.001)DYLVEINK	P46939	Utrophin	UTRN	-0.43	0.38	-1.48	11.64	12399000	13520000	2008500	3898400	FALSE
LFS(0.017)S(0.983)LGELSSISAQR	Q9BYB0	SH3 and multiple ankyrin repeat domains protein 3	SHANK3	-0.22	0.51	-1.48	33.35	32927000	29604000	80398000	205910000	FALSE
MPS(1)LEISAPK	Q09666	Neuroblast differentiation-associated protein AHNAK	AHNAK	-0.46	0.3	-1.48	29.78	17281000	14340000	13802000	26677000	FALSE
QGEDLAHVQHPT(0.031)GAGPHAQEEDS(0.969)QEEEEEDEEAASR	Q9NW97	Transmembrane protein 51	TMEM51	-0.32	0.39	-1.48	10.03	23147000	17282000	100360000	226010000	FALSE
QLAGQS(1)FYQK	Q8WUP2	Filamin-binding LIM protein 1	FBLIM1	-0.46	0.32	-1.48	24.53	3233100	3487200	5568100	9146700	FALSE
QLNT(0.821)IT(0.088)LPDFS(0.088)DPET(0.003)GSVHATSVAASR	Q86TV6	Tetratricopeptide repeat protein 7B	TTC7B	-0.53	0.18	-1.48	16.89	15325000	10917000	24092000	40625000	FALSE
RFTEHNSSPNVS(0.145)GS(0.854)LSSGLQK	Q9UJF2	Ras GTPase-activating protein nGAP	RASAL2	-0.04	0.77	-1.48	21.62	3699500	3759200	8286800	16658000	FALSE
RKDPLTHTS(0.001)NS(0.998)LPR	A0A2R8YFW8	Spastin	SPAST	-0.26	0.5	-1.48	15.36	134140000	93826000	173940000	397890000	FALSE
RPLDSPLCTSLGFAS(1)PLHSLEMSK	Q9Y4B5	Microtubule cross-linking factor 1	MTCL1	-0.02	0.7	-1.48	23.57	8809500	5814500	5022200	15574000	FALSE
RVKS(1)PS(1)PK	O15042	U2 snRNP-associated SURP motif-containing protein	U2SURP	-0.75	0.04	-1.48	13.68	2834300	3946900	6788300	7388800	FALSE
RVKS(1)PS(1)PK	O15042	U2 snRNP-associated SURP motif-containing protein	U2SURP	-0.75	0.04	-1.48	13.68	2834300	3946900	6788300	7388800	FALSE
S(0.001)ES(0.999)LSNCS(1)IGKK	Q92625	Ankyrin repeat and SAM domain-containing protein 1A	ANKS1A	-0.41	0.33	-1.48	29.14	40104000	28959000	21200000	34041000	FALSE
S(1)WIEEQAMGSFLSVAK	P28838	Cytosol aminopeptidase	LAP3	-0.63	0.13	-1.48	35.7	16223000	9845600	35426000	71836000	FALSE
SKPVLEPLT(1)PPLGS(1)PRPR	Q9H7P9	Pleckstrin homology domain-containing family G member 2	PLEKHG2	-0.45	0.34	-1.48	5.79	40204000	31113000	22359000	38790000	FALSE
SLDGAEFS(0.005)RPAS(0.984)VS(0.011)ENHDAGPDGDKR	A0A0C4DH22	Band 4.1-like protein 1	EPB41L1	-0.02	0.83	-1.48	14.59	28385000	22008000	58518000	129130000	FALSE
VDINT(1)PDVDVHGPDWHLK	Q09666	Neuroblast differentiation-associated protein AHNAK	AHNAK	-0.12	0.59	-1.48	18.31	267310000	259910000	190640000	511650000	FALSE
APKIS(1)MPDVDLHLKGPK	Q09666	Neuroblast differentiation-associated protein AHNAK	AHNAK	-0.15	0.66	-1.47	5.43	699140	985630	3037700	7733900	FALSE
AS(0.988)AVS(0.012)PANLPAVLLQPR	P51610	Host cell factor 1;HCF N-terminal chain 1;HCF N-terminal chain 2;HCF N-terminal chain 3;HCF N-terminal chain 4;HCF N-terminal chain 5;HCF N-terminal chain 6;HCF C-terminal chain 1;HCF C-terminal chain 2;HCF C-terminal chain 3;HCF C-terminal chain 4;HCF C-terminal chain 5;HCF C-terminal chain 6	HCFC1	-0.38	0.38	-1.47	22.27	5621100	4614400	4859200	8283700	FALSE
DAS(1)PTPSTDAEYPANGSGADR	O43639	Cytoplasmic protein NCK2	NCK2	-0.39	0.35	-1.47	30.24	12741000	10102000	6100900	15005000	FALSE
EAFEEMEGTSPS(0.07)S(0.913)PPPS(0.017)GVR	A0A494C067	Tensin-1	TNS1	-0.16	0.5	-1.47	31.08	12104000	9018800	13927000	32817000	FALSE
GALPPS(1)PALPR	Q8N3V7	Synaptopodin	SYNPO	-0.25	0.49	-1.47	12.73	334470000	291930000	213810000	529980000	FALSE
GS(0.997)PT(0.003)RPNPPVR	Q14195	Dihydropyrimidinase-related protein 3	DPYSL3	-0.41	0.29	-1.47	18.6	920700000	639730000	416440000	847490000	FALSE
HS(0.018)GT(0.98)IS(0.002)QPR	Q08E86	Protein KIAA0100	KIAA0100	-0.34	0.42	-1.47	12.23	14278000	11174000	5154100	12015000	FALSE
HTPPTIGGS(1)LPYR	E7EW77;H0Y6B5;H7C3Q7	Abl interactor 2	ABI2	-0.48	0.23	-1.47	21.21	41942000	24630000	29437000	66540000	FALSE
IMNT(0.993)FS(0.007)VVPSPK	P04350;Q5JP53;P68371;Q13509	Tubulin beta-4A chain;Tubulin beta chain;Tubulin beta-4B chain;Tubulin beta-3 chain	TUBB4A;TUBB;TUBB4B;TUBB3	-0.56	0.22	-1.47	43.7	966710	828110	5001000	7644800	FALSE
IS(0.132)Y(0.365)T(0.734)PPES(0.769)PVPSYASSTPLHVPVPR	P41212	Transcription factor ETV6	ETV6	-0.61	0.1	-1.47	15.24	134010000	103820000	269190000	515840000	FALSE
KGGS(0.009)Y(0.006)S(0.004)QAAS(0.039)S(0.658)DS(0.351)AQGS(0.412)DVS(0.388)LT(0.132)ACKV	Q53Z42		HLA-A	-0.63	0.06	-1.47	0.58	10451000	6230400	75627000	122570000	FALSE
KPFKLS(1)GLS(1)FK	P49006	MARCKS-related protein	MARCKSL1	-0.58	0.11	-1.47	12.99	607100000	463180000	607860000	1343700000	FALSE
NQSLLASSEWPELRLS(1)K	Q9UKK3	Poly [ADP-ribose] polymerase 4	PARP4	-0.98	-0.18	-1.47	7.26	2154600	1134900	1435400	1636100	FALSE
NVTNNLKS(1)LEAASEK	A0A2R8Y5V9;A0A2R8YHD2;P67936	Tropomyosin alpha-4 chain	TPM4	-0.35	0.39	-1.47	28.54	6619700	5051400	16634000	36615000	FALSE
QDS(1)LEPVLR	D6RDZ7		TSC22D3	-0.94	-0.21	-1.47	13.13	7436700	4345600	2085400	2963800	FALSE
QSQQPMKPISPVKDPVS(0.999)PAS(0.001)QK	Q12888	Tumor suppressor p53-binding protein 1	TP53BP1	-0.36	0.41	-1.47	46.83	341470000	296340000	238450000	416220000	FALSE
RDS(1)LDKSGLFPEWK	Q96C24	Synaptotagmin-like protein 4	SYTL4	-0.5	0.28	-1.47	12.91	13354000	9150100	32458000	59081000	FALSE
S(0.011)KQHDY(0.791)S(0.169)DY(0.029)EDSSLEFLER	A0A0A0MQS0	PHD finger protein 20-like protein 1	PHF20L1	-0.37	0.45	-1.47	14.48	298670	279290	1514000	3231800	FALSE
S(0.012)AS(0.988)PEHPQKPR	Q96PX6	Coiled-coil domain-containing protein 85A	CCDC85A	-0.32	0.45	-1.47	5.07	5348100	4387500	12245000	27399000	FALSE
S(1)FEEEGEHLGSR	Q9BXW6	Oxysterol-binding protein-related protein 1	OSBPL1A	-0.57	0.15	-1.47	37.8	82194000	58705000	21098000	38427000	FALSE
T(0.003)VLS(0.655)S(0.094)S(0.094)LNNHPQT(0.077)S(0.077)VPNASALHPSLR	Q6UUV7	CREB-regulated transcription coactivator 3	CRTC3	-0.86	-0.12	-1.47	8.7	4027000	3123000	1770700	2465000	FALSE
T(0.898)RNS(0.102)GIWESPELDR	O15085	Rho guanine nucleotide exchange factor 11	ARHGEF11	-0.37	0.42	-1.47	15.25	25819000	21678000	31169000	66204000	FALSE
TSS(0.005)NAS(0.029)T(0.083)IS(0.083)GRLS(0.194)PIMT(0.605)EQDDLGEGDVHSMVYPPSAAK	Q12778	Forkhead box protein O1	FOXO1	-0.7	0.02	-1.47	7.02	2443000	1330800	142330000	271060000	FALSE
TSSPIPAQHAPRPYAS(0.5)S(0.5)LEK	Q96EP0	E3 ubiquitin-protein ligase RNF31	RNF31	-0.46	0.36	-1.47	5.11	1084000	871400	1990900	4681100	FALSE
TSSPIPAQHAPRPYAS(0.5)S(0.5)LEK	Q96EP0	E3 ubiquitin-protein ligase RNF31	RNF31	-0.46	0.36	-1.47	5.11	1084000	871400	1990900	4681100	FALSE
VHAYFAPVT(1)PPPSVGGSR	J3KTA1	F-box/LRR-repeat protein 20	FBXL20	-0.36	0.35	-1.47	19.05	9481700	8359000	13044000	52939000	FALSE
VKT(0.023)PS(0.905)FGIS(0.07)APQVS(0.002)IPDVNVNLK	Q09666	Neuroblast differentiation-associated protein AHNAK	AHNAK	0.24	0.95	-1.47	10.02	13755000	21513000	8582800	36466000	FALSE
VMNT(0.832)HS(0.199)DDS(0.969)GDDDEATTPADK	Q6ZN50	Oxysterol-binding protein;Oxysterol-binding protein 2	OSBP2	-0.56	0.24	-1.47	16.45	104570000	81577000	48033000	106770000	FALSE
APS(1)LDIKGPEVDVSGPK	Q09666	Neuroblast differentiation-associated protein AHNAK	AHNAK	-0.35	0.33	-1.46	13.51	2251100	2002700	3386200	7293100	FALSE
AS(0.109)PRPWT(0.878)PEDPWS(0.013)LYGPSPGGR	Q14934	Nuclear factor of activated T-cells, cytoplasmic 4	NFATC4	-0.67	0	-1.46	3.9	14875000	9891600	12900000	23158000	FALSE
AS(0.142)CKS(0.618)T(0.241)HDLQSPPNKR	P49796;Q5VXC0	Regulator of G-protein signaling 3	RGS3	-0.41	0.39	-1.46	5.69	5554100	3343000	5460700	13851000	FALSE
DGGRS(0.123)S(0.877)PGGQDEGGFMAQGK	A0A1B0GTU4	Paxillin	PXN	-0.34	0.41	-1.46	31.28	226620000	186840000	128900000	269870000	FALSE
GAS(0.986)LHHGRPHLGS(0.014)VPDFR	A0A2R8Y7R9	Liprin-alpha-1	PPFIA1	0.5	1.24	-1.46	0.39	11327000	13416000	2952000	8751600	FALSE
GSSYS(0.187)S(0.813)IPK	Q14315	Filamin-C	FLNC	-0.49	0.36	-1.46	16.02	2947800	3112000	1736500	3665900	FALSE
GWAFGS(0.102)NS(0.898)LPIAGSVGMGVAR	M0QZ22	Protein Smaug homolog 2	SAMD4B	-0.15	0.54	-1.46	35.49	106710000	94905000	7429000	19728000	FALSE
KTVSLTPSPTTQVETPDLVDHDNT(0.185)S(0.815)PLFR	Q05209	Tyrosine-protein phosphatase non-receptor type 12	PTPN12	-0.51	0.21	-1.46	8.33	83572000	72937000	72082000	160470000	FALSE
LS(0.99)PIMT(0.01)EQDDLGEGDVHSMVYPPSAAK	Q12778	Forkhead box protein O1	FOXO1	-0.79	-0.05	-1.46	6.98	79530000	52169000	61792000	137630000	FALSE
MLQQDS(0.982)NDDT(0.018)EDVSLFDAEEETTNRPR	E5RIS5	Golgi apparatus membrane protein TVP23 homolog;Golgi apparatus membrane protein TVP23 homolog B;Golgi apparatus membrane protein TVP23 homolog C	TVP23C;TVP23B;TVP23C-CDRT4	-0.57	0.19	-1.46	6.38	9615700	7077900	17218000	35050000	FALSE
NGGLEHVPS(0.626)S(0.67)S(0.374)S(0.33)IHNGDMEK	H0YBC7	BCL2/adenovirus E1B 19 kDa protein-interacting protein 3-like	BNIP3L	-0.36	0.36	-1.46	14.98	54678000	62029000	39736000	75540000	FALSE
NIS(0.802)AGS(0.083)LGS(0.087)LLGHHHGQGAES(0.028)DPHVT(0.001)EPLMGGVPETR	A0A7I2V5T6	Anion exchange protein 2	SLC4A2	-0.49	0.24	-1.46	3.77	19911000	15613000	12488000	17295000	FALSE
RDS(0.078)LGAY(0.921)AS(0.001)QDANEQGQDLGK	A0A2R8Y5C4;Q9C0C2	182 kDa tankyrase-1-binding protein	TNKS1BP1	-0.44	0.23	-1.46	20.24	1384800	772000	2944600	6044800	FALSE
RLS(1)LNLPCR	Q8WWW8	GRB2-associated-binding protein 3	GAB3	0.17	0.93	-1.46	4.41	6385700	6362400	4140800	21808000	FALSE
RLS(1)MEIEKEK	P35240	Merlin	NF2	-0.39	0.36	-1.46	22.77	176690000	138620000	124090000	221160000	FALSE
RNLLEDDS(1)DEEEDFFLR	O75379	Vesicle-associated membrane protein 4	VAMP4	-0.4	0.32	-1.46	40.67	103970000	76649000	33036000	70907000	FALSE
RRNPS(1)CGS(0.998)DNDS(0.002)VQPVR	Q9HCS5	Band 4.1-like protein 4A	EPB41L4A	-0.57	0.31	-1.46	18.83	7882300	4897000	10429000	27999000	FALSE
RS(0.024)S(0.976)S(1)PAELDLK	H7C1F9	Ral GTPase-activating protein subunit alpha-2	RALGAPA2	-0.49	0.36	-1.46	30.39	228310000	182600000	132780000	252960000	FALSE
S(0.022)MFGS(0.978)LDPPNMPQALPK	Q99570	Phosphoinositide 3-kinase regulatory subunit 4	PIK3R4	-0.35	0.38	-1.46	13.28	4907600	3557600	8852800	20919000	FALSE
S(0.5)T(0.5)HDLQSPPNKR	P49796;Q5VXC0	Regulator of G-protein signaling 3	RGS3	-0.41	0.32	-1.46	14.4	5554100	3343000	5145900	13162000	FALSE
S(0.559)QS(0.445)DLDDQHDY(0.992)DS(0.794)VAS(0.207)DEDT(0.002)DQEPLR	J3QRU8	ARF GTPase-activating protein GIT1	GIT1	0.33	1.03	-1.46	14.1	49059000	46633000	21182000	52020000	FALSE
S(0.729)DS(0.259)PVPT(0.008)APT(0.001)S(0.001)GGPKPSTASAVPELATDPELEKK	B4E349	N6-adenosine-methyltransferase 70 kDa subunit	METTL3	-0.05	0.63	-1.46	4.97	77077000	87573000	27206000	76564000	FALSE
SPMFPALGEAS(0.789)S(0.211)DDDLFQSAKPKPAK	A0A096LPC5;Q641Q2	WASH complex subunit FAM21C;WASH complex subunit FAM21A	FAM21C;FAM21A	-0.64	0.07	-1.46	12.98	11122000	9456200	59290000	97183000	FALSE
SPVQCVS(1)PELALTIALNPGGRPK	A0A494C067	Tensin-1	TNS1	-0.09	0.6	-1.46	29.38	20781000	20107000	9285100	28793000	FALSE
STS(0.001)QGSINS(0.997)PVYS(0.002)R	F8W8M4;J3QSX6	Actin-binding LIM protein 1	ABLIM1	-0.31	0.49	-1.46	19.3	18446000	13263000	546680	1310100	FALSE
T(0.033)S(0.037)S(0.426)KES(0.733)S(0.77)PIPSPTSDRK	Q01082	Spectrin beta chain, non-erythrocytic 1	SPTBN1	-0.45	0.3	-1.46	11.98	115870000	89331000	26923000	51501000	FALSE
TARPFGIQAPGGT(0.221)S(0.618)QMERS(0.161)PMLER	Q8N3V7	Synaptopodin	SYNPO	-0.09	0.64	-1.46	4.04	1232900	1404100	19541000	46407000	FALSE
VHAS(0.996)RPAS(0.949)LDS(0.055)GR	A0A2U3TZV9	Girdin	CCDC88A	-0.03	0.7	-1.46	7.49	5906300	4763600	5500700	13254000	FALSE
VIS(1)PSEDR	P17252	Protein kinase C alpha type	PRKCA	-0.11	0.55	-1.46	25.26	15269000	11863000	5927900	15905000	FALSE
VNPSVNPS(0.037)IS(0.963)PAHGVAR	Q15788	Nuclear receptor coactivator 1	NCOA1	-0.48	0.29	-1.46	20.57	5378100	5032900	16634000	31168000	FALSE
AILDAEPGPRPALQPS(0.996)PS(0.004)IR	Q9BXI6	TBC1 domain family member 10A	TBC1D10A	-0.48	0.24	-1.45	16.38	403420000	270300000	160540000	703110000	FALSE
AMS(0.999)T(0.001)TS(0.017)IS(0.928)S(0.055)PQPGK	B4DDD6;Q9UJU6	Drebrin-like protein	DBNL	-0.22	0.51	-1.45	36.21	44180000	41213000	12564000	19769000	FALSE
APSHMS(0.007)S(0.006)S(0.006)HS(0.98)FPQLAR	Q9Y2J4	Angiomotin-like protein 2	AMOTL2	-0.4	0.34	-1.45	7.26	14879000	12155000	5150100	6905200	FALSE
DLYCHKS(1)D	P16220	Cyclic AMP-responsive element-binding protein 1	CREB1	-0.46	0.28	-1.45	14.78	268900	263530	3839300	8111500	FALSE
DRAS(1)PAAAEEVVPEWAS(0.015)CLKS(0.985)PR	Q8N3V7	Synaptopodin	SYNPO	-0.34	0.33	-1.45	28.1	667930000	522080000	721560000	1520000000	FALSE
EDLAY(0.114)MNHIMVS(0.751)VS(0.135)PPEEHAMPIGR	P41212	Transcription factor ETV6	ETV6	-0.36	0.38	-1.45	0.24	3844100	4016400	5587900	11981000	FALSE
FQFS(0.234)LGS(0.756)EEHLDAPT(0.006)EPVS(0.004)GPK	O75161	Nephrocystin-4	NPHP4	-0.46	0.32	-1.45	0.17	530460	473270	498840	3150600	FALSE
GS(0.405)NS(0.605)GMDS(0.935)NIDLT(0.056)IVEDEEEESVALEQAQK	O95810	Serum deprivation-response protein	SDPR	-0.36	0.41	-1.45	7.28	80851000	70560000	19246000	34183000	FALSE
GVVRPSMSQCS(0.033)S(0.967)LKK	A0A3B3IRZ4	IQ motif and SEC7 domain-containing protein 1	IQSEC1	-0.26	0.46	-1.45	15.76	2983200	2532700	1765600	3860600	FALSE
IPAVTLAVT(0.001)SVAGS(0.999)PAR	Q9Y4B5	Microtubule cross-linking factor 1	MTCL1	-0.17	0.53	-1.45	34.22	7039500	6915900	4764000	11508000	FALSE
KEKPELS(0.001)EPS(0.002)HLNGPS(0.998)S(0.998)DPEAAFLSR	F5GWT4	Serine/threonine-protein kinase WNK1	WNK1	-0.29	0.4	-1.45	6.1	93401000	87900000	65706000	108650000	FALSE
KGS(1)PCDTLASSTEKR	Q15788	Nuclear receptor coactivator 1	NCOA1	-0.47	0.4	-1.45	18.3	8308000	7515100	8735500	12268000	FALSE
KNS(0.094)GCGY(0.869)S(0.037)IHQHQGNK	Q8TDY4	Arf-GAP with SH3 domain, ANK repeat and PH domain-containing protein 3	ASAP3	-0.43	0.22	-1.45	12.99	22290000	15306000	19558000	35834000	FALSE
KNS(1)LISSLEEEVSILNR	Q14980	Nuclear mitotic apparatus protein 1	NUMA1	-0.06	0.66	-1.45	60.19	11555000	40451000	71761000	186180000	FALSE
KS(0.965)S(0.035)ISSISGR	E9PFQ4	Pleckstrin homology-like domain family B member 2	PHLDB2	0.04	0.76	-1.45	29.01	13112000	14701000	2845100	7254200	FALSE
LFS(1)QGQDVSNK	J3KN01	Afadin	MLLT4	0.03	0.77	-1.45	31.86	35167000	32719000	10474000	31803000	FALSE
LVLS(1)GEKK	A0A0U1RQK7	Eukaryotic translation initiation factor 4 gamma 3	EIF4G3	-0.4	0.36	-1.45	13.43	7430300	6607600	7359700	15359000	FALSE
NGS(0.992)LT(0.007)NHFSFEK	P22102	Trifunctional purine biosynthetic protein adenosine-3;Phosphoribosylamine--glycine ligase;Phosphoribosylformylglycinamidine cyclo-ligase;Phosphoribosylglycinamide formyltransferase	GART	-0.51	0.35	-1.45	13.66	5121200	1544800	1212000	1424100	FALSE
NLLQMTDVYYS(0.889)PT(0.089)S(0.021)VR	H7C4M4	Protein HEG homolog 1	HEG1	-0.23	0.5	-1.45	43.53	2798900	2054100	5920900	12745000	FALSE
NS(0.203)S(0.399)S(0.399)PVS(0.99)PAS(0.01)VPGQR	Q9H1B7	Interferon regulatory factor 2-binding protein-like	IRF2BPL	-0.46	0.42	-1.45	11.11	5683900	5727100	773170	1606800	FALSE
PSLFVLSPIKEPAKVS(1)PR	Q8N3V7	Synaptopodin	SYNPO	-0.54	0.24	-1.45	39.15	34680000	23888000	17134000	31775000	FALSE
QS(0.5)S(0.5)FEIPDDVPLPAGWEMAK	P46937	Transcriptional coactivator YAP1	YAP1	-0.83	0.01	-1.45	10.77	9913800	5748200	945280	7053700	FALSE
QS(0.5)S(0.5)FEIPDDVPLPAGWEMAK	P46937	Transcriptional coactivator YAP1	YAP1	-0.83	0.01	-1.45	10.77	9913800	5748200	945280	7053700	FALSE
RPS(0.997)GT(0.003)GTGPEDGRPSLGSPYGQPPR	P50479	PDZ and LIM domain protein 4	PDLIM4	-0.35	0.31	-1.45	10.86	419690000	346720000	155330000	354740000	FALSE
S(0.007)NLALT(0.068)S(0.068)PGRPPMGFT(0.636)T(0.22)PPLDPVLQNPLPS(0.001)QLVFSGLK	B1APH0	Zinc finger protein basonuclin-2	BNC2	-0.3	0.39	-1.45	1.05	20059000	15405000	16044000	25573000	FALSE
S(0.017)NIS(0.983)PNFNFMGQLLDFER	F8VW29	Dual specificity protein phosphatase 6;Dual specificity protein phosphatase 9;Dual specificity protein phosphatase 7	DUSP6;DUSP9;DUSP7	-0.26	0.44	-1.45	47.03	29759000	22811000	14185000	31931000	FALSE
S(0.038)T(0.038)S(0.923)QGSINSPVYSR	F8W8M4;J3QSX6	Actin-binding LIM protein 1	ABLIM1	0.06	0.79	-1.45	14.86	8295000	9394400	15024000	45295000	FALSE
S(0.043)LMS(0.956)VS(0.001)GAETVNGEVPATPVKR	Q8IUW5	RELT-like protein 1	RELL1	-0.44	0.42	-1.45	23.71	2516700	2292200	3778500	13235000	FALSE
S(1)CLVEGDAK	Q05209	Tyrosine-protein phosphatase non-receptor type 12	PTPN12	-0.36	0.47	-1.45	12.68	1817000	1478400	17625000	39665000	FALSE
SLLGLDSGELQSGPES(0.004)S(0.205)S(0.711)S(0.08)PGVHVR	A0A2R8Y5F1	Tuberin	TSC2	-0.66	0.06	-1.45	30.05	13819000	10395000	8155300	26021000	FALSE
SRQT(1)PS(1)PDVVLR	H0Y8P3;Q9UPQ0	LIM and calponin homology domains-containing protein 1	LIMCH1	-0.43	0.28	-1.45	29.95	100970000	64219000	40388000	76397000	FALSE
T(0.001)PEKLDNT(0.975)PAS(0.022)PPRS(0.001)PAEPNDIPIAK	D6RAA5	Transforming acidic coiled-coil-containing protein 2	TACC2	-0.9	-0.07	-1.45	5.39	21132000	16191000	3057800	4801900	FALSE
TSLAEDSCLGRHS(1)PVPR	Q13469	Nuclear factor of activated T-cells, cytoplasmic 2	NFATC2	-0.29	0.45	-1.45	26.15	21838000	13164000	62004000	170380000	FALSE
VQIPVSRPDPEPVS(0.002)DNEEDS(0.999)Y(0.999)DEEIHDPR	A0A087X0K9;A0A0G2JNH2	Tight junction protein ZO-1	TJP1	-0.34	0.34	-1.45	10.87	1325900000	1014400000	451110000	922960000	FALSE
YPPYT(0.008)T(0.992)PPR	O43896	Kinesin-like protein KIF1C	KIF1C	-0.36	0.35	-1.45	34.12	108670000	87943000	23801000	50639000	FALSE
AQFS(1)VAGVHTVPGSPQAR	A0A494C067	Tensin-1	TNS1	-0.36	0.38	-1.44	21.92	3873600	2825800	224180000	560240000	FALSE
DGLHFLPHAS(0.876)S(0.085)S(0.035)AQS(0.072)PCGS(0.931)PGMKR	A0A2U3TZV9	Girdin	CCDC88A	-0.3	0.44	-1.44	11.37	28302000	21864000	38507000	87357000	FALSE
EAHHS(0.003)NT(0.003)HS(0.003)PEVS(0.002)HPHPPS(0.981)PVDPY(0.008)LLTK	Q5VUA4	Zinc finger protein 318	ZNF318	-0.53	0.27	-1.44	4.15	6203500	4793700	5113200	10456000	FALSE
ES(0.019)T(0.981)DDESNPLGR	A0A6Q8PHK0	E3 ubiquitin-protein ligase TRIP12	TRIP12	-0.59	0.22	-1.44	18.72	6337500	3976900	2660300	4675800	FALSE
GSPGPLTPHPCNELGPPAS(1)PR	Q8TAY7	Protein FAM110D	FAM110D	-0.18	0.49	-1.44	5.05	6224200	1758600	1939100	4836600	FALSE
GYS(0.604)FT(0.297)T(0.074)T(0.025)AER	P60709;P63261	Actin, cytoplasmic 1;Actin, cytoplasmic 1, N-terminally processed;Actin, cytoplasmic 2;Actin, cytoplasmic 2, N-terminally processed	ACTB;ACTG1	-0.36	0.42	-1.44	10.62	3317100	2507800	706520	1253100	FALSE
HSGGHFTAAVQAMDCET(0.895)HS(0.105)PQVR	A0A2R8Y6L5	Dual specificity tyrosine-phosphorylation-regulated kinase 1A	DYRK1A	-0.01	0.68	-1.44	25.53	39191000	39293000	7323200	24155000	FALSE
IDS(1)PGFKPASQQVYR	A0A0G2JNH2		TJP1	-0.33	0.36	-1.44	22.32	214060000	156570000	225790000	545950000	FALSE
IVT(0.033)DS(0.018)DS(0.925)KT(0.024)EELR	Q9H2G2	STE20-like serine/threonine-protein kinase	SLK	-0.5	0.25	-1.44	17.6	3878400	3318900	2628300	5884400	FALSE
KGS(1)DALRPPVPQGEDEVPK	Q8N3D4	EH domain-binding protein 1-like protein 1	EHBP1L1	-0.38	0.34	-1.44	11.15	81933000	60840000	14724000	29814000	FALSE
MAFTHHPLPVLAGVRPGS(1)PR	K7EN08	Nuclear factor 1;Nuclear factor 1 X-type	NFIX	-0.49	0.19	-1.44	20.64	23170000	19473000	36932000	63529000	FALSE
NKPY(0.005)IS(0.955)WPS(0.016)S(0.005)GGS(0.009)EPS(0.007)VT(0.003)VPLR	Q9Y5S2	Serine/threonine-protein kinase MRCK beta	CDC42BPB	-0.29	0.39	-1.44	2.7	7101000	7237500	17135000	35642000	FALSE
QIT(0.083)QEEDDS(0.917)DEEVAPENFFSLPEK	Q92733	Proline-rich protein PRCC	PRCC	-0.39	0.32	-1.44	7.98	12947000	12142000	7791100	16126000	FALSE
QPPGPVPT(1)PPLPSER	J3QRU8	ARF GTPase-activating protein GIT1	GIT1	-0.75	0.01	-1.44	19.17	1387600	1278700	565250	839790	FALSE
RGS(0.898)HPY(0.102)IDFR	E5RG23	High affinity cAMP-specific 3',5'-cyclic phosphodiesterase 7A	PDE7A	-0.13	0.58	-1.44	5.85	4007600	2669300	5065000	14209000	FALSE
RLPSSPAS(0.004)PS(0.996)PKGT(1)PEK	A0A0C4DH22	Band 4.1-like protein 1	EPB41L1	-0.51	0.23	-1.44	12.52	13724000	10534000	7232800	14174000	FALSE
RNHS(1)MGHISSK	A0A088AWN2	WD repeat-containing protein 20	WDR20	-0.43	0.38	-1.44	6.91	505520	411320	205060	284570	FALSE
RQQPPLGPS(0.052)S(0.225)S(0.775)LLS(0.949)LPGLK	Q4KMP7	TBC1 domain family member 10B	TBC1D10B	-0.29	0.39	-1.44	3.05	6151900	5934000	52840000	114940000	FALSE
RSNT(1)LDIMDGR	O94915	Protein furry homolog-like	FRYL	-0.33	0.32	-1.44	34.71	150310000	120470000	56649000	112160000	FALSE
RSPASPSCPS(1)PVPQRR	A7MCY6	TANK-binding kinase 1-binding protein 1	TBKBP1	-0.26	0.44	-1.44	21.32	20206000	17047000	41199000	69803000	FALSE
S(0.018)S(0.018)APT(0.216)T(0.736)PPS(0.011)VDKVDGFSR	Q16537	Serine/threonine-protein phosphatase 2A 56 kDa regulatory subunit epsilon isoform	PPP2R5E	-0.5	0.26	-1.44	4.64	5012300	4835700	3991800	7098000	FALSE
S(0.998)RYS(0.001)RS(0.001)PY(0.001)S(0.999)R	Q9BRL6	Serine/arginine-rich splicing factor 8	SRSF8	-0.54	0.28	-1.44	18.29	65485000	44539000	20658000	36231000	FALSE
S(1)LS(1)GS(0.056)S(0.944)PCPK	Q9UQ35	Serine/arginine repetitive matrix protein 2	SRRM2	-0.21	0.62	-1.44	24.16	101920000	88778000	20016000	34826000	FALSE
SGSDAGEARPPTPAS(1)PR	F6RY50	Signal-induced proliferation-associated protein 1	SIPA1	-0.18	0.54	-1.44	32.52	24557000	24204000	17008000	37495000	FALSE
SSPST(0.008)GS(0.991)LDSGNESK	A0A087X1H5	Arf-GAP with coiled-coil, ANK repeat and PH domain-containing protein 2	ACAP2	-0.32	0.41	-1.44	32.21	11332000	12242000	16695000	32826000	FALSE
T(0.845)S(0.155)PDPSPVSAAPSK	Q13469	Nuclear factor of activated T-cells, cytoplasmic 2	NFATC2	-0.12	0.54	-1.44	13.6	133540000	96022000	56608000	116790000	FALSE
VGIDT(1)PDIDIHGPEGK	Q09666	Neuroblast differentiation-associated protein AHNAK	AHNAK	0.01	0.73	-1.44	3.2	139740000	143460000	42127000	118120000	FALSE
AFS(1)IDIIR	H3BQK9;Q9UPN3	Microtubule-actin cross-linking factor 1, isoforms 1/2/3/5	MACF1	0.26	1.02	-1.43	10.67	960440	1166000	949270	2786400	FALSE
AGEPDGES(1)LDEQPSSSSSK	Q9H3Q1	Cdc42 effector protein 4	CDC42EP4	-0.07	0.51	-1.43	28.41	55440000	30592000	23025000	50144000	FALSE
APS(0.041)EEELHGDQT(0.953)DFGQGS(0.004)QS(0.003)PQKQEEQR	C9JUG3	Protein phosphatase Slingshot homolog 3	SSH3	-0.17	0.49	-1.43	10.68	17853000	18103000	18565000	39465000	FALSE
AWPHDT(0.096)IGS(0.904)LKR	C9JE12	Transmembrane and ubiquitin-like domain-containing protein 1	TMUB1	-0.43	0.21	-1.43	4.13	492060	502530	5606000	10866000	FALSE
EGS(1)PYKAPIYIPDDIPIPAEFELR	Q03112	MDS1 and EVI1 complex locus protein EVI1	MECOM	-0.33	0.3	-1.43	41.7	13363000	10075000	7395900	27539000	FALSE
ES(0.017)GGS(0.028)GFRS(0.955)PHLWK	P00519	Tyrosine-protein kinase ABL1	ABL1	-0.18	0.46	-1.43	11.73	75932000	66775000	10184000	21945000	FALSE
GLGS(0.998)S(0.002)PDLELLLR	Q9NQQ7	Solute carrier family 35 member C2	SLC35C2	-0.25	0.41	-1.43	36.32	15127000	12751000	22637000	46343000	FALSE
GPLS(0.415)S(0.585)APEIVHEDLK	E5RGN0	Cyclin-dependent kinase 16	CDK16	-0.57	0.21	-1.43	11.32	820930	648040	1120100	1846200	FALSE
HKS(1)WGIDCLFEK	P51580	Thiopurine S-methyltransferase	TPMT	-0.49	0.25	-1.43	8.92	4599600	4057400	7466700	15950000	FALSE
HLGGS(0.998)GS(0.002)VVPGS(1)PCLDR	A0A494C067	Tensin-1	TNS1	-0.34	0.39	-1.43	27.86	18699000	11539000	7062100	21968000	FALSE
HPS(1)PCQFTIATPK	A0A804HHR9	Histone-lysine N-methyltransferase 2D	KMT2D	-0.71	0.04	-1.43	19.82	8770800	8761100	12527000	17587000	FALSE
HVILS(0.947)GS(0.024)T(0.028)EVISNEGGR	Q9H792	Pseudopodium-enriched atypical kinase 1	PEAK1	-0.49	0.15	-1.43	4.91	2966300	1474300	6498500	11409000	FALSE
IDS(1)PGFKPASQQK	A0A087X0K9	Tight junction protein ZO-1	TJP1	-0.2	0.47	-1.43	27.77	153760000	139160000	89871000	212000000	FALSE
IIHIPS(1)PR	Q5VZ46	Uncharacterized protein KIAA1614	KIAA1614	-0.21	0.57	-1.43	8.31	1819300	2045200	990470	2139700	FALSE
KDS(1)LSVNEFK	Q99584	Protein S100-A13	S100A13	-0.17	0.6	-1.43	29.94	23982000	13940000	2702900	6687800	FALSE
KIS(0.84)T(0.16)EIEFPEKLEETK	Q14D04	Ventricular zone-expressed PH domain-containing protein homolog 1	VEPH1	-0.02	0.71	-1.43	21.4	12951000	17735000	5012900	17372000	FALSE
KIS(1)TEDINK	E5RGN0	Cyclin-dependent kinase 16	CDK16	-0.33	0.5	-1.43	46.18	44208000	46348000	10614000	29505000	FALSE
LAGT(0.001)S(0.028)GS(0.971)DKGLS(0.001)GK	Q9P016	Thymocyte nuclear protein 1	THYN1	-0.16	0.67	-1.43	25.62	3298700	4056300	2143300	5349100	FALSE
NRPLLDFVSMEELNDMDDY(0.146)DS(0.84)EDDNDWRPT(0.013)VVK	A0A0U1RRH6	PHD finger protein 14	PHF14	-0.43	0.34	-1.43	22.23	16886000	16754000	7073900	10623000	FALSE
PT(0.101)T(0.893)PLS(0.006)VGTIVPPPRPASRPK	Q0JRZ9	F-BAR domain only protein 2	FCHO2	-0.18	0.48	-1.43	10.27	7266700	5617600	4874400	11543000	FALSE
QEKPS(0.002)SPS(0.005)PMPS(0.017)S(0.017)T(0.011)PS(0.946)PS(0.001)LNLGNTEEAIR	O95810	Serum deprivation-response protein	SDPR	-0.53	0.16	-1.43	22.96	46363000	32099000	125380000	257560000	FALSE
RFT(0.008)EHNS(0.866)S(0.014)PNVS(0.107)GS(0.005)LSSGLQK	Q9UJF2	Ras GTPase-activating protein nGAP	RASAL2	-0.22	0.48	-1.43	15.58	11741000	10324000	18388000	50216000	FALSE
RGS(1)FPLAAAGPSQSPAPPLPEEDR	Q8IY26	Presqualene diphosphate phosphatase	PPAPDC2	0.31	0.97	-1.43	16.51	25065000	26911000	14815000	37019000	FALSE
RYYS(1)IDDNQNK	Q8NI08	Nuclear receptor coactivator 7	NCOA7	-0.2	0.48	-1.43	31.04	40511000	40760000	32520000	70936000	FALSE
S(0.002)LS(0.998)DVEEEEAPEDLYK	P35968	Vascular endothelial growth factor receptor 2	KDR	-0.48	0.21	-1.43	46.49	27762000	22085000	10139000	19715000	FALSE
S(0.034)QS(0.933)VPGAWPGAS(0.032)PLS(0.003)S(0.004)QPLS(0.104)GS(0.103)S(0.362)RQS(0.362)HPLT(0.015)QS(0.048)R	A0A494C067	Tensin-1	TNS1	-0.4	0.32	-1.43	3.89	43182000	26220000	39981000	84859000	FALSE
S(0.192)LPREES(0.808)AGAAPGEGPEGVDGR	Q00722	1-phosphatidylinositol 4,5-bisphosphate phosphodiesterase beta-2	PLCB2	-0.22	0.48	-1.43	3	7213200	6773100	6271500	12834000	FALSE
S(1)RS(0.983)RT(0.795)S(0.222)PVSR	Q9UQ35	Serine/arginine repetitive matrix protein 2	SRRM2	-0.32	0.6	-1.43	9.34	11805000	10746000	1323700	1913000	FALSE
SGMPGVS(0.077)LT(0.923)PPVFVFNK	Q9ULS5	Transmembrane and coiled-coil domains protein 3	TMCC3	-0.19	0.48	-1.43	12.91	17687000	14690000	11314000	28382000	FALSE
SVGRPS(1)PLASGR	X6RAB3	USP6 N-terminal-like protein	USP6NL	-0.13	0.55	-1.43	35.11	109450000	97997000	59067000	96869000	FALSE
T(0.004)IS(0.081)IDENMEPS(0.907)PT(0.007)GDFYPS(0.006)PS(0.278)S(0.715)PAAGS(0.002)R	Q5VW30	Nuclear factor 1;Nuclear factor 1 B-type	NFIB	-0.33	0.35	-1.43	24.85	186460000	152020000	199760000	405730000	FALSE
T(0.01)PPPPS(0.942)PLPFPT(0.048)QAILPPAPSSYFSHPTIR	Q5VW30	Nuclear factor 1;Nuclear factor 1 B-type	NFIB	-0.07	0.61	-1.43	19.74	26082000	29718000	48877000	111170000	FALSE
VS(0.002)PS(0.013)KS(0.984)PS(0.453)LS(0.535)PS(0.013)PPS(1)PLEK	P46821	Microtubule-associated protein 1B;MAP1B heavy chain;MAP1 light chain LC1	MAP1B	-0.38	0.33	-1.43	20.71	426700000	306940000	56164000	112170000	FALSE
AAPSPSGGGGSGGGSGSGTPGPVGS(0.999)PAPGHPAVSSMQGK	P45985	Dual specificity mitogen-activated protein kinase kinase 4	MAP2K4	0.01	0.66	-1.42	12.89	5549100	7220100	7298500	19849000	FALSE
AGTLSITEFADMLS(0.001)GNAGGFRS(0.999)R	H0YDN1;Q15149	Plectin	PLEC	-0.17	0.47	-1.42	27.9	70415000	65179000	98347000	227720000	FALSE
AS(0.022)ALLFS(0.986)S(0.988)DEEDQWNIPAS(0.002)QT(0.001)HLASDSR	A0A096LPC5;Q641Q2	WASH complex subunit FAM21C;WASH complex subunit FAM21A	FAM21C;FAM21A	-0.36	0.32	-1.42	10.92	63392000	54648000	65132000	114850000	FALSE
AWPLPS(0.213)S(0.72)S(0.04)RPQRS(0.027)PK	Q5JTD0	Tight junction-associated protein 1	TJAP1	-0.26	0.57	-1.42	2.62	1635400	1997800	803520	1209100	FALSE
DGGRS(0.762)S(0.238)PGGQDEGGFMAQGK	A0A1B0GTU4	Paxillin	PXN	-0.33	0.34	-1.42	18.08	145700000	118660000	49423000	99164000	FALSE
GPS(1)PLHVLEGLESSIAAEMPSIPCLTK	Q9H7P9	Pleckstrin homology domain-containing family G member 2	PLEKHG2	-0.33	0.32	-1.42	27.2	96426000	88986000	48998000	111690000	FALSE
GS(0.952)PEQQRHPHPGS(0.205)S(0.829)PET(0.014)LPK	Q96PX6	Coiled-coil domain-containing protein 85A	CCDC85A	-0.26	0.39	-1.42	1.15	3799500	3692700	2717500	10098000	FALSE
KDS(0.86)S(0.07)S(0.07)VVEWTQAPK	Q8TC07	TBC1 domain family member 15	TBC1D15	-0.41	0.43	-1.42	27.26	8524300	11021000	4237100	12012000	FALSE
KFPS(0.121)PPHS(0.629)S(0.237)NGHS(0.012)PQDTSTSPIK	A0A087WVZ6	Protein kinase C-binding protein 1	ZMYND8	-0.12	0.61	-1.42	1.63	2565100	3000600	3916000	8565000	FALSE
KGS(0.263)S(0.737)NNQDVVTCDMACK	Q6NUQ4	Transmembrane protein 214	TMEM214	-0.03	0.64	-1.42	8.61	1262400	1553900	3274600	7399900	FALSE
KLS(0.989)MGS(0.011)DDAAYTQALLVHQK	A0A1B0GV57	TGF-beta-activated kinase 1 and MAP3K7-binding protein 2	TAB2	-0.2	0.43	-1.42	35.47	4264900	4800200	52180000	115490000	FALSE
LDLNVTQASCAIS(0.984)PS(0.013)QT(0.002)LIR	Q9NS62	Thrombospondin type-1 domain-containing protein 1	THSD1	0.26	0.95	-1.42	23.51	6433500	8845100	6480900	16636000	FALSE
LFDEEEDS(0.991)S(0.991)EKLFDDS(0.017)DER	O43719	HIV Tat-specific factor 1	HTATSF1	-0.55	0.2	-1.42	3.94	7723200	6676100	9568300	12183000	FALSE
LPAKLS(1)ISK	Q6NZI2	Polymerase I and transcript release factor	PTRF	-0.3	0.35	-1.42	15.11	2943700000	2634100000	3000800000	6936800000	FALSE
LSS(0.999)T(0.001)SLASGHSVR	Q9BZL6	Serine/threonine-protein kinase D2	PRKD2	-0.25	0.55	-1.42	29.97	48242000	42133000	217620000	616780000	FALSE
MEGGGAEVHAQLPS(1)LEGDLRGPDVK	Q09666	Neuroblast differentiation-associated protein AHNAK	AHNAK	-0.11	0.55	-1.42	13.14	8022400	6697100	9200700	24211000	FALSE
MMGQRS(1)PASER	Q8N3V7	Synaptopodin	SYNPO	-0.23	0.47	-1.42	26.57	628010000	480120000	573140000	1201700000	FALSE
NGILAIEGTGSDVDDDMS(1)GDEK	Q93008	Probable ubiquitin carboxyl-terminal hydrolase FAF-X	USP9X	-0.37	0.31	-1.42	23.66	125910000	96752000	13713000	23980000	FALSE
QNPTVGSHCAGLFSTSVLGGS(0.034)S(0.28)S(0.686)APNLQDYAR	A0A087WZV0	Inositol hexakisphosphate and diphosphoinositol-pentakisphosphate kinase 2	PPIP5K2	-0.21	0.42	-1.42	17.61	33031000	29253000	23231000	58395000	FALSE
RAPS(1)PVKPAS(1)LER	Q9BYB0	SH3 and multiple ankyrin repeat domains protein 3	SHANK3	-0.33	0.45	-1.42	7.02	192480000	129560000	83819000	166860000	FALSE
RGS(0.409)QPS(0.407)T(0.407)PRLS(0.767)PT(0.887)FPES(0.122)IEHPLAR	Q5U5Q3	RNA-binding E3 ubiquitin-protein ligase MEX3C	MEX3C	-0.1	0.74	-1.42	2.67	26517000	23291000	1583300	3443400	FALSE
RGS(1)DAS(0.997)DFDIS(0.004)EIQSVCSDVETVPQTHRPTPR	A0A0U1RQJ2;A0A7P0T890	Dystonin	DST	-0.41	0.23	-1.42	18.31	270990000	224760000	540370000	1062900000	FALSE
RS(0.008)S(0.991)PPGHYYQK	Q9NX40	OCIA domain-containing protein 1	OCIAD1	-0.19	0.53	-1.42	26.47	157250000	131350000	99407000	233460000	FALSE
S(0.009)LS(0.991)VPTDSGTTDVDYDEEQK	A0A0J9YW69;A0A1W2PQQ1	NHS-like protein 2	NHSL2	0.04	0.71	-1.42	32.24	43068000	38693000	6561900	18171000	FALSE
S(0.236)S(0.764)DKLNLVTK	A0A088AWN2	WD repeat-containing protein 20	WDR20	-0.32	0.32	-1.42	12.69	46630000	38840000	32769000	65880000	FALSE
S(0.999)VPS(0.001)IAAATGTHSR	Q8IY63	Angiomotin-like protein 1	AMOTL1	-0.33	0.35	-1.42	21.22	3919400	3543000	9714900	18333000	FALSE
S(1)LPHQLLLQR	Q9BYB0	SH3 and multiple ankyrin repeat domains protein 3	SHANK3	-0.32	0.34	-1.42	10.02	450320000	376290000	632430000	1352900000	FALSE
S(1)PHKDLGHR	O94888	UBX domain-containing protein 7	UBXN7	-0.57	0.16	-1.42	7.82	5486200	4772700	7558300	13295000	FALSE
S(1)VEHVSPDTADAESGK	Q8TDY2	RB1-inducible coiled-coil protein 1	RB1CC1	-0.71	0.08	-1.42	43.98	10342000	6417700	1415300	2806600	FALSE
SAEPSPTVMST(0.002)S(0.998)LGSNLSELDR	A0A1B0GTU4	Paxillin	PXN	-0.57	0.08	-1.42	47.41	33950000	24133000	40219000	61911000	FALSE
SFQS(0.008)LACS(0.992)PGLPAADR	Q96JY6	PDZ and LIM domain protein 2	PDLIM2	-0.38	0.29	-1.42	32.49	11228000	8469700	3850100	8600800	FALSE
SLGTGAPVIES(0.816)PY(0.184)GETISPEDAPESISK	E7EWR4	Cleavage stimulation factor subunit 2	CSTF2	-0.52	0.23	-1.42	23.47	3937900	2689900	3837600	10019000	FALSE
SNSPLPSIQLQPQS(0.997)PS(0.003)ASK	Q08174	Protocadherin-1	PCDH1	-0.32	0.33	-1.42	49.36	359940000	292570000	248050000	516930000	FALSE
T(0.001)EGT(0.999)PPPPGQPAK	F8VWT9	Probable E3 ubiquitin-protein ligase HECTD4	HECTD4	-0.21	0.48	-1.42	15.25	20452000	19194000	8560200	20113000	FALSE
TT(0.001)S(0.999)PLT(0.993)PVT(0.007)APK	A0A1W2PRG7			0.17	0.84	-1.42	21.02	111910000	121850000	26799000	63952000	FALSE
VQGGHS(1)PDDHR	A2AJT9	Uncharacterized protein CXorf23	CXorf23	-0.1	0.68	-1.42	8.1	12237000	13548000	3716600	6445700	FALSE
YRPLHNAASHEGLAAAS(0.083)CS(0.917)PPR	J3KN99	Sterile alpha motif domain-containing protein 14	SAMD14	-0.4	0.27	-1.42	21.77	11767000	4712100	7253500	15120000	FALSE
AAS(1)PAKPSSLDLVPNLPK	Q8N3V7	Synaptopodin	SYNPO	-0.32	0.35	-1.41	35.31	786720000	688250000	1256400000	2916600000	FALSE
AMSTT(0.001)S(0.012)IS(0.021)S(0.966)PQPGK	B4DDD6;Q9UJU6	Drebrin-like protein	DBNL	-0.21	0.43	-1.41	28.11	405110000	355090000	106450000	614690000	FALSE
AS(0.084)S(0.916)LNENVDHSALLK	Q96SB3	Neurabin-2	PPP1R9B	-0.63	0.02	-1.41	19.03	23277000	12798000	6743300	12429000	FALSE
AVPDAVES(0.007)RYS(0.993)R	P16284	Platelet endothelial cell adhesion molecule	PECAM1	-0.38	0.3	-1.41	8.07	459940000	339180000	333230000	640460000	FALSE
DDGYS(0.038)T(0.865)KDS(0.082)YS(0.008)S(0.007)R	P38159;Q96E39	RNA-binding motif protein, X chromosome;RNA-binding motif protein, X chromosome, N-terminally processed;RNA binding motif protein, X-linked-like-1	RBMX;RBMXL1	-0.19	0.72	-1.41	15.49	2271000	1534400	1335200	2348000	FALSE
EAPAEGEAAEPGSPT(0.002)AAEGEAAS(0.959)AAS(0.458)S(0.165)T(0.192)S(0.166)S(0.058)PK	P29966	Myristoylated alanine-rich C-kinase substrate	MARCKS	-0.58	0.15	-1.41	15.79	55104000	40066000	11887000	26635000	FALSE
EMDT(0.993)ART(0.005)PLS(0.002)EAEFEEIMNR	F8WJN3	Cleavage and polyadenylation specificity factor subunit 6	CPSF6	-0.54	0.07	-1.41	23.81	8998200	7604300	35093000	53758000	FALSE
GAS(1)PELAKS(1)PR	Q8TED9	Actin filament-associated protein 1-like 1	AFAP1L1	-0.23	0.46	-1.41	19.31	97220000	95696000	35902000	68046000	FALSE
GEIPS(1)PQLTRPK	H7C0V5		ANKHD1-EIF4EBP3	-0.28	0.41	-1.41	7.47	13538000	15069000	25052000	52572000	FALSE
ILKTVS(1)WLT(1)MR	Q6ZWE5	Monocarboxylate transporter 14	SLC16A14	-0.27	0.37	-1.41	13.47	4981800	4811300	986050	2198300	FALSE
ILKTVS(1)WLT(1)MR	Q6ZWE5	Monocarboxylate transporter 14	SLC16A14	-0.27	0.37	-1.41	13.47	4981800	4811300	986050	2198300	FALSE
KNQS(0.999)S(0.001)EDILR	Q13625	Apoptosis-stimulating of p53 protein 2	TP53BP2	-0.22	0.43	-1.41	31.17	69784000	53886000	48642000	101620000	FALSE
KRS(1)ES(1)PPAELPSLR	A0A6Q8PHK0	E3 ubiquitin-protein ligase TRIP12	TRIP12	-0.17	0.8	-1.41	16.01	8698700	6079300	4102000	6835500	FALSE
KS(0.066)REDLS(0.934)AQPVQTK	A0A087X0K9;A0A0G2JNH2	Tight junction protein ZO-1	TJP1	-0.41	0.33	-1.41	12.99	56333000	36983000	567710	1167800	FALSE
LGGAEEERPGT(0.055)PELAPAPMQS(0.945)AAVAEPLPSPR	Q9BYB0	SH3 and multiple ankyrin repeat domains protein 3	SHANK3	-0.41	0.27	-1.41	20.51	40520000	30048000	78856000	158270000	FALSE
LKMNIAS(1)PGTVHKR	Q9NRH2	SNF-related serine/threonine-protein kinase	SNRK	-0.15	0.64	-1.41	16.84	803900000	699110000	690470000	1777800000	FALSE
NS(0.001)GS(0.999)DGS(0.133)PS(0.867)PLLAR	H7C1V4;Q9HCH0	Nck-associated protein 5-like	NCKAP5L	-0.17	0.57	-1.41	30.66	4524500	4318500	2651700	4996200	FALSE
QSS(0.866)GS(0.132)AT(0.002)NVASTPDNR	H0Y5T1;Q7Z460	CLIP-associating protein 1	CLASP1	-0.38	0.37	-1.41	17.73	48520000	44431000	10428000	23928000	FALSE
RIS(1)LSGLDNMR	Q8WWW8	GRB2-associated-binding protein 3	GAB3	0.09	0.8	-1.41	16.92	2195800	2303700	26334000	71133000	FALSE
RPIS(1)DDDCPSASK	Q96PU4	E3 ubiquitin-protein ligase UHRF2	UHRF2	-0.48	0.16	-1.41	49.81	95345000	70615000	38616000	69948000	FALSE
RPS(1)AGLSTSPPR	REV__O00160			-0.25	0.43	-1.41	8.45	17729000	15400000	19435000	42211000	FALSE
S(0.001)LS(0.999)LESTDR	A0A0A0MRJ1	Non-specific serine/threonine protein kinase;Serine/threonine-protein kinase MRCK alpha	CDC42BPA	-0.17	0.44	-1.41	19.67	22417000	19791000	4985000	11300000	FALSE
S(0.144)RT(0.89)S(0.966)VQT(1)EDDQLIAGQSAR	P26232;P35221	Catenin alpha-2;Catenin alpha-1	CTNNA2;CTNNA1	-0.51	0.21	-1.41	19.94	58963000	37387000	23536000	34538000	FALSE
S(0.352)NS(0.24)IS(0.704)KS(0.704)PGPSSPKEPLLFSR	B5MC51	LIM domain kinase 2	LIMK2	-0.35	0.39	-1.41	22.53	4785900	3310500	4153600	4892800	FALSE
S(0.937)S(0.95)DGS(0.106)LS(0.008)HEEDLAK	A0A2R8Y7R9	Liprin-alpha-1	PPFIA1	-0.18	0.53	-1.41	9.06	7834400	6468200	3431700	5107300	FALSE
S(0.961)VS(0.876)PS(0.17)PS(0.981)VLS(0.012)EGRDEPQR	C9IYE1	Calcium-dependent secretion activator 2	CADPS2	-0.11	0.54	-1.41	5.58	5007800	5992300	4715600	7884500	FALSE
S(0.997)AS(0.998)PS(0.005)VGEERPR	E9PJ24	PHD and RING finger domain-containing protein 1	PHRF1	-0.35	0.35	-1.41	18.05	11183000	11233000	4057800	11219000	FALSE
S(0.997)AS(0.998)PS(0.005)VGEERPR	E9PJ24	PHD and RING finger domain-containing protein 1	PHRF1	-0.35	0.35	-1.41	18.05	11183000	11233000	4057800	11219000	FALSE
SIFQHIQS(0.118)AQS(0.882)QR	Q9Y2W1	Thyroid hormone receptor-associated protein 3	THRAP3	-0.04	0.56	-1.41	8.77	3862500	4778900	1305100	3018400	FALSE
TLLQMEEMES(1)QIR	Q9Y4D7	Plexin-D1	PLXND1	-0.69	0.04	-1.41	49.24	30765000	19538000	24238000	40263000	FALSE
VHTPSGAVEECYVS(0.001)ELDS(0.995)DKHT(0.005)IR	Q14315	Filamin-C	FLNC	-0.45	0.16	-1.41	18.85	130430000	123130000	108720000	206990000	FALSE
VVASVHASISGSSASS(0.006)T(0.006)S(0.126)S(0.099)T(0.763)PEVKPLK	P52594	Arf-GAP domain and FG repeat-containing protein 1	AGFG1	-0.19	0.53	-1.41	27.65	11339000	11736000	4356400	7218200	FALSE
Y(0.004)S(0.01)S(0.556)S(0.432)GS(0.997)PANSFHFK	O00418	Eukaryotic elongation factor 2 kinase	EEF2K	0.09	0.78	-1.41	16.77	152110000	112610000	66575000	177710000	FALSE
AS(1)PPAESMSVYR	Q9HCD6	Protein TANC2	TANC2	-0.32	0.31	-1.4	19.08	31926000	27999000	14834000	33093000	FALSE
AT(0.005)T(0.995)PSQLSIEVEAR	A0A0J9YW69;A0A1W2PQQ1	NHS-like protein 2	NHSL2	-0.35	0.35	-1.4	34.39	3811600	3609200	1688400	2103700	FALSE
DGLRNPET(0.184)AS(0.816)EPLS(0.993)EPES(0.007)QR	Q7L4E1	Protein FAM73B	FAM73B	-0.52	0.37	-1.4	7.27	7342800	6338200	3440200	5678100	FALSE
DLFDLNS(1)S(1)EEDDTEGFSER	Q9Y3T9	Nucleolar complex protein 2 homolog	NOC2L	-0.31	0.46	-1.4	23.26	107340000	99110000	29630000	54200000	FALSE
EAEY(0.974)S(0.026)DKHGQYLIGHGTK	P54760	Ephrin type-B receptor 4;Receptor protein-tyrosine kinase	EPHB4	-0.83	-0.05	-1.4	10.42	633830	432870	9816300	18699000	FALSE
ENS(1)PCVT(0.997)PVS(0.003)T(0.001)ATHSLSR	Q08999	Retinoblastoma-like protein 2	RBL2	-0.34	0.3	-1.4	13.88	70544000	61138000	85930000	169230000	FALSE
FGDES(1)PLLTMR	H0YJ41	BTB/POZ domain-containing protein 7	BTBD7	-0.57	0.13	-1.4	37.77	3533900	2674800	5013600	8338500	FALSE
FNLMSDAPGDS(1)PR	Q08174	Protocadherin-1	PCDH1	-0.1	0.57	-1.4	11.49	33675000	30026000	11707000	26244000	FALSE
FVQKPYS(1)R	Q9Y5P4	Collagen type IV alpha-3-binding protein	COL4A3BP	-0.11	0.52	-1.4	25.26	21354000	17210000	15529000	38595000	FALSE
GGQVS(0.027)LT(0.031)VHGT(0.031)QQVHS(0.37)PPEQS(0.526)PVQANS(0.003)S(0.004)S(0.004)S(0.005)K	P22670	MHC class II regulatory factor RFX1	RFX1	-0.13	0.55	-1.4	3.7	2319100	2716900	2180600	8387300	FALSE
GLGS(0.104)S(0.896)PDLELLLR	Q9NQQ7	Solute carrier family 35 member C2	SLC35C2	-0.39	0.33	-1.4	20.21	307000	233050	84157	4584000	FALSE
HALT(0.021)S(0.979)PSLGGQGR	M0QZ22	Protein Smaug homolog 2	SAMD4B	0.03	0.77	-1.4	27.85	1865400	2027700	1127200	2686900	FALSE
HS(0.873)GPFFT(0.039)FS(0.029)S(0.029)S(0.029)FPGHS(0.001)DFSSSSFSFSPGAGAFR	C9JRD2	DnaJ homolog subfamily B member 2	DNAJB2	-0.04	0.79	-1.4	8.99	14557000	14948000	2432100	4600100	FALSE
HTVDEYS(1)PQKK	A0A590UJR0	Rap guanine nucleotide exchange factor 5	RAPGEF5	-0.27	0.55	-1.4	21.73	23846000	12214000	5043400	13230000	FALSE
IS(0.096)Y(0.397)T(0.513)PPES(0.994)PVPSYASSTPLHVPVPR	P41212	Transcription factor ETV6	ETV6	-0.43	0.2	-1.4	26.49	205930000	160080000	233720000	460400000	FALSE
KGDRS(1)PEPGQTWTR	Q09666	Neuroblast differentiation-associated protein AHNAK	AHNAK	-0.33	0.35	-1.4	31.6	1734100000	1394400000	641830000	1320300000	FALSE
KRS(1)PS(0.998)PS(0.002)PTPEAK	Q8TAQ2	SWI/SNF complex subunit SMARCC2	SMARCC2	-0.73	0.04	-1.4	10.09	409520000	351320000	61890000	91232000	FALSE
LDNT(0.001)PAS(1)PPRS(1)PAEPNDIPIAK	D6RAA5	Transforming acidic coiled-coil-containing protein 2	TACC2	-0.44	0.24	-1.4	19.29	105860000	81996000	47598000	98035000	FALSE
LPDS(1)PALAKK	H0YDB2	Stromal interaction molecule 1	STIM1	-0.11	0.54	-1.4	19.57	649450000	594630000	834690000	1918000000	FALSE
MKLPQFGISTPGS(1)DLHVNAK	Q09666	Neuroblast differentiation-associated protein AHNAK	AHNAK	-0.09	0.58	-1.4	19.94	1447900	1346400	5640300	14177000	FALSE
RQS(1)PLPPQKK	Q01105	Protein SET	SET	-0.4	0.28	-1.4	6.77	155050000	120690000	106810000	216460000	FALSE
RYS(0.862)T(0.052)S(0.052)GS(0.017)S(0.017)GLTTGK	Q16891	MICOS complex subunit MIC60	IMMT	-0.28	0.54	-1.4	12.69	1709400	1191400	3359500	6499100	FALSE
S(0.001)QEPS(0.049)RPS(0.947)PT(0.003)PQGPPFGGSR	Q9HCH0	Nck-associated protein 5-like	NCKAP5L	-0.32	0.29	-1.4	15.74	8702800	7311900	4503200	7823800	FALSE
S(0.021)NS(0.031)S(0.031)Y(0.047)LGS(0.919)DEMGS(0.95)GDELPCDMR	Q8TCU6	Phosphatidylinositol 3,4,5-trisphosphate-dependent Rac exchanger 1 protein	PREX1	-0.35	0.4	-1.4	1.12	418840	387070	488550	1188800	FALSE
S(0.034)KS(0.966)VPGLNVDMEEEEEEEDIDHLVK	Q96C24	Synaptotagmin-like protein 4	SYTL4	-0.25	0.48	-1.4	38.1	45958000	41464000	15902000	31866000	FALSE
S(1)APPNLWAAQR	Q92934	Bcl2-associated agonist of cell death	BAD	-0.19	0.48	-1.4	13.99	95294000	94182000	69370000	154010000	FALSE
S(1)RS(0.983)RT(0.795)S(0.222)PVSR	Q9UQ35	Serine/arginine repetitive matrix protein 2	SRRM2	-0.32	0.6	-1.4	9.34	11805000	10746000	1323700	1913000	FALSE
SGISTNHADY(0.004)S(0.003)S(0.003)S(0.003)PAGS(0.003)PGAQVS(0.017)LY(0.013)NS(0.718)PS(0.22)VAS(0.014)PAR	Q8WV41	Sorting nexin-33	SNX33	-0.2	0.46	-1.4	4.42	2735900	3285500	5700900	12481000	FALSE
SLS(0.004)KS(0.016)DS(0.98)DLLTCSPTEDATMGSR	Q92625	Ankyrin repeat and SAM domain-containing protein 1A	ANKS1A	-0.15	0.51	-1.4	16.11	203750000	173150000	88601000	174900000	FALSE
SPSQNSQQSFDSS(0.002)S(0.003)PPT(0.995)PQCHKR	P11274	Breakpoint cluster region protein	BCR	0.23	0.92	-1.4	25.49	10144000	9734400	5198200	17896000	FALSE
T(0.004)PS(0.996)ADLFHYDSMNAVNWGMR	O94929	Actin-binding LIM protein 3	ABLIM3	-0.58	0.11	-1.4	34.86	14623000	10068000	96884000	181460000	FALSE
TISIDENMEPSPTGDFYPSPS(0.029)S(0.961)PAAGS(0.01)R	Q5VW30	Nuclear factor 1;Nuclear factor 1 B-type	NFIB	-0.2	0.47	-1.4	30.65	84638000	69020000	103210000	196260000	FALSE
VARPPAAPELGALGS(0.997)PDLS(0.002)S(0.001)LSLAVSR	D6R992	Transcription factor RelB	RELB	-0.65	0.05	-1.4	27.69	39267000	27206000	12572000	28635000	FALSE
VDENMT(0.002)AS(0.036)T(0.051)Y(0.004)S(0.907)LNKIPER	Q9HCD6	Protein TANC2	TANC2	-0.25	0.37	-1.4	8.84	3378200	3040800	2976200	7104500	FALSE
WHES(0.003)IY(0.003)CGGGS(0.626)S(0.184)S(0.184)ACVWR	Q9H4L5	Oxysterol-binding protein-related protein 3	OSBPL3	-0.41	0.27	-1.4	1.29	2488700	2440500	9601900	19389000	FALSE
AASSPDGFFWT(0.086)QGS(0.913)PKPGT(0.559)AS(0.443)PK	Q86YV5	Tyrosine-protein kinase SgK223	SGK223	0.05	0.69	-1.39	5.49	21990000	20577000	52217000	117150000	FALSE
AS(0.029)S(0.971)VTTFTGEPNTCPR	P52943	Cysteine-rich protein 2	CRIP2	-0.24	0.39	-1.39	36.17	100590000	81715000	28328000	59067000	FALSE
ASAGRLT(0.975)PES(0.025)QSK	A0A0D9SGJ6	Synaptojanin-1	SYNJ1	-0.25	0.35	-1.39	39.12	160030000	131730000	44807000	87053000	FALSE
DKDQPPS(1)PS(1)PPPQSEALSSTSR	Q7L1V2	Vacuolar fusion protein MON1 homolog B	MON1B	-0.53	0.14	-1.39	23.73	56889000	15742000	26199000	46845000	FALSE
DLGMMIHEQGDVIDS(1)IEANVENAEVHVQQANQQLSR	O15400	Syntaxin-7	STX7	-0.24	0.41	-1.39	25.13	7716200	2240100	31693000	88193000	FALSE
DMPEDDGEPS(1)KGAS(1)PELAK	Q8TED9	Actin filament-associated protein 1-like 1	AFAP1L1	-0.31	0.32	-1.39	6.62	11010000	10104000	53668000	106190000	FALSE
DQDMS(0.081)S(0.878)PT(0.034)T(0.007)MK	Q5VW30	Nuclear factor 1;Nuclear factor 1 B-type	NFIB	-0.31	0.41	-1.39	30.49	5349400	4969700	4017300	8829800	FALSE
EIS(0.808)T(0.189)PT(0.003)HWSK	Q8IX12	Cell division cycle and apoptosis regulator protein 1	CCAR1	-0.42	0.2	-1.39	23.52	67019000	56952000	14137000	28574000	FALSE
GSASSGSTT(0.016)S(0.901)PT(0.081)CS(0.002)PK	J3KN99	Sterile alpha motif domain-containing protein 14	SAMD14	-0.31	0.48	-1.39	36.54	4968800	3639200	750680	2312600	FALSE
IAAS(0.068)S(0.663)S(0.269)FR	Q99961	Endophilin-A2	SH3GL1	0.17	0.99	-1.39	9.98	95560000	104680000	633810	1307200	FALSE
KGDVVIVLTGWRPGS(0.856)GFT(0.072)NT(0.072)MR	P14618	Pyruvate kinase PKM;Pyruvate kinase	PKM	-0.47	0.22	-1.39	9.58	37073000	24878000	3114400	7301700	FALSE
KLTVDTPGAPETLAPVAAPEEDKDS(0.999)EAEVEVES(0.001)R	P12755	Ski oncogene	SKI	-0.5	0.24	-1.39	16.55	10059000	7116600	7939400	13554000	FALSE
KS(0.028)S(0.869)S(0.103)LVDIREEETEGGSR	A0A7P0Z4M6	Alsin	ALS2	-0.62	0.09	-1.39	15.35	7976500	6288100	13689000	26861000	FALSE
KVELS(1)ES(1)EEDKGGK	A9Z1X7;M0R088	Serine/arginine repetitive matrix protein 1	SRRM1	-0.16	0.73	-1.39	10.02	137360000	123160000	35912000	55206000	FALSE
LCEDS(0.391)T(0.391)S(0.391)S(0.746)RPCS(0.082)WHMGQMESTETSSSGHR	Q9ULL1	Pleckstrin homology domain-containing family G member 1	PLEKHG1	-0.26	0.38	-1.39	14.49	5247500	4790100	38929000	92338000	FALSE
LEGELQAPDLELS(1)LPAIHVEGLDIK	Q09666	Neuroblast differentiation-associated protein AHNAK	AHNAK	-0.24	0.42	-1.39	10.57	6079200	4572200	2210900	3996400	FALSE
LHNGNAS(1)PPRVPS(1)PPPAPEPPWHCGDR	O15037	Protein KHNYN	KHNYN	-0.55	0.12	-1.39	2.52	13837000	10587000	10996000	21225000	FALSE
LHNGNAS(1)PPRVPS(1)PPPAPEPPWHCGDR	O15037	Protein KHNYN	KHNYN	-0.55	0.12	-1.39	2.52	13837000	10587000	10996000	21225000	FALSE
LRPT(0.002)RT(0.031)S(0.765)S(0.19)ES(0.012)IYSR	F8W8M4	Actin-binding LIM protein 1	ABLIM1	-0.54	0.12	-1.39	11.97	3662000	2958700	6678800	10696000	FALSE
NGILYLEDPVNHEWY(0.946)PHY(0.053)FVLT(0.001)SSK	P19174	1-phosphatidylinositol 4,5-bisphosphate phosphodiesterase gamma-1	PLCG1	-0.29	0.33	-1.39	12.15	7810600	8176400	8027900	14782000	FALSE
RNS(1)APVSVSAVR	Q2M1Z3	Rho GTPase-activating protein 31	ARHGAP31	-0.28	0.38	-1.39	31.75	615140000	482930000	625880000	1317500000	FALSE
RS(0.019)S(0.976)NVS(0.005)YK	P11717	Cation-independent mannose-6-phosphate receptor	IGF2R	-0.09	0.6	-1.39	26.02	11703000	10157000	15696000	34146000	FALSE
SANPPHTIQASEEQS(0.02)S(0.05)T(0.93)PAPVKK	Q9Y450	HBS1-like protein	HBS1L	0.14	0.82	-1.39	21.41	11676000	10560000	6133300	17032000	FALSE
T(0.01)AS(0.99)GDYIDSSWELR	Q86UX7	Fermitin family homolog 3	FERMT3	-0.29	0.4	-1.39	32.38	6272900	6646100	3905200	6546600	FALSE
TWRFS(1)NMR	Q86UX7	Fermitin family homolog 3	FERMT3	-0.35	0.34	-1.39	13.05	5281200	4107400	18711000	41181000	FALSE
VDVKS(1)PK	Q09666	Neuroblast differentiation-associated protein AHNAK	AHNAK	-0.24	0.54	-1.39	32.38	513450000	414640000	251490000	523080000	FALSE
VLMKS(0.029)PS(0.971)PALHPPQK	Q9H6S0	Probable ATP-dependent RNA helicase YTHDC2	YTHDC2	-0.14	0.64	-1.39	11.14	4320100	3415800	4337600	9656700	FALSE
VQS(0.999)LPS(0.001)VPLSCAAYR	Q96AD5	Patatin-like phospholipase domain-containing protein 2	PNPLA2	-0.42	0.24	-1.39	15.94	165490000	126550000	85170000	159710000	FALSE
VSAVISTNSTPCRT(0.999)PPK	Q2M1Z3	Rho GTPase-activating protein 31	ARHGAP31	-0.56	0.09	-1.39	37.76	4617400	3718100	15731000	28828000	FALSE
VT(0.001)S(0.006)VGNPT(0.006)IKPHS(0.984)VPS(0.002)HT(0.001)LPSHPVTPSSK	A0A2R8YG42	Rho guanine nucleotide exchange factor 7	ARHGEF7	-0.5	0.22	-1.39	11.07	2852800	1748500	4149600	9470300	FALSE
AMVADNS(0.007)LY(0.007)DPES(0.008)PVT(0.008)PS(0.041)T(0.041)PGS(0.883)PPVS(0.003)PGPLS(0.001)PGGTPGK	Q8IUW5	RELT-like protein 1	RELL1	-0.55	0.11	-1.38	7.82	4145500	2732000	29455000	42471000	FALSE
AS(1)GEWDSGTENR	A0A0U1RQE4	SH3 domain-containing protein 19	SH3D19	-0.42	0.23	-1.38	19.68	60503000	37182000	16231000	32493000	FALSE
ATLLNVPDLS(0.039)DS(0.938)IHS(0.023)ANASER	A0A087X0K9;A0A0G2JNH2	Tight junction protein ZO-1	TJP1	-0.56	0.09	-1.38	25.03	34132000	18339000	17378000	40991000	FALSE
DKVTIADDY(0.997)S(0.003)DPFDAK	Q15464	SH2 domain-containing adapter protein B	SHB	-0.13	0.53	-1.38	24.09	2548500	2507000	1901900	2917200	FALSE
EGHSLEMENENLVENGADS(1)DEDDNSFLK	Q9UHB6	LIM domain and actin-binding protein 1	LIMA1	-0.39	0.25	-1.38	49.41	383560000	309960000	128120000	243430000	FALSE
FADS(1)DQDRDPHR	E9PCT3	Caveolin;Caveolin-2	CAV2	-0.28	0.45	-1.38	9.57	5345400	4086000	2515200	5561300	FALSE
GESPPTPPGQPPIS(1)PK	Q92835	Phosphatidylinositol 3,4,5-trisphosphate 5-phosphatase 1	INPP5D	-0.18	0.43	-1.38	40.89	12498000	11727000	40547000	77339000	FALSE
GPS(0.033)PVS(0.966)LGNQDT(0.001)LPVAVALTESVNAYFK	Q0JRZ9	F-BAR domain only protein 2	FCHO2	-0.34	0.27	-1.38	28.03	34201000	27429000	12078000	26170000	FALSE
HS(0.011)S(0.057)Y(0.932)PAGTEDDEGMGEEPSPFR	Q92934	Bcl2-associated agonist of cell death	BAD	-0.19	0.49	-1.38	18.38	11027000	10333000	2220400	4422500	FALSE
IRS(1)FPDFPTPGVVFR	P07741	Adenine phosphoribosyltransferase	APRT	-0.7	-0.06	-1.38	11.74	31645000	22923000	24175000	45070000	FALSE
KDQES(1)PKMPR	Q92835	Phosphatidylinositol 3,4,5-trisphosphate 5-phosphatase 1	INPP5D	-0.34	0.35	-1.38	8.23	259350000	212440000	177170000	348430000	FALSE
KKS(0.326)MEELT(0.661)VIQCT(0.01)S(0.003)QELPAQTGLLSQTGDVPLPAGR	A0A096LNZ0;A0A096LP25	Uncharacterized protein FLJ45252	AAK1	-0.3	0.37	-1.38	13.59	112300000	87162000	64908000	134590000	FALSE
KSAS(0.001)SCDVS(0.152)S(0.607)S(0.239)PS(0.001)LPSR	A0A2R8Y7U0	DEP domain-containing protein 5	DEPDC5	-0.47	0.26	-1.38	29.9	4396100	3068000	1067600	1483000	FALSE
KSFDLGSPKPGDET(0.001)T(0.001)PQGDS(0.783)ADES(0.214)K	A0A804HLI0			-0.34	0.48	-1.38	1.78	3035600	3420300	2911700	6966600	FALSE
LIGT(0.003)AVPQRT(0.851)S(0.139)PT(0.007)GPK	C9JB30	Microtubule-associated protein RP/EB family member 3	MAPRE3	-0.51	0.19	-1.38	14.24	673290	353260	791410	1507600	FALSE
LQGS(0.996)GVS(0.004)LASKK	Q09666	Neuroblast differentiation-associated protein AHNAK	AHNAK	-0.27	0.42	-1.38	24.61	25665000	24093000	12144000	24930000	FALSE
LST(0.026)T(0.974)PAHS(1)PVLK	Q8IY63	Angiomotin-like protein 1	AMOTL1	0.01	0.8	-1.38	34.03	18749000	25131000	15028000	50384000	FALSE
MELGAPEEMGQVPPLDS(0.665)RPS(0.665)S(0.665)PALY(0.003)FT(0.001)HDASLVHK	Q9Y3Q8	TSC22 domain family protein 4	TSC22D4	-0.42	0.3	-1.38	5.69	50721000	37020000	16704000	26445000	FALSE
MS(1)DPNMEANSHYGHNDDVR	P16284	Platelet endothelial cell adhesion molecule	PECAM1	-0.69	0.02	-1.38	22.35	48018000	25167000	13908000	30297000	FALSE
NSVLS(0.348)DPGLDS(0.638)PRT(0.12)S(0.894)PVIMAR	O15085	Rho guanine nucleotide exchange factor 11	ARHGEF11	-0.15	0.45	-1.38	16.92	59594000	59731000	18428000	45947000	FALSE
PAEEPQPSAS(0.001)PHPVKPLS(0.687)AAPVEGS(0.312)PDR	A0A1B0GTL5			-0.76	-0.07	-1.38	11.4	19693000	14408000	3673400	5175600	FALSE
RDS(1)LGTYSSR	A0A2R8Y5C4;Q9C0C2	182 kDa tankyrase-1-binding protein	TNKS1BP1	-0.3	0.36	-1.38	33.16	564960000	449000000	351090000	730640000	FALSE
RS(0.025)S(0.975)VFAAEIMDAFDR	Q9UMX3	Bcl-2-related ovarian killer protein	BOK	-0.47	0.3	-1.38	33.49	4029400	4541600	17830000	39289000	FALSE
S(0.694)CT(0.411)PS(0.895)PDQISHR	C9J6P4	Zinc finger CCCH-type antiviral protein 1	ZC3HAV1	-0.05	0.55	-1.38	3.34	11608000	7558000	30504000	56873000	FALSE
S(0.917)QS(0.083)PINCIRPSVLGPLKR	Q96E09	Protein FAM122A	FAM122A	-0.36	0.25	-1.38	13.46	6475400	5492800	31412000	68456000	FALSE
S(1)IQEIQELDKDDESLRK	P52565	Rho GDP-dissociation inhibitor 1	ARHGDIA	-0.41	0.54	-1.38	30.11	30933000	22322000	10488000	19433000	FALSE
S(1)LKESEALPEK	Q6NZI2	Polymerase I and transcript release factor	PTRF	-0.19	0.46	-1.38	31.77	53690000	43927000	91904000	277190000	FALSE
SKPVLEPLTPPLGS(1)PRPR	Q9H7P9	Pleckstrin homology domain-containing family G member 2	PLEKHG2	-0.31	0.43	-1.38	20.34	24647000	21877000	13875000	28041000	FALSE
T(0.207)S(0.793)EISIPADLDK	P46939	Utrophin	UTRN	-0.3	0.3	-1.38	11.65	36533000	29887000	24797000	46191000	FALSE
TFQY(0.004)Y(0.02)PS(0.976)K	C9JGI4	Polypeptide N-acetylgalactosaminyltransferase;Polypeptide N-acetylgalactosaminyltransferase 15	GALNT15	-0.38	0.34	-1.38	18.27	1239300	1055500	1209600	2248400	FALSE
VNRPGWNEDDDVS(0.073)VS(0.929)DES(0.988)ELPT(0.008)S(0.002)TTLK	A0A6Q8PH87	Myotubularin-related protein 13	SBF2	-0.54	0.13	-1.38	18.54	10196000	6939200	7186900	15518000	FALSE
VRS(1)QVDHVIWPDGK	O43865	Putative adenosylhomocysteinase 2;Adenosylhomocysteinase;Putative adenosylhomocysteinase 3	AHCYL1;AHCYL2	-0.48	0.32	-1.38	13.62	1447400	1052300	678250	974270	FALSE
YQQETS(0.002)VS(0.001)QLPGRPKS(0.994)PLS(0.004)K	Q9HCD6	Protein TANC2	TANC2	-0.3	0.34	-1.38	28.09	236460000	164620000	249670000	508780000	FALSE
ALFHQFS(1)LKENWLQHR	A0A590UJR0	Rap guanine nucleotide exchange factor 5	RAPGEF5	-0.08	0.62	-1.37	3.13	2458100	1794200	7257700	17061000	FALSE
DHS(0.133)S(0.701)QS(0.166)EEEVVEGEKEVEALKK	H0YBC7	BCL2/adenovirus E1B 19 kDa protein-interacting protein 3-like	BNIP3L	-0.34	0.3	-1.37	22.58	35232000	23666000	29815000	61206000	FALSE
DVS(1)LGDWEFGK	A0A2R8Y5C4;Q9C0C2	182 kDa tankyrase-1-binding protein	TNKS1BP1	-0.1	0.62	-1.37	24.38	2524300	2102500	2693800	6918600	FALSE
FLSAAKPAGAS(0.009)GLS(0.991)PR	Q13469	Nuclear factor of activated T-cells, cytoplasmic 2	NFATC2	-0.19	0.47	-1.37	18.19	63037000	56094000	23257000	58495000	FALSE
GGAVERPLT(1)PAPR	H9KVB4	Trinucleotide repeat-containing gene 18 protein	TNRC18	-0.36	0.32	-1.37	6.63	3815300	3536200	10019000	15191000	FALSE
GQSINVHT(0.007)PNS(0.037)QKVDS(0.955)QK	Q86Y07	Serine/threonine-protein kinase VRK2	VRK2	-0.15	0.47	-1.37	2.45	2070400	1360900	1792700	3796900	FALSE
HS(0.002)S(0.998)PAPAQPK	Q70CQ4	Ubiquitin carboxyl-terminal hydrolase 31	USP31	-0.01	0.61	-1.37	24.24	26286000	23788000	9748300	24006000	FALSE
IHQDS(0.011)ES(0.989)GDELSSSSTEQIR	Q1RLN5	Rho GTPase-activating protein 12	ARHGAP12	-0.39	0.23	-1.37	40.29	15905000	12439000	33842000	57558000	FALSE
IHS(1)MTIEAPITK	O60658	High affinity cAMP-specific and IBMX-insensitive 3',5'-cyclic phosphodiesterase 8A;High affinity cAMP-specific and IBMX-insensitive 3',5'-cyclic phosphodiesterase 8B	PDE8A;PDE8B	0.03	0.74	-1.37	53.67	1611000	1790400	3155700	17520000	FALSE
IIVEET(0.978)KS(0.022)NGQTVIEEK	A0A2R8YG42		ARHGEF7	-0.37	0.28	-1.37	13.66	6856900	5771400	8359400	15285000	FALSE
IMS(0.001)S(0.999)IGEGIDFSQER	Q92625	Ankyrin repeat and SAM domain-containing protein 1A	ANKS1A	-0.34	0.32	-1.37	38.72	13266000	10246000	10745000	32552000	FALSE
KMNDSNS(1)AGAGGPVK	Q92930	Ras-related protein Rab-8B	RAB8B	-0.17	0.53	-1.37	36.91	21499000	24148000	6338800	13353000	FALSE
KY(0.001)PDSHLPT(0.147)LGS(0.85)KT(0.947)PPAS(0.054)PHR	Q5T5P2	Sickle tail protein homolog	KIAA1217	-0.31	0.34	-1.37	7.49	6052300	7858100	10545000	25858000	FALSE
LFS(0.5)S(0.5)LGELSSISAQR	Q9BYB0	SH3 and multiple ankyrin repeat domains protein 3	SHANK3	-0.22	0.41	-1.37	17.73	8977600	8475700	7052700	16771000	FALSE
LGSQPIRAS(1)NPDLR	Q9UKE5	TRAF2 and NCK-interacting protein kinase	TNIK	-0.28	0.35	-1.37	18.2	465420000	357590000	242050000	465760000	FALSE
LPAKLS(0.002)IS(0.998)K	Q6NZI2	Polymerase I and transcript release factor	PTRF	-0.34	0.29	-1.37	39.44	133660000	114360000	1187800000	2000200000	FALSE
MEVLS(0.462)PAS(0.593)PGGLS(0.929)DGNPS(0.011)LS(0.005)DPSTPR	Q6P1R3	Myb/SANT-like DNA-binding domain-containing protein 2	MSANTD2	-0.64	0.11	-1.37	2.66	1072900	951160	3109700	5672700	FALSE
MITNSLNHDS(0.999)PPSTPPR	A0A804HLH2	Uncharacterized protein C19orf47	C19orf47	-0.21	0.35	-1.37	28.21	21152000	16116000	27674000	57322000	FALSE
PS(0.002)S(0.998)PALYFTHDASLVHK	Q9Y3Q8	TSC22 domain family protein 4	TSC22D4	-0.43	0.16	-1.37	16.67	72574000	54853000	88651000	170710000	FALSE
QDRENEEGDT(0.119)GNWY(0.75)S(0.774)S(0.351)DEDEGGS(0.003)S(0.001)VT(0.001)SILK	Q9UPT8	Zinc finger CCCH domain-containing protein 4	ZC3H4	-0.49	0.17	-1.37	3.46	6184700	7150300	9089800	15915000	FALSE
QDRENEEGDT(0.119)GNWY(0.75)S(0.774)S(0.351)DEDEGGS(0.003)S(0.001)VT(0.001)SILK	Q9UPT8	Zinc finger CCCH domain-containing protein 4	ZC3H4	-0.49	0.17	-1.37	3.46	6184700	7150300	9089800	15915000	FALSE
QEKPSSPSPMPS(0.938)S(0.061)T(0.001)PSPSLNLGNTEEAIR	O95810	Serum deprivation-response protein	SDPR	-0.24	0.43	-1.37	26.09	73000000	45825000	865880000	1967400000	FALSE
RES(1)EVLDLKEQLEK	O95613	Pericentrin	PCNT	-0.36	0.4	-1.37	6.45	5680000	4904200	14412000	6014000	FALSE
RGPNYTSGYGTNSELS(0.977)NPS(0.012)ET(0.008)ES(0.003)ER	B4DXZ6	Fragile X mental retardation syndrome-related protein 1	FXR1	-0.49	0.2	-1.37	16.51	21338000	18463000	3454500	4886000	FALSE
RGT(0.5)FS(0.5)DQELDAQS(1)LDDEDDNMHHAVYPAVNR	D6RIF6;Q9P270	SLAIN motif-containing protein 2	SLAIN2	-0.09	0.52	-1.37	7.83	27787000	29008000	24529000	54274000	FALSE
RIS(1)IVENCFGAAGQPLTIPGR	Q9H8W4	Pleckstrin homology domain-containing family F member 2	PLEKHF2	-0.29	0.31	-1.37	38.26	10590000	7547000	25023000	51202000	FALSE
RS(0.02)S(0.981)S(1)PAELDLK	H7C1F9	Ral GTPase-activating protein subunit alpha-2	RALGAPA2	-0.3	0.35	-1.37	30.17	222740000	183140000	92458000	181830000	FALSE
RT(0.005)S(0.012)ET(0.034)S(0.188)IS(0.737)PPGS(0.01)S(0.011)IGS(0.003)PNR	O94929	Actin-binding LIM protein 3	ABLIM3	-0.46	0.15	-1.37	4.74	12873000	9926000	6706300	5675800	FALSE
RWS(1)APESR	P54253	Ataxin-1	ATXN1	-0.34	0.28	-1.37	21.32	72112000	51913000	36231000	69297000	FALSE
S(0.012)PLLS(0.913)AS(0.061)HS(0.011)GNVT(0.003)PTAPPYLQESSPR	E5RJC2	Type 2 phosphatidylinositol 4,5-bisphosphate 4-phosphatase	TMEM55A	-0.38	0.32	-1.37	12.3	1388200	1679200	4121100	9828300	FALSE
S(0.463)LT(0.533)ET(0.005)ELTKPNYLYLLPTEK	Q99650	Oncostatin-M-specific receptor subunit beta	OSMR	-0.29	0.36	-1.37	12.06	9883200	8025300	13566000	28980000	FALSE
S(1)APVLNQIFEEGES(1)DDEFDMDENLPPK	Q9NRH2	SNF-related serine/threonine-protein kinase	SNRK	-0.65	0.02	-1.37	4.12	32344000	9114200	13486000	21200000	FALSE
S(1)FEDLTDHPVTR	P78536	Disintegrin and metalloproteinase domain-containing protein 17	ADAM17	-0.45	0.18	-1.37	53.2	196840000	154240000	97979000	173130000	FALSE
SGASGS(1)WDCGLSR	Q99704	Docking protein 1	DOK1	-0.5	0.13	-1.37	29.41	16690000	12741000	12846000	20308000	FALSE
SPEKIEEVLSPEGSPS(0.001)KS(0.999)PSK	Q9UEY8	Gamma-adducin	ADD3	-0.19	0.46	-1.37	53.81	681330000	576020000	348740000	763760000	FALSE
SPQIS(0.999)MS(0.001)DIDLNLKGPK	Q09666	Neuroblast differentiation-associated protein AHNAK	AHNAK	0.05	0.76	-1.37	24.49	2720100	2151400	8928500	17418000	FALSE
SPSLSPSPPS(1)PLEK	P46821	Microtubule-associated protein 1B;MAP1B heavy chain;MAP1 light chain LC1	MAP1B	-0.28	0.36	-1.37	70.16	883080000	711010000	423360000	857260000	FALSE
SSERPLS(1)PK	Q15052	Rho guanine nucleotide exchange factor 6	ARHGEF6	-0.35	0.26	-1.37	11.73	20358000	15237000	11790000	21186000	FALSE
STLT(0.999)PT(0.001)QR	O75376	Nuclear receptor corepressor 1	NCOR1	-0.5	0.27	-1.37	13.19	5393500	4406800	2020000	3209200	FALSE
T(0.006)T(0.006)S(0.988)RS(0.001)PVLSR	E7ENQ1		MAP4K4	-0.5	0.1	-1.37	30.67	1375400	9818000	643950000	1147000000	FALSE
TNSAEVTPPVLS(0.004)VMGEAT(0.948)PVS(0.048)IEPR	A0A0A0MSU2	ELM2 and SANT domain-containing protein 1	ELMSAN1	-0.24	0.39	-1.37	13.77	5525000	6387200	7640300	18944000	FALSE
VAS(0.666)PAAKPVVS(0.195)GEEIAQVIAS(0.042)Y(0.04)T(0.042)AT(0.014)GPEQLTLAPGQLILIR	F8W7U0		ITSN1	-0.34	0.32	-1.37	2.46	12192000	9329800	3522900	7028500	FALSE
VQIPVSRPDPEPVS(0.002)DNEEDS(0.999)Y(0.999)DEEIHDPR	A0A087X0K9;A0A0G2JNH2	Tight junction protein ZO-1	TJP1	-0.27	0.36	-1.37	10.87	978220000	757510000	408900000	847930000	FALSE
YNSHS(0.999)LENESIK	Q13496	Myotubularin	MTM1	-0.36	0.27	-1.37	22.47	10239000	5392000	12818000	23354000	FALSE
AGGS(0.984)PAS(0.009)Y(0.007)HGSPEASLCPQHR	O95208	Epsin-2	EPN2	-0.36	0.34	-1.36	16.32	4406400	3969700	3324400	5880600	FALSE
AHS(1)NPMADHTLR	Q9UBP6	tRNA (guanine-N(7)-)-methyltransferase	METTL1	-0.54	0.03	-1.36	14.93	15087000	8252000	5078500	8531400	FALSE
APAT(1)PASATLGRPPR	Q9P2A4	ABI gene family member 3	ABI3	0.4	1.01	-1.36	33.85	31584000	40563000	31093000	95249000	FALSE
AQT(0.007)GPLRS(0.115)S(0.878)LEESPFEA	Q86V88	Magnesium-dependent phosphatase 1	MDP1	-0.31	0.32	-1.36	32.6	3723700	3173100	6602900	12146000	FALSE
AVQT(0.86)LAGS(0.14)QPTSDKPSQR	A0A7I2YQU9	Histone-lysine N-methyltransferase ASH1L	ASH1L	-0.45	0.29	-1.36	3.28	74835000	50568000	418530	816600	FALSE
DHHGRY(0.097)S(0.845)S(0.059)QDADEQDWEFQK	A0A2R8Y5C4;Q9C0C2	182 kDa tankyrase-1-binding protein	TNKS1BP1	-0.5	0.27	-1.36	13.34	55515000	42588000	11521000	17540000	FALSE
ERPDLEAPAPGS(1)PFR	Q9NQT8	Kinesin-like protein KIF13B	KIF13B	0.31	0.89	-1.36	20.58	252300000	313430000	146830000	459970000	FALSE
GAS(0.889)S(0.111)AGEASEKEPLK	C9JJX6	Armadillo repeat protein deleted in velo-cardio-facial syndrome	ARVCF	-0.28	0.49	-1.36	26.04	2540500	2747600	1674300	5101000	FALSE
GS(0.864)IY(0.022)HS(0.113)VEGPLT(0.001)GHGESIQDSR	A0A7P0T938	Uncharacterized protein KIAA1109	KIAA1109	-0.28	0.44	-1.36	5.23	5944200	4612300	6920700	4408700	FALSE
HS(0.125)S(0.875)YPAGTEDDEGMGEEPSPFR	Q92934	Bcl2-associated agonist of cell death	BAD	-0.18	0.41	-1.36	33.98	6449600	4988700	39848000	91388000	FALSE
HTPSPGLPAEGAPEAPRPS(0.228)S(0.77)PPPEVLEPHS(0.001)LDQPPATS(0.001)PR	Q9C0C2	182 kDa tankyrase-1-binding protein	TNKS1BP1	-0.48	0.14	-1.36	9.22	53768000	45277000	75105000	100780000	FALSE
ISMQDVDLSLGS(1)PK	Q09666	Neuroblast differentiation-associated protein AHNAK	AHNAK	-0.17	0.41	-1.36	36.23	80945000	76964000	71894000	192070000	FALSE
KDS(1)IPQVLLPEEEK	Q15052	Rho guanine nucleotide exchange factor 6	ARHGEF6	-0.32	0.37	-1.36	13.32	29503000	22499000	15697000	33879000	FALSE
KMGAPES(1)GLAEY(1)LFDK	P02794	Ferritin heavy chain;Ferritin heavy chain, N-terminally processed;Ferritin	FTH1	-0.01	0.64	-1.36	7	138710000	87954000	50538000	96720000	FALSE
KRY(0.001)S(0.994)YLT(0.005)EPGMSPQSPCER	H0Y3A4		ANK3	-0.98	-0.22	-1.36	13.58	11424000	7047000	7815000	10887000	FALSE
LDRWPFS(1)DPDVEGQLPR	Q76N32	Centrosomal protein of 68 kDa	CEP68;DKFZp686H16130	-0.34	0.34	-1.36	7.79	5058900	4125000	4474700	8941400	FALSE
LGSEEPSKEPS(0.033)S(0.965)PS(0.002)AQLR	Q8NFW9	Rab effector MyRIP	MYRIP	-0.41	0.21	-1.36	44.92	150870000	110350000	29213000	53487000	FALSE
LPDS(0.006)S(0.006)NKIEEDRCS(0.008)NS(0.958)ADIT(0.021)GPSFIR	Q52LW3	Rho GTPase-activating protein 29	ARHGAP29	-0.5	0.11	-1.36	2.09	2267200	2357000	134100000	258610000	FALSE
LREQGT(0.225)ES(0.769)RS(0.906)S(0.548)T(0.54)PLPT(0.004)IS(0.005)S(0.002)S(0.002)AENTR	P42166;P42167	Lamina-associated polypeptide 2, isoform alpha;Thymopoietin;Thymopentin;Lamina-associated polypeptide 2, isoforms beta/gamma;Thymopoietin;Thymopentin	TMPO	0.16	0.64	-1.36	7.52	180420000	185430000	407160000	1008600000	FALSE
RLPRPDS(0.994)LIFY(0.006)R	Q8TAY7	Protein FAM110D	FAM110D	0.52	1.07	-1.36	0.74	4022900	3801200	3671400	12647000	FALSE
RPS(1)YLEWTAQVQSQAWR	Q9BTA0	Protein FAM167B	FAM167B	0.12	0.73	-1.36	23.8	25415000	32219000	27356000	66084000	FALSE
RS(0.012)S(0.988)QGPTVPPPPR	Q8TC26	Transmembrane protein 163	TMEM163	-0.16	0.45	-1.36	20.71	15826000	18221000	9412400	20968000	FALSE
RVQT(1)PLLR	Q9UHD8	Septin-9	2009-09-01	0.11	0.73	-1.36	16.21	46204000	48608000	77709000	210840000	FALSE
S(0.009)EDS(0.037)IAGS(0.949)GVEHS(0.001)T(0.004)PDTEPGKEESWVSIK	Q02952	A-kinase anchor protein 12	AKAP12	-0.61	0.05	-1.36	17.04	5787600	5090400	6805100	11749000	FALSE
S(0.117)PS(0.876)RS(0.794)S(0.17)WLS(0.035)T(0.009)EGGR	A0A1B0GTL5;Q9BXF6	Rab11 family-interacting protein 5	RAB11FIP5	-0.28	0.52	-1.36	8.41	14130000	11167000	1702000	4065900	FALSE
S(0.122)DS(0.878)DMWINQS(0.019)S(0.016)S(0.016)LDS(0.034)S(0.277)T(0.237)S(0.203)S(0.2)QEHLNHSSK	J3KN01	Afadin	MLLT4	-0.31	0.52	-1.36	19.2	22173000	11038000	7619700	15064000	FALSE
S(1)LEDVTAEYIHK	Q9P0K7	Ankycorbin	RAI14	-0.26	0.3	-1.36	52.89	219480000	179170000	107140000	204360000	FALSE
SAFT(0.002)PAT(0.059)AT(0.059)GS(0.059)S(0.059)PS(0.763)PVLGQHGFWFFR	A8CTZ0		ITSN1	-0.41	0.22	-1.36	2.23	4095600	3875000	3047000	8277200	FALSE
SNS(1)FSDER	Q09666	Neuroblast differentiation-associated protein AHNAK	AHNAK	-0.32	0.27	-1.36	18.26	456590000	363220000	55664000	120660000	FALSE
SNSSYLGS(0.001)DEMGS(0.999)GDELPCDMR	Q8TCU6	Phosphatidylinositol 3,4,5-trisphosphate-dependent Rac exchanger 1 protein	PREX1	-0.29	0.3	-1.36	25.57	7493300	6283900	27651000	56250000	FALSE
SQGS(0.988)S(0.012)QFR	Q15172	Serine/threonine-protein phosphatase 2A 56 kDa regulatory subunit alpha isoform	PPP2R5A	-0.47	0.14	-1.36	20.85	43350000	32528000	18293000	35407000	FALSE
SQPAPPADPDGS(1)PGGAARPIK	P12980	Protein lyl-1	LYL1	-0.27	0.35	-1.36	17	67022000	57938000	72492000	119520000	FALSE
SSPGLYTSPGQDSLQPT(0.864)AVS(0.134)PPYGGDISPVSPSR	Q8N3V7	Synaptopodin	SYNPO	-0.17	0.4	-1.36	20.88	30366000	27566000	40467000	90303000	FALSE
SVLPT(0.001)AIPAVLPAAS(0.955)PCS(0.872)S(0.173)PK	O94806	Serine/threonine-protein kinase D3	PRKD3	-0.17	0.44	-1.36	14.19	20446000	14283000	12934000	38066000	FALSE
TPVSPVKFS(1)PGDFWGR	P23443	Ribosomal protein S6 kinase beta-1	RPS6KB1	-0.47	0.18	-1.36	23.8	14843000	11068000	14957000	15635000	FALSE
TQAS(1)PETKPSSR	A0A2R8Y651			-0.5	0.41	-1.36	17.91	3065200	2668500	1130300	2378900	FALSE
TTS(0.001)PLT(0.999)PVT(0.001)APK	A0A1W2PRG7			0.18	0.77	-1.36	26.44	267650000	303280000	179930000	502330000	FALSE
VEQALS(1)EVAS(0.556)S(0.426)LQS(0.008)S(0.01)APK	Q86TV6	Tetratricopeptide repeat protein 7B	TTC7B	-0.13	0.49	-1.36	24.91	4467600	4318500	6301900	14858000	FALSE
VPS(1)PPPS(1)PR	A0A7I2PMD6	Pleckstrin homology domain-containing family G member 5	PLEKHG5	-0.42	0.29	-1.36	14.61	5102200	5476000	3143100	5943200	FALSE
VPS(1)PPPS(1)PR	A0A7I2PMD6	Pleckstrin homology domain-containing family G member 5	PLEKHG5	-0.42	0.29	-1.36	14.61	5102200	5476000	3143100	5943200	FALSE
AGQTQPNPGILPIQPALT(1)PR	A0A096LP25	AP2-associated protein kinase 1	AAK1	0.02	0.6	-1.35	28.15	42495000	44995000	60282000	164430000	FALSE
APAPQPPS(1)LPDRS(1)PRPQR	Q8N3V7	Synaptopodin	SYNPO	-0.01	0.59	-1.35	6.26	600720000	574240000	1612900000	4025300000	FALSE
APKIS(1)IPDVDLDLKGPK	Q09666	Neuroblast differentiation-associated protein AHNAK	AHNAK	-0.12	0.6	-1.35	28.22	2509200	2230300	15271000	30379000	FALSE
AS(1)GVQVADEVCR	P60981	Destrin	DSTN	-0.53	0.06	-1.35	13.11	1845900000	1230300000	882080000	1484800000	FALSE
DDNHS(0.904)LT(0.096)FFPESTEQK	E9PG22	Centrosomal protein of 97 kDa	CEP97	-0.39	0.25	-1.35	3.32	2555700	2076700	1756200	3012900	FALSE
DRAS(1)PAAAEEVVPEWAS(0.015)CLKS(0.985)PR	Q8N3V7	Synaptopodin	SYNPO	-0.03	0.63	-1.35	28.1	337250000	293290000	194050000	422960000	FALSE
EAAS(0.991)S(0.009)PAGEPLR	Q96EB6	NAD-dependent protein deacetylase sirtuin-1;SirtT1 75 kDa fragment	SIRT1	-0.19	0.42	-1.35	28.36	10271000	8967500	16808000	30780000	FALSE
EAPAEGEAAEPGS(0.035)PT(0.011)AAEGEAAS(0.463)AAS(0.647)S(0.583)T(0.13)S(0.089)S(0.043)PK	P29966	Myristoylated alanine-rich C-kinase substrate	MARCKS	-0.42	0.2	-1.35	6.45	22443000	23335000	8909600	15370000	FALSE
ET(0.006)S(0.993)HGS(0.001)PTVTK	Q8NI08	Nuclear receptor coactivator 7	NCOA7	-0.27	0.4	-1.35	25.14	10134000	9800700	7536800	23885000	FALSE
ET(0.278)DGDEDDY(0.717)VEIKS(0.005)EEDESELELSHNR	Q9ULL1	Pleckstrin homology domain-containing family G member 1	PLEKHG1	-0.25	0.36	-1.35	19.66	28594000	22492000	15644000	30155000	FALSE
GKGFSVVADT(1)PELQR	Q14847	LIM and SH3 domain protein 1	LASP1	-0.05	0.58	-1.35	23.62	201580000	212360000	42887000	182050000	FALSE
GS(0.012)IY(0.036)HS(0.952)VEGPLTGHGESIQDSR	A0A7P0T938	Uncharacterized protein KIAA1109	KIAA1109	-0.28	0.29	-1.35	37.46	19067000	17179000	41896000	78407000	FALSE
GWAFGS(0.917)NS(0.083)LPIAGSVGMGVAR	M0QZ22	Protein Smaug homolog 2	SAMD4B	-0.18	0.43	-1.35	38.64	10023000	9911900	64375000	143000000	FALSE
HFFHHADEDDEEEDDS(1)PPER	A0A087WZV0	Inositol hexakisphosphate and diphosphoinositol-pentakisphosphate kinase 2	PPIP5K2	-0.28	0.31	-1.35	3.75	102160000	77841000	45941000	98833000	FALSE
HRPQVAIICGS(1)GLGGLTDK	P00491	Purine nucleoside phosphorylase	PNP	-0.16	0.38	-1.35	36.38	21347000	16140000	20561000	43131000	FALSE
IHLPLNYPPGS(1)PDLGR	Q08174	Protocadherin-1	PCDH1	-0.35	0.24	-1.35	55.37	67476000	70142000	133590000	233990000	FALSE
KGRPALASQESSLSSTS(0.001)PS(0.109)S(0.89)PLPVK	Q70CQ4	Ubiquitin carboxyl-terminal hydrolase 31	USP31	-0.17	0.55	-1.35	29.99	26752000	20105000	29122000	78464000	FALSE
KNS(1)LRVEGDNIYVR	H0Y5B0;O43491	Band 4.1-like protein 2	EPB41L2	0.49	1.14	-1.35	19.36	18233000	23892000	21436000	75560000	FALSE
LMHNAS(1)DS(1)EVDQDDVVEWK	A0A669KBJ7	Activity-dependent neuroprotector homeobox protein	ADNP	-0.35	0.2	-1.35	7.42	184380000	179420000	84887000	157270000	FALSE
LRS(0.157)S(0.843)EVCADCSGPDPSWASVNR	Q14161	ARF GTPase-activating protein GIT2	GIT2	-0.21	0.43	-1.35	28.62	70277000	67604000	156370000	333930000	FALSE
LS(0.043)GS(0.957)RQDLIPSYSLGSNK	Q9NQT8	Kinesin-like protein KIF13B	KIF13B	0.04	0.6	-1.35	14.57	56372000	57784000	84613000	204370000	FALSE
QDIMPEVDKQS(0.997)GS(0.987)PES(0.016)R	Q8NI08	Nuclear receptor coactivator 7	NCOA7	-0.66	-0.06	-1.35	6.36	3414800	2502400	6502800	6485400	FALSE
RDS(0.983)GVGS(0.017)GLEAQESWER	A0A0A0MTG6	Sterol regulatory element-binding protein cleavage-activating protein	SCAP	-0.19	0.4	-1.35	29.63	20669000	17816000	22562000	45518000	FALSE
RIACEEEFS(1)DS(1)EEEGEGGRK	Q13547	Histone deacetylase 1	HDAC1	-0.3	0.3	-1.35	5.82	237880000	221020000	36631000	70842000	FALSE
RSPS(1)IVASNQGR	Q8TED9	Actin filament-associated protein 1-like 1	AFAP1L1	0.1	0.68	-1.35	49.74	282690000	264570000	90269000	242150000	FALSE
RSQS(1)PINCIRPSVLGPLK	Q96E09	Protein FAM122A	FAM122A	-0.34	0.24	-1.35	30.52	230640000	174240000	108360000	202090000	FALSE
RTES(1)VPSDINNPVDR	A0A2R8Y5H9	Kinase suppressor of Ras 1	KSR1	-0.01	0.59	-1.35	28.75	87994000	74379000	69910000	156160000	FALSE
RVS(1)PLNLSSVTP	Q9UJX2	Cell division cycle protein 23 homolog	CDC23	-0.36	0.24	-1.35	21.69	16394000	12750000	26830000	48510000	FALSE
S(0.003)KS(0.997)HESQLGNR	A0A2R8Y5H9	Kinase suppressor of Ras 1	KSR1	-0.29	0.31	-1.35	33.02	144720000	111590000	11232000	22590000	FALSE
S(0.007)PART(0.031)PPAS(0.917)LY(0.035)HGY(0.011)LPENGVLRPEPTK	Q8N3V7	Synaptopodin	SYNPO	-0.51	0.19	-1.35	8.74	19990000	15397000	57156000	109060000	FALSE
S(0.06)PS(0.94)FGGASEASAR	Q8WVT3	Trafficking protein particle complex subunit 12	TRAPPC12	-0.37	0.29	-1.35	15.69	1682600	1138800	4179900	12461000	FALSE
S(0.158)PS(0.842)GGAAGPLLTPSQSLDGSRR	Q96CX2	BTB/POZ domain-containing protein KCTD12	KCTD12	-0.19	0.45	-1.35	26.16	93588000	47089000	50442000	124790000	FALSE
S(0.5)S(0.5)PADAPDIDKLK	Q96AY4	Tetratricopeptide repeat protein 28	TTC28	-0.29	0.33	-1.35	13.66	12102000	12374000	3542800	8632500	FALSE
S(0.5)S(0.5)PADAPDIDKLK	Q96AY4	Tetratricopeptide repeat protein 28	TTC28	-0.29	0.33	-1.35	13.66	12102000	12374000	3542800	8632500	FALSE
S(1)QDKLDKDDLEK	A0A096LNH6	Dedicator of cytokinesis protein 1	DOCK1	-0.36	0.26	-1.35	31.22	186900000	154950000	60568000	73058000	FALSE
SESVANLQAQPSLNS(0.032)IHS(0.821)S(0.147)PGPK	A0A804HI83;A0A804HLI0	Kalirin	KALRN	-0.09	0.52	-1.35	26.11	38684000	36069000	5518700	12963000	FALSE
SQS(1)GEDESMNQPGPIK	A0A0C4DG33	Peroxisome biogenesis factor 1	PEX1	-0.39	0.31	-1.35	42.91	9648500	7606800	5475300	12388000	FALSE
TGEPSPPHDILHEPPDVVS(1)DDEKDHGK	Q15311	RalA-binding protein 1	RALBP1	-0.3	0.33	-1.35	14.31	153290000	135610000	65633000	134510000	FALSE
VASPSQGQVGSS(0.008)S(0.992)PK	A0A0D9SF60	Plakophilin-4	PKP4	-0.24	0.44	-1.35	45.44	64161000	58765000	27821000	20924000	FALSE
VESGYFS(1)LEK	A0A494BZV2;Q6WCQ1	Myosin phosphatase Rho-interacting protein	MPRIP	-0.24	0.37	-1.35	24.31	14629000	6463500	18146000	40851000	FALSE
VNRLS(1)VLGAITSVQQR	P62495	Eukaryotic peptide chain release factor subunit 1	ETF1	-0.69	-0.03	-1.35	7.55	2828200	4010600	2408200	3662300	FALSE
VS(0.56)S(0.43)PLPS(0.01)PSAMTDAANSQAAAK	Q8WXI9	Transcriptional repressor p66-beta	GATAD2B	-0.02	0.58	-1.35	30.22	35075000	33447000	29210000	69369000	FALSE
YRHS(1)DGNLCVK	P49458	Signal recognition particle 9 kDa protein	SRP9;DKFZp564M2223	-0.47	0.31	-1.35	12.57	1790700	1187800	288990	955290	FALSE
ALS(1)VGNIDDALQCYSEAIK	P31948	Stress-induced-phosphoprotein 1	STIP1	-0.41	0.25	-1.34	26.8	4275300	2260100	9084800	16831000	FALSE
APS(0.009)RPY(0.052)QDT(0.087)RGS(0.741)Y(0.573)GS(0.533)DAEEEEY(0.004)R	A0A3B3ITE1	Tight junction protein ZO-2	TJP2	-0.49	0.26	-1.34	0.78	7705700	6911100	5740600	10880000	FALSE
ASYHFSPEELDENT(0.599)S(0.401)PLLGDAR	E5RFM9;O75410;R4GMT7	Transforming acidic coiled-coil-containing protein 1	TACC1	-0.51	0.08	-1.34	16.99	5387600	3661000	13358000	19476000	FALSE
ATRPASTSQPDPS(1)PDR	H7C0A2	B-cell lymphoma 3 protein	BCL3	-0.66	-0.01	-1.34	10.55	27022000	16761000	4659800	7754700	FALSE
FRT(1)ITTAYYR	P61006;Q92930	Ras-related protein Rab-8A;Ras-related protein Rab-8B	RAB8A;RAB8B	0.1	0.75	-1.34	18.12	2192400	2186500	1843500	4784000	FALSE
GS(0.977)PS(0.023)PEKPDVEK	Q7Z3Z5	Mediator of RNA polymerase II transcription subunit 12	TNRC11;MED12	-0.47	0.28	-1.34	13.39	8975000	7911900	6884200	11926000	FALSE
IGRPMVAS(1)PNQR	H7C0V5		ANKHD1-EIF4EBP3	-0.46	0.13	-1.34	13.09	36085000	26939000	26720000	47470000	FALSE
IPRPS(0.068)VS(0.923)QGCS(0.01)R	A0A804HJG7	CLIP-associating protein 2	CLASP2	-0.73	-0.07	-1.34	9.66	41548000	50328000	7956700	14047000	FALSE
KGGSYVFQSDEGPEPEAEES(0.998)DLDS(0.001)GSVHSASGRPDGPVR	Q12873	Chromodomain-helicase-DNA-binding protein 3	CHD3	-0.14	0.52	-1.34	9.94	22880000	14819000	12997000	30964000	FALSE
KQS(0.397)S(0.603)EGIPVAQPSVMDDIEVWLR	Q6ZVM7	TOM1-like protein 2	TOM1L2	-0.05	0.51	-1.34	21.39	14021000	13646000	6606000	18920000	FALSE
KS(0.008)AS(0.005)DAS(0.986)ISSGTHGQYSILQTAR	O15056	Synaptojanin-2	SYNJ2	-0.19	0.37	-1.34	15.62	103190000	78691000	13221000	30999000	FALSE
KSNCLGT(0.012)DEDS(0.977)QDS(0.01)SDGIPSAPR	E9PRM3	Histone acetyltransferase KAT5	KAT5	-0.28	0.32	-1.34	17.22	4681800	4093000	6038100	15745000	FALSE
LFPEFDDS(0.757)DY(0.243)DEVPEEGPGAPAR	Q96P48	Arf-GAP with Rho-GAP domain, ANK repeat and PH domain-containing protein 1	ARAP1	-0.52	0.1	-1.34	1.84	4239400	6004600	40356000	70429000	FALSE
LHFDS(1)PPHLLDIYPR	Q8IU52	POC1 centriolar protein homolog B	TUWD12;POC1B	-0.53	0.09	-1.34	20.24	4326500	2219800	3231600	13477000	FALSE
LS(0.002)GGGHY(0.031)NS(0.075)FS(0.893)PDLALDSPGTDHFVIIAQLK	B1AJQ5		FAM76A	-0.3	0.28	-1.34	15.36	27863000	27285000	21114000	41949000	FALSE
LSYLPATVEPAS(0.877)PT(0.123)PAHS(0.001)LPR	M0R344	Sphingosine kinase 2	SPHK2	-0.55	0.07	-1.34	23.71	3182400	2706500	33657000	60906000	FALSE
MPS(0.001)ARPPS(0.999)PPLSSWER	O43896	Kinesin-like protein KIF1C	KIF1C	-0.32	0.26	-1.34	17.99	582230000	415240000	195040000	364150000	FALSE
MPS(0.992)ARPPS(0.008)PPLSSWER	O43896	Kinesin-like protein KIF1C	KIF1C	-0.3	0.28	-1.34	17.99	1389500	939340	30578000	52494000	FALSE
NVFT(0.001)S(0.999)AEELER	B8ZZF5	Protein eva-1 homolog A	EVA1A	-0.22	0.38	-1.34	24.38	13889000	10906000	14017000	30838000	FALSE
QEKPS(0.039)S(0.039)PS(0.148)PMPS(0.473)S(0.473)T(0.82)PS(0.007)PSLNLGNTEEAIR	O95810	Serum deprivation-response protein	SDPR	-0.3	0.27	-1.34	11.09	206540000	162770000	153950000	355260000	FALSE
RLMS(1)MEMD	Q9P2B2	Prostaglandin F2 receptor negative regulator	PTGFRN	-0.33	0.36	-1.34	8.43	9071700	6271000	9664300	16942000	FALSE
RPES(1)PSEISPIK	Q7Z5K2	Wings apart-like protein homolog	WAPAL	-0.16	0.43	-1.34	46.7	242430000	233920000	97503000	129520000	FALSE
RPHFPQFS(0.983)Y(0.025)S(0.065)AS(0.927)GRE	A0A5K1VW74	RAC-gamma serine/threonine-protein kinase	AKT3	0.24	0.79	-1.34	17.5	35899000	38359000	32575000	64010000	FALSE
RPIIAGMEFS(1)R	P21453	Sphingosine 1-phosphate receptor 1	S1PR1	-0.46	0.12	-1.34	6.4	143960000	91368000	159520000	257930000	FALSE
S(0.5)S(0.5)LCVNGSHIYNEEPQGPVR	A0A1B0GTL5;Q9BXF6	Rab11 family-interacting protein 5	RAB11FIP5	0.25	0.81	-1.34	9.74	1814100	1556900	2449400	6394700	FALSE
S(0.5)S(0.5)LCVNGSHIYNEEPQGPVR	A0A1B0GTL5;Q9BXF6	Rab11 family-interacting protein 5	RAB11FIP5	0.25	0.81	-1.34	9.74	1814100	1556900	2449400	6394700	FALSE
S(0.968)PVS(0.032)PLAAQGIPLPAQLTK	K7EIF1	BTB/POZ domain-containing protein KCTD15	KCTD15	-0.35	0.26	-1.34	18.35	13844000	12837000	16358000	30201000	FALSE
S(0.998)RYS(0.001)RS(0.001)PY(0.001)S(0.999)R	Q9BRL6	Serine/arginine-rich splicing factor 8	SRSF8	-0.44	0.28	-1.34	18.29	88258000	59265000	20658000	36231000	FALSE
SES(0.001)FS(0.001)IS(0.011)GVQPART(0.987)PPMLR	Q9UKE5	TRAF2 and NCK-interacting protein kinase	TNIK	-0.34	0.17	-1.34	3.55	104430000	77823000	82178000	157290000	FALSE
SLLLEPPRGT(1)PDR	Q53GT1	Kelch-like protein 22	KLHL22	-0.3	0.45	-1.34	4.57	883260	569140	997230	1736500	FALSE
STS(0.915)S(0.085)PYHAGNLLQR	Q9H792	Pseudopodium-enriched atypical kinase 1	PEAK1	-0.2	0.43	-1.34	30.82	3017100	3622600	17450000	35703000	FALSE
SVSS(0.002)S(0.863)S(0.136)YR	P08670	Vimentin	VIM	-0.75	-0.13	-1.34	21.44	23863000	141760	14364000	19562000	FALSE
TPLT(0.015)S(0.985)ADEHVHSK	H0Y2V6	Centrosomal protein of 170 kDa	CEP170	-0.33	0.35	-1.34	22.61	17809000	16520000	6477200	12224000	FALSE
TTAGS(1)VDWTDQLGLR	Q9C0C2	182 kDa tankyrase-1-binding protein	TNKS1BP1	-0.62	-0.03	-1.34	38.14	7863700	1830400	14289000	21880000	FALSE
VDIDT(1)PDIDIHGPEGK	Q09666	Neuroblast differentiation-associated protein AHNAK	AHNAK	-0.25	0.37	-1.34	9.23	198320000	177390000	21167000	68729000	FALSE
VLS(1)PLIIK	Q8NCN4	E3 ubiquitin-protein ligase RNF169	RNF169	-0.27	0.36	-1.34	18.27	1921400	2142300	7259800	17401000	FALSE
VS(0.009)VT(0.991)PPEESQNSDTPPRPDRLPLDEK	Q05209	Tyrosine-protein phosphatase non-receptor type 12	PTPN12	-0.39	0.22	-1.34	9.14	149590000	115660000	49466000	90809000	FALSE
VSS(0.013)LS(0.971)PS(0.017)QCR	Q9NS62	Thrombospondin type-1 domain-containing protein 1	THSD1	-0.3	0.29	-1.34	23.72	51824000	37031000	29393000	62196000	FALSE
VSS(0.98)LS(0.005)PS(0.015)QCR	Q9NS62	Thrombospondin type-1 domain-containing protein 1	THSD1	-0.35	0.33	-1.34	15.85	22467000	16480000	6555100	12839000	FALSE
ARS(0.984)S(0.016)EELAPPRPPGPCSFQHFR	Q9UQQ2	SH2B adapter protein 3	SH2B3	-0.14	0.4	-1.33	5.69	79789000	68622000	86001000	171240000	FALSE
AS(0.493)RDS(0.776)S(0.731)EMGAVLEQLDHPNR	O14917	Protocadherin-17	PCDH17	-0.28	0.29	-1.33	13.06	20587000	15054000	8745700	19998000	FALSE
AS(1)GVAVSDGVIK	P23528	Cofilin-1	CFL1	-0.32	0.23	-1.33	29.85	3597100000	3133200000	1859200000	3477300000	FALSE
ELQT(0.988)VLS(0.012)TYLRPLQTSEK	A0A2R8YG42	Rho guanine nucleotide exchange factor 7	ARHGEF7	-0.62	0	-1.33	16.21	7098900	4108900	4905900	9330200	FALSE
ENEVVLDYSEDLT(1)K	REV__Q9Y6Y8			-0.06	0.56	-1.33	9.31	6433400	7319000	2145700	5616800	FALSE
ESES(0.001)EAKVDGET(0.997)AS(0.002)DSESR	O95674	Phosphatidate cytidylyltransferase 2	CDS2	-0.12	0.5	-1.33	29.22	18840000	17895000	53089000	97775000	FALSE
GPSLDIDT(1)PDVNIEGPEGK	Q09666	Neuroblast differentiation-associated protein AHNAK	AHNAK	-0.12	0.45	-1.33	32.05	1500200	1810000	5536500	11359000	FALSE
GS(0.019)VHS(0.981)LDAGLLLPSGDPFSK	Q15276	Rab GTPase-binding effector protein 1	RABEP1	-0.22	0.45	-1.33	17.64	25080000	19545000	386090	48046000	FALSE
HFTNWTKPT(0.048)S(0.951)PT(0.001)R	Q9H792	Pseudopodium-enriched atypical kinase 1	PEAK1	-0.26	0.3	-1.33	58.9	91967000	65752000	48778000	90105000	FALSE
HHAPS(1)PPRPEHASWAR	Q8N612	FTS and Hook-interacting protein	FAM160A2	-0.27	0.32	-1.33	10.93	13976000	12223000	20664000	37285000	FALSE
IKGDMDIS(1)VPKLEGDLK	Q09666	Neuroblast differentiation-associated protein AHNAK	AHNAK	-0.18	0.61	-1.33	3.08	721790	513270	450630	966250	FALSE
KDTDDIES(1)PKR	Q9UPQ0	LIM and calponin homology domains-containing protein 1	LIMCH1	-0.45	0.16	-1.33	20.29	96229000	67525000	36583000	64069000	FALSE
KGGS(0.008)Y(0.007)S(0.007)QAAS(0.793)S(0.793)DS(0.364)AQGS(0.02)DMS(0.005)LT(0.002)ACKV	Q5SPM2		HLA-A	-0.11	0.55	-1.33	5.24	5609500	5568600	3270200	9368600	FALSE
KKEVDAT(0.955)S(0.045)PAPSTSSTVK	Q16666	Gamma-interferon-inducible protein 16	IFI16	-0.53	0	-1.33	50.2	43490000	36803000	88282000	163240000	FALSE
KLDDQS(1)EDEALELEGPLITPGSGSIYSSPGLYSK	Q96AC1	Fermitin family homolog 2	FERMT2	-0.24	0.3	-1.33	21.01	42194000	35328000	262020000	534200000	FALSE
KPEKPLFSSASPQDS(0.206)S(0.794)PR	Q5VW30	Nuclear factor 1;Nuclear factor 1 B-type	NFIB	-0.31	0.29	-1.33	42.97	269940000	221010000	175570000	324820000	FALSE
KRPLET(1)PPEVVCTK	A0A6Q8PFC2	RNA-binding protein Nova-2	NOVA2	-0.33	0.31	-1.33	7.02	3512300	2645600	1386700	2550300	FALSE
LAES(0.996)PQLS(0.004)K	Q96A19	Coiled-coil domain-containing protein 102A	CCDC102A	-0.41	0.18	-1.33	11.73	6885700	5837100	3606600	7773100	FALSE
LGGAEEERPGT(1)PELAPAPMQSAAVAEPLPS(1)PR	Q9BYB0	SH3 and multiple ankyrin repeat domains protein 3	SHANK3	-0.39	0.19	-1.33	21.29	614330000	531720000	581660000	1067300000	FALSE
LGGAEEERPGTPELAPAPMQSAAVAEPLPS(1)PR	Q9BYB0	SH3 and multiple ankyrin repeat domains protein 3	SHANK3	-0.36	0.24	-1.33	30.02	577220000	485040000	545510000	1057200000	FALSE
LTSCTPGLEDEKEAS(0.173)ENET(0.827)DMEDPR	Q8WXH0	Nesprin-2	SYNE2	-0.61	0.17	-1.33	8.24	17797000	13611000	5284700	7188700	FALSE
NGT(0.001)LNKHS(0.999)GIDFK	A0A0A0MTH3	Integrin-linked protein kinase	ILK	-0.34	0.22	-1.33	3.47	4044200	3511900	3847700	8277200	FALSE
PFHS(0.974)PDLS(0.026)WHPPHQGLSDIR	Q9NSY1	BMP-2-inducible protein kinase	BMP2K	-0.29	0.24	-1.33	11.74	138410000	123940000	89774000	180400000	FALSE
PLS(1)PILHIVKDESPAK	O95487	Protein transport protein Sec24B	SEC24B	-0.32	0.3	-1.33	16.27	58715000	46564000	64936000	88856000	FALSE
QRIDEFES(1)M	P26038	Moesin	MSN	-0.26	0.32	-1.33	12.64	26184000	24413000	9609700	25792000	FALSE
RGAT(1)PPAPPR	Q6SPF0	Atherin	SAMD1	-0.29	0.28	-1.33	16.81	5109800	2831500	3136800	6236500	FALSE
RIS(1)NPYLEHTPSQIYGENSSCAGR	A0A590UJR0		RAPGEF5	-0.29	0.29	-1.33	13.79	34494000	35313000	48846000	102490000	FALSE
S(0.005)T(0.029)S(0.945)AT(0.021)DTHHVEMAR	O14874	[3-methyl-2-oxobutanoate dehydrogenase [lipoamide]] kinase, mitochondrial	BCKDK	-0.33	0.25	-1.33	13.7	511300000	400480000	247090000	488510000	FALSE
S(0.027)CS(0.973)MNQLSSGIPVPKPR	A0A1X7SBY3	Stromal interaction molecule 2	STIM2	0.05	0.6	-1.33	27.38	8928500	8881500	72289000	167190000	FALSE
S(0.094)QS(0.827)S(0.077)HS(0.001)Y(0.001)DDSTLPLIDR	A0A669KB05;C9JZR2	Catenin delta-1	CTNND1	-0.09	0.51	-1.33	2.52	5731700	6441600	2922500	6744400	FALSE
S(0.5)S(0.5)PAFGDRR	P13716	Delta-aminolevulinic acid dehydratase	ALAD	-0.25	0.38	-1.33	15.39	2901200	2575000	21447000	39292000	FALSE
S(1)PCPS(1)PGIR	H7BYP9;O15068	Guanine nucleotide exchange factor DBS	MCF2L	-0.33	0.32	-1.33	11.74	17928000	15242000	8541400	15665000	FALSE
S(1)PPPGPDGHAK	P57081	tRNA (guanine-N(7)-)-methyltransferase non-catalytic subunit WDR4	WDR4	-0.17	0.55	-1.33	15.77	10439000	8704200	10347000	19629000	FALSE
SLS(0.001)GS(0.008)S(0.991)PCPK	Q9UQ35	Serine/arginine repetitive matrix protein 2	SRRM2	-0.2	0.34	-1.33	20.78	81358000	65831000	59834000	132100000	FALSE
SLSVS(0.986)S(0.013)DFLGK	A0A2U3TZV9	Girdin	CCDC88A	-0.22	0.43	-1.33	23.14	2611000	2450900	7197000	18463000	FALSE
T(0.938)PPPPS(0.059)PLPFPT(0.003)QAILPPAPSSYFSHPTIR	Q5VW30	Nuclear factor 1;Nuclear factor 1 B-type	NFIB	-0.42	0.11	-1.33	14.73	227100000	172750000	114560000	212430000	FALSE
TAGFPNGS(1)LGK	Q9NZH0	G-protein coupled receptor family C group 5 member B	GPRC5B	-0.16	0.48	-1.33	29.84	22095000	22604000	18512000	45697000	FALSE
TES(1)PGIPVR	Q5T0B9	Zinc finger protein 362	ZNF362	-0.02	0.54	-1.33	23.14	39570000	51151000	22315000	54652000	FALSE
VETGVLKPGMVVTFAPVNVT(0.285)T(0.715)EVK	A0A7I2V659	Elongation factor 1-alpha 1;Putative elongation factor 1-alpha-like 3	EEF1A1;EEF1A1P5	-0.47	0.12	-1.33	7.28	7088200	5054400	13992000	21604000	FALSE
VLPCGPS(1)PQHHR	P98174	FYVE, RhoGEF and PH domain-containing protein 1	FGD1	-0.21	0.35	-1.33	11.01	4396400	3423700	10986000	20243000	FALSE
VNQSALEAVT(0.011)PS(0.977)PS(0.011)FQQR	Q9UKG1	DCC-interacting protein 13-alpha	APPL1	-0.23	0.36	-1.33	27.26	204610000	188300000	331110000	690020000	FALSE
VPS(1)S(1)DEEVVEEPQSR	Q9C0C2	182 kDa tankyrase-1-binding protein	TNKS1BP1	-0.35	0.27	-1.33	54.38	474230000	408730000	322500000	656830000	FALSE
Y(0.001)GS(0.999)FEEAEASYPILNR	O95425	Supervillin	SVIL	-0.66	0.07	-1.33	6.22	5829200	4765600	2512800	3441200	FALSE
YNSHSLENES(1)IKR	Q13496	Myotubularin	MTM1	-0.38	0.28	-1.33	28.25	8462500	7035300	6330400	9371800	FALSE
ADDQGCIEEQGVEDS(1)ANEDSVDAKPDR	P55210	Caspase-7;Caspase-7 subunit p20;Caspase-7 subunit p11	CASP7	-0.32	0.26	-1.32	27.07	283130000	244360000	139610000	284720000	FALSE
AGKEPAKPS(0.992)PS(0.008)R	Q15311	RalA-binding protein 1	RALBP1	-0.36	0.32	-1.32	31.76	190430000	131440000	109500000	183630000	FALSE
ALRPPHGPPRPGALTPT(0.003)PS(0.161)LS(0.809)S(0.026)QALPS(0.001)PR	Q96AP7	Endothelial cell-selective adhesion molecule	ESAM	-0.49	-0.08	-1.32	7.73	52239000	44399000	321460000	720120000	FALSE
AMLDSGIYPPGS(1)PGK	O95295	SNARE-associated protein Snapin	SNAPIN	-0.62	0.05	-1.32	21.27	3008000	8308400	645480	4835600	FALSE
AS(0.89)GS(0.104)AGKPT(0.005)GEAAS(0.001)PAPASAIGGASSQPR	Q9H1K6	Mesoderm development candidate 1	MESDC1	0.05	0.73	-1.32	12.28	2236900	2409800	4518100	5648100	FALSE
EITALAPS(0.026)T(0.974)MK	P60709;P63261;P68032	Actin, cytoplasmic 1;Actin, cytoplasmic 1, N-terminally processed;Actin, cytoplasmic 2;Actin, cytoplasmic 2, N-terminally processed;Actin, alpha cardiac muscle 1;Actin, gamma-enteric smooth muscle;Actin, alpha skeletal muscle;Actin, aortic smooth muscle	ACTB;ACTG1;ACTC1;ACTG2;ACTA1;ACTA2	0.03	0.69	-1.32	34.84	20612000	19578000	5717600	8266300	FALSE
EMPQDLRS(0.999)PART(0.999)PPS(0.001)EEDSAEAER	A0A7I2V697	Small glutamine-rich tetratricopeptide repeat-containing protein alpha	SGTA	-0.28	0.31	-1.32	5.96	95797000	70713000	58516000	94076000	FALSE
ENS(1)PAAFPDR	Q9Y5B0	RNA polymerase II subunit A C-terminal domain phosphatase	CTDP1	-0.31	0.27	-1.32	7.03	4921700	4237400	11359000	19206000	FALSE
FAAHISPAQGS(0.997)PKPPPAAS(0.003)PGVR	B0QYS6	Transcription factor EB	TFEB	-0.33	0.26	-1.32	20.9	24376000	20832000	6273200	10993000	FALSE
FT(0.01)EHNS(0.061)S(0.929)PNVS(0.785)GS(0.201)LS(0.011)S(0.003)GLQK	Q9UJF2	Ras GTPase-activating protein nGAP	RASAL2	-0.61	-0.02	-1.32	15.84	4383200	3431000	706560	5561900	FALSE
GAS(1)PLGPGSAAGSGAAASGGLGLGLGGR	Q6P1R3	Myb/SANT-like DNA-binding domain-containing protein 2	MSANTD2	-0.25	0.32	-1.32	34.89	75410000	62073000	58913000	122170000	FALSE
GQGESDPLDHEPAVS(1)PLLPR	P00519	Tyrosine-protein kinase ABL1	ABL1	-0.29	0.28	-1.32	13.26	11793000	11697000	37599000	86908000	FALSE
GS(0.963)Y(0.011)NGQVGWFPS(0.012)NY(0.013)VT(0.001)EEGDSPLGDHVGSLSEK	P16333	Cytoplasmic protein NCK1	NCK1	-0.51	0.05	-1.32	4.44	5710700	4051400	13492000	21292000	FALSE
HLFVHIS(0.001)QHCPS(0.999)PGAPPLESVDVR	Q15562	Transcriptional enhancer factor TEF-4	TEAD2	-0.31	0.27	-1.32	9.21	142760000	113040000	150190000	323220000	FALSE
IS(1)APNVDFNLEGPK	Q09666	Neuroblast differentiation-associated protein AHNAK	AHNAK	-0.07	0.47	-1.32	19.19	385720000	350170000	587340000	1357900000	FALSE
KKS(1)EPDDELLFDFLNSSQK	Q8TBA6	Golgin subfamily A member 5	GOLGA5	-0.12	0.51	-1.32	30.69	13206000	11392000	13767000	29705000	FALSE
KQS(1)GYGGQTKPIFR	J3KQN4;Q969Q0	60S ribosomal protein L36a;60S ribosomal protein L36a-like	RPL36A;RPL36A-HNRNPH2;RPL36AL	0.59	1.24	-1.32	18.07	14519000	22012000	4848000	19127000	FALSE
KS(0.001)T(0.001)GQLNLS(0.208)T(0.561)S(0.208)PINS(0.013)S(0.005)S(0.002)Y(0.002)LGYNSNAR	O94915	Protein furry homolog-like	FRYL	-0.54	0.11	-1.32	7.25	3028400	2763500	3299800	6839900	FALSE
PSQGLPVIQS(1)PPS(0.145)S(0.855)PPHR	Q9HCD6	Protein TANC2	TANC2	-0.44	0.19	-1.32	15.23	25047000	16617000	11758000	21694000	FALSE
QEKPS(0.022)S(0.025)PS(0.948)PMPS(0.078)S(0.497)T(0.43)PSPSLNLGNTEEAIR	O95810	Serum deprivation-response protein	SDPR	-0.1	0.43	-1.32	18.3	929020000	788470000	202040000	504630000	FALSE
QPYPSRPPFDNQHS(0.998)QDLDS(0.002)R	A0A087X0K9;A0A0G2JNH2	Tight junction protein ZO-1	TJP1	-0.93	-0.38	-1.32	13.4	81435000	41720000	64968000	38097000	FALSE
RHS(1)DFCGPSPAPLHPK	Q96L34	MAP/microtubule affinity-regulating kinase 4	MARK4	0.49	1.05	-1.32	20.35	21428000	33194000	26799000	99852000	FALSE
RNEEACNMPS(0.11)S(0.089)S(0.089)CEES(0.712)WFPK	Q9Y616	Interleukin-1 receptor-associated kinase 3	IRAK3	-0.92	-0.2	-1.32	3.26	829480	496310	1134900	1248900	FALSE
RS(0.141)AT(0.635)LS(0.216)GS(0.009)ATNLASLTAALAK	Q9NQT8	Kinesin-like protein KIF13B	KIF13B	0.14	0.7	-1.32	18.58	9936300	9576100	4557800	9796000	FALSE
S(0.033)PGRPT(0.966)QGALGEQQDLSNTTSKR	A0A2R8YGX0	Transcriptional activator GLI3;Transcriptional repressor GLI3R	GLI3	-0.35	0.41	-1.32	8.76	3012500	2139100	9223100	15697000	FALSE
S(0.06)KS(0.32)EAS(0.62)LLQLLAGAGTHGTPSAPSR	A0A7I2PMD6	Pleckstrin homology domain-containing family G member 5	PLEKHG5	-0.24	0.31	-1.32	13.31	10798000	11566000	83438000	160200000	FALSE
S(0.242)S(0.758)PPPGYVPER	Q99759	Mitogen-activated protein kinase kinase kinase 3	MAP3K3	-0.36	0.22	-1.32	7.66	130460000	103630000	12301000	19718000	FALSE
S(1)LQEEHVAVAQLR	Q15149	Plectin	PLEC	-0.45	0.17	-1.32	17.04	25908000	7920200	5858100	13615000	FALSE
SDSDMWINQS(0.001)S(0.001)S(0.001)LDS(0.033)S(0.084)T(0.566)S(0.153)S(0.153)QEHLNHS(0.004)S(0.004)K	J3KN01	Afadin	MLLT4	-0.31	0.24	-1.32	11.8	16601000	11038000	9248200	18368000	FALSE
SKPDPEVGPLLGVQPLPGS(0.848)PT(0.152)ADR	A0A6E1W9L1	Zinc finger and BTB domain-containing protein 3	ZBTB3	-0.22	0.41	-1.32	8.06	17623000	15057000	7070600	12316000	FALSE
SLDSES(0.023)IS(0.977)PGDFHR	Q52LW3	Rho GTPase-activating protein 29	ARHGAP29	-0.24	0.47	-1.32	28.68	47354000	42401000	4787800	7518500	FALSE
SVLPTAIPAVLPAAS(0.996)PCS(0.545)S(0.46)PK	O94806	Serine/threonine-protein kinase D3	PRKD3	-0.17	0.39	-1.32	12.69	20446000	14283000	27046000	71695000	FALSE
TGVPS(0.001)T(0.06)AS(0.939)VGK	P28290	Sperm-specific antigen 2	SSFA2	-0.37	0.22	-1.32	16.94	4260900	3700800	12461000	24930000	FALSE
TPS(0.989)S(0.011)EEISPTKFPGLYR	Q15311	RalA-binding protein 1	RALBP1	-0.3	0.28	-1.32	42.68	76245000	66743000	97542000	202310000	FALSE
TT(0.006)S(0.994)IS(1)PALAR	Q9UKE5	TRAF2 and NCK-interacting protein kinase	TNIK	-0.24	0.32	-1.32	16.42	208100000	177770000	113380000	257930000	FALSE
VANRIS(1)DPNLPPR	Q9UKE5	TRAF2 and NCK-interacting protein kinase	TNIK	-0.3	0.34	-1.32	12.84	19197000	22267000	21095000	14123000	FALSE
VEAEAGGS(0.686)GART(0.245)PPLS(0.069)R	Q9Y3Q8	TSC22 domain family protein 4	TSC22D4	-0.31	0.32	-1.32	13.01	174250000	133290000	1278900	2350800	FALSE
VEGVHT(1)PR	Q6VY07	Phosphofurin acidic cluster sorting protein 1	PACS1	0.26	0.93	-1.32	21.06	71162000	80696000	25603000	75008000	FALSE
VGT(0.031)T(0.969)PVSSPSQTPR	A0A494C1V1	Neurobeachin-like protein 2	NBEAL2	-0.44	0.18	-1.32	22.9	26054000	20062000	14632000	24238000	FALSE
VQS(1)LEGEKLSPK	P46821	Microtubule-associated protein 1B;MAP1B heavy chain;MAP1 light chain LC1	MAP1B	-0.15	0.65	-1.32	12.83	111240000	106640000	112410000	174010000	FALSE
VS(1)PLTFGR	O95810	Serum deprivation-response protein	SDPR	-0.29	0.27	-1.32	23.34	2766400000	2636000000	4706600000	9549700000	FALSE
VTEHGT(1)PKPFR	Q9NZN5	Rho guanine nucleotide exchange factor 12	ARHGEF12	-0.21	0.47	-1.32	21.51	1399000	1010700	35208000	2336700	FALSE
VTSSMS(0.765)S(0.157)PS(0.078)MQPK	A0A2R8Y7R9	Liprin-alpha-1	PPFIA1	0.23	0.81	-1.32	37.67	27716000	43234000	12495000	40946000	FALSE
WHESIYCGGGS(0.027)S(0.742)S(0.231)ACVWR	Q9H4L5	Oxysterol-binding protein-related protein 3	OSBPL3	-0.26	0.24	-1.32	23.37	3301400	531910	19858000	35560000	FALSE
WKSEEEVES(1)DDEYLALPAR	Q76N32	Centrosomal protein of 68 kDa	CEP68;DKFZp686H16130	-0.33	0.29	-1.32	26.66	65043000	51496000	36777000	75137000	FALSE
AEGEWEDQEALDY(0.31)FS(0.692)DKES(0.998)GKQK	Q9NYF8	Bcl-2-associated transcription factor 1	BCLAF1	-0.16	-0.18	-1.31	1.53	17462000	19298000	30540000	61835000	FALSE
DSSFTEVPRS(1)PK	O95425	Supervillin	SVIL	-0.34	0.25	-1.31	22.07	243190000	194890000	123400000	272020000	FALSE
DVDDGS(1)GS(1)PHS(0.999)PHQLS(0.001)SK	F5GWT4	Serine/threonine-protein kinase WNK1	WNK1	-0.13	0.5	-1.31	6.32	140580000	120280000	24222000	37727000	FALSE
DVNPGGKEET(0.665)PGQRPAVT(0.263)ET(0.072)HQLAELNEK	Q9UQ35	Serine/arginine repetitive matrix protein 2	SRRM2	-0.01	0.68	-1.31	4.18	7310100	7226700	1799600	5179200	FALSE
ES(0.892)AS(0.108)PTIPNLDLLEAHTK	O75151	Lysine-specific demethylase PHF2	PHF2	-0.19	0.33	-1.31	47.09	100440000	86818000	100120000	213000000	FALSE
ET(1)NLDSLPLVDTHSK	P08670	Vimentin	VIM	0.61	1.17	-1.31	17.62	317680000	500040000	643830000	2558900000	FALSE
GPTRPPRPS(0.782)T(0.217)PDLSK	A2RRE0	WD repeat-containing protein 7	WDR7	-0.43	0.22	-1.31	6.7	22874000	16905000	9831500	16840000	FALSE
GT(0.03)LIGY(0.118)S(0.683)PEGT(0.162)PLY(0.006)NFMGDAFQHSSQSIPR	Q8TAD4	Zinc transporter 5	SLC30A5	-0.34	0.19	-1.31	16.89	29304000	22027000	19470000	31826000	FALSE
HNS(1)IHS(0.988)PS(0.012)FR	Q9NS62	Thrombospondin type-1 domain-containing protein 1	THSD1	-0.46	0.19	-1.31	9.35	9536700	6697200	4920900	12777000	FALSE
KDS(0.992)LGAHS(0.008)ITSPGGNNVQLIDK	Q92503	SEC14-like protein 1	SEC14L1	-0.23	0.49	-1.31	11.69	5464900	2679700	5987300	10885000	FALSE
KES(0.01)YS(0.99)VYVYK	U3KQK0	Histone H2B;Histone H2B type 1-L;Histone H2B type 1-M;Histone H2B type 1-N;Histone H2B type 1-H;Histone H2B type 2-F;Histone H2B type 1-C/E/F/G/I;Histone H2B type 1-D;Histone H2B type F-S;Histone H2B type 1-K	HIST1H2BN;HIST1H2BL;HIST1H2BM;HIST1H2BH;HIST2H2BF;HIST1H2BC;HIST1H2BD;H2BFS;HIST1H2BK	-0.13	0.58	-1.31	24.43	2410500	2748500	5759600	10337000	FALSE
LAS(0.813)PS(0.09)GS(0.031)T(0.02)S(0.02)S(0.026)GLEVVAPEGTSAPGGGPGTLDDSATICR	Q13263	Transcription intermediary factor 1-beta	TRIM28	-0.03	0.52	-1.31	23.86	46272000	45053000	12840000	38493000	FALSE
LDS(1)PDPFK	P42566	Epidermal growth factor receptor substrate 15	EPS15	-0.35	0.21	-1.31	22.89	164880000	160270000	69637000	153350000	FALSE
LRRPS(1)VNGEPGSVPPPR	Q8N3D4	EH domain-binding protein 1-like protein 1	EHBP1L1	-0.25	0.41	-1.31	7.61	16378000	17142000	17789000	32742000	FALSE
LS(0.001)EHS(0.002)GPPIVIRDS(0.991)PVPCT(0.006)PPALPPCAR	Q6ZRI6	Uncharacterized protein C15orf39	C15orf39	-0.77	-0.19	-1.31	10.39	1866200	1181200	3196100	3796100	FALSE
MEADAVS(1)EGGAMAEERPPR	E9PAK5		DENND4B	-0.28	0.32	-1.31	7.08	16563000	14032000	13721000	23912000	FALSE
MQES(1)PKLPQQSYNFDPDTCDESVDPFK	D6RAA5	Transforming acidic coiled-coil-containing protein 2	TACC2	-0.32	0.26	-1.31	15.36	73016000	66812000	25577000	48496000	FALSE
MSFS(0.121)S(0.879)LKR	P35240	Merlin	NF2	-0.14	0.47	-1.31	9.01	3015000	3116200	11305000	27618000	FALSE
NAMS(1)LPQLNEK	Q9H3Q1	Cdc42 effector protein 4	CDC42EP4	-0.15	0.42	-1.31	18.2	19932000	19862000	16899000	50832000	FALSE
NKFGS(1)ADNIAHLK	Q9ULS5	Transmembrane and coiled-coil domains protein 3;Transmembrane and coiled-coil domains protein 2	TMCC3;TMCC2	-0.11	0.45	-1.31	3.16	401160000	394080000	271990000	638390000	FALSE
PAVPLLNS(1)NNEK	P16284	Platelet endothelial cell adhesion molecule	PECAM1	-0.45	0.17	-1.31	12.39	9121300	7686600	14530000	25113000	FALSE
QAS(0.013)GT(0.987)PQPALR	E9PFQ4	Pleckstrin homology-like domain family B member 2	PHLDB2	0.12	0.73	-1.31	12.73	20814000	23914000	10345000	36132000	FALSE
QGEDLAHVQHPT(0.978)GAGPHAQEEDS(0.022)QEEEEEDEEAASR	Q9NW97	Transmembrane protein 51	TMEM51	-0.39	0.28	-1.31	5.8	69821000	59586000	3296300	5183700	FALSE
QLEMENS(1)PLLSPR	Q9HCM4	Band 4.1-like protein 5	EPB41L5	-0.01	0.6	-1.31	8.4	2065400	1363300	7897300	31564000	FALSE
RDS(1)QDGSSYR	Q14847	LIM and SH3 domain protein 1	LASP1	-0.2	0.39	-1.31	35.11	1011400000	925140000	859910000	1560800000	FALSE
RGPHALQSSGPPS(0.084)T(0.901)PS(0.573)S(0.442)PR	P31629	Transcription factor HIVEP2	HIVEP2	-0.81	-0.17	-1.31	21.87	3685400	2432600	2691400	4627400	FALSE
S(0.122)KT(0.878)MPPQVPPR	F5GWN5	Phosphatidylinositol 4-phosphate 3-kinase C2 domain-containing subunit beta	PIK3C2B	0.09	0.77	-1.31	12.99	2401500	2625500	1377600	2962200	FALSE
S(0.877)T(0.123)GDIAGTVVPETNKEPR	A0A3B3ITE1	Tight junction protein ZO-2	TJP2	-0.33	0.24	-1.31	36.24	49584000	39708000	58800000	108950000	FALSE
S(0.985)GGQRHS(0.015)PLS(0.001)QR	A7MCY6	TANK-binding kinase 1-binding protein 1	TBKBP1	-0.29	0.32	-1.31	5.93	13627000	11585000	10349000	20904000	FALSE
SLTLLPHGT(0.003)PNS(0.746)AS(0.246)PCS(0.005)QR	Q9BXB5	Oxysterol-binding protein-related protein 10	OSBPL10	0	0.52	-1.31	30.87	100980000	93498000	62377000	154050000	FALSE
SQS(0.011)S(0.005)WS(0.953)LPS(0.025)HWS(0.007)PWR	Q70CQ4	Ubiquitin carboxyl-terminal hydrolase 31	USP31	-0.03	0.54	-1.31	8.7	8211600	5672100	3787700	9494400	FALSE
SRS(1)EVDLTR	A0A087WWM4	GMP reductase;GMP reductase 2	GMPR2	-0.36	0.21	-1.31	39.25	55628000	48730000	12301000	20183000	FALSE
T(0.001)VFGGLS(0.006)GPAT(0.022)T(0.052)QRPGLS(0.904)PALGGPGVS(0.015)R	Q8WWN8	Arf-GAP with Rho-GAP domain, ANK repeat and PH domain-containing protein 3	ARAP3	-0.09	0.55	-1.31	4.18	27488000	24453000	2942600	7717300	FALSE
T(0.014)LS(0.986)MENIQSLNAAYATSGPMYLSDHENVGSETPK	X6RLX0	ELKS/Rab6-interacting/CAST family member 1	ERC1	-0.36	0.29	-1.31	23.77	33843000	27171000	65867000	155340000	FALSE
TALPAQSAAT(1)LPAR	Q01082	Spectrin beta chain, non-erythrocytic 1	SPTBN1	-0.13	0.5	-1.31	25.24	10012000	11010000	23531000	44907000	FALSE
TARPFGIQAPGGTSQMERS(1)PMLER	Q8N3V7	Synaptopodin	SYNPO	0.1	0.67	-1.31	14.5	538690000	498530000	1371100000	3503700000	FALSE
TASAETPRPSQLAQPSPFQLS(0.27)AS(0.73)VPK	O60292	Signal-induced proliferation-associated 1-like protein 3	SIPA1L3	-0.42	0.2	-1.31	11.39	3102200	2806200	5599900	7586600	FALSE
VGHMS(0.143)S(0.857)VELDDELLDPDMDPPHPFPK	P51798	H(+)/Cl(-) exchange transporter 7	CLCN7	-0.3	0.24	-1.31	38.32	295380000	255170000	346260000	777720000	FALSE
VS(0.13)PAS(0.867)PAGS(0.003)PSADFAVHGESLGDR	Q96C92	Serologically defined colon cancer antigen 3	SDCCAG3	-0.28	0.2	-1.31	9.69	12641000	11608000	14952000	29606000	FALSE
AALGHLAGEAAAAPGPGT(0.948)PCAS(0.052)R	A0A3B3IRR6	UPF0488 protein C8orf33	C8orf33	0.18	0.78	-1.3	30.53	16220000	20975000	3039400	13604000	FALSE
AAS(0.001)PYS(0.007)QRPAS(0.991)PT(0.001)AIR	A0A0D9SF60	Plakophilin-4	PKP4	-0.42	0.15	-1.3	18.38	29152000	20765000	81086000	179970000	FALSE
AAS(1)PVLLSSNSQK	P41970	ETS domain-containing protein Elk-3	ELK3	-0.01	0.51	-1.3	23.82	48661000	45822000	29682000	82574000	FALSE
AEAPAGPALGLPS(0.5)PEAES(0.5)GVDRGEPEPMEVEEGELEIVPVRR	Q53F19	Uncharacterized protein C17orf85	C17orf85	-0.09	0.44	-1.3	3.94	4736500	4424900	79299000	148590000	FALSE
AEAS(0.767)S(0.177)PVPY(0.05)LS(0.004)PET(0.002)NPASSTSAVNHNVNLTNVR	A0A087X0K9	Tight junction protein ZO-1	TJP1	-0.55	0	-1.3	13.27	55013000	45236000	3286600	6633700	FALSE
AEDGAT(0.959)PS(0.039)PS(0.002)NET(0.999)PKK	P29966	Myristoylated alanine-rich C-kinase substrate	MARCKS	-0.02	0.54	-1.3	19.62	5593700000	6632300000	2921700000	6539100000	FALSE
AHCLQDFLMDVEKDELDS(1)GEK	A0A7P0T890	Dystonin	DST	-0.19	0.46	-1.3	21.48	6691600	5179400	3738700	8204600	FALSE
AKPVVS(1)DFDS(1)DEEQDER	F6VDE0	Probable global transcription activator SNF2L2	SMARCA2	-0.33	0.25	-1.3	21.9	54261000	47163000	11331000	20694000	FALSE
APGLIT(0.011)PGS(0.989)PPPAQQNQYVHISSSPQNTGR	P54253	Ataxin-1	ATXN1	-0.33	0.22	-1.3	23.86	61835000	50317000	38486000	77708000	FALSE
ASAVS(1)PANLPAVLLQPR	P51610	Host cell factor 1;HCF N-terminal chain 1;HCF N-terminal chain 2;HCF N-terminal chain 3;HCF N-terminal chain 4;HCF N-terminal chain 5;HCF N-terminal chain 6;HCF C-terminal chain 1;HCF C-terminal chain 2;HCF C-terminal chain 3;HCF C-terminal chain 4;HCF C-terminal chain 5;HCF C-terminal chain 6	HCFC1	-0.27	0.31	-1.3	40.05	26466000	22801000	22420000	41764000	FALSE
DGLHFLPHASSSAQSPCGS(1)PGMK	A0A2U3TZV9	Girdin	CCDC88A	-0.23	0.4	-1.3	24.3	66808000	55458000	148790000	307600000	FALSE
DHS(0.006)S(0.032)QS(0.962)EEEVVEGEKEVEALK	H0YBC7	BCL2/adenovirus E1B 19 kDa protein-interacting protein 3-like	BNIP3L	-0.41	0.28	-1.3	34.29	132030000	97995000	23132000	47923000	FALSE
EITALAPS(0.885)T(0.115)MK	P60709;P63261;P68032	Actin, cytoplasmic 1;Actin, cytoplasmic 1, N-terminally processed;Actin, cytoplasmic 2;Actin, cytoplasmic 2, N-terminally processed;Actin, alpha cardiac muscle 1;Actin, gamma-enteric smooth muscle;Actin, alpha skeletal muscle;Actin, aortic smooth muscle	ACTB;ACTG1;ACTC1;ACTG2;ACTA1;ACTA2	-0.37	0.19	-1.3	19.42	12056000	9604100	17565000	43846000	FALSE
FS(0.087)T(0.843)Y(0.067)S(0.014)QS(0.011)PPDT(0.837)PS(0.141)LR	A0A0A0MTL6	Protein FAM65A	FAM65A	0.53	1.12	-1.3	14.01	16971000	23551000	2687400	15070000	FALSE
GAS(1)PELAKS(1)PR	Q8TED9	Actin filament-associated protein 1-like 1	AFAP1L1	-0.31	0.27	-1.3	19.31	337630000	292710000	157600000	304000000	FALSE
GKS(1)VFLEQMKK	Q7L1Q6	Basic leucine zipper and W2 domain-containing protein 1	BZW1	-0.21	0.38	-1.3	25.2	11104000	9293200	25171000	50597000	FALSE
GLAAGPAALAAPAAPAS(0.073)PPS(0.933)PQRS(0.994)PPRS(0.999)PEPGR	P35713	Transcription factor SOX-18	SOX18	-0.1	0.51	-1.3	4.18	8525800	9113600	5188900	9596000	FALSE
GLAAGPAALAAPAAPAS(0.073)PPS(0.933)PQRS(0.994)PPRS(0.999)PEPGR	P35713	Transcription factor SOX-18	SOX18	-0.1	0.51	-1.3	4.18	8525800	9113600	5188900	9596000	FALSE
GVGQADWT(1)PDLGLR	Q9C0C2	182 kDa tankyrase-1-binding protein	TNKS1BP1	-0.35	0.22	-1.3	29.12	24647000	19443000	23524000	44008000	FALSE
HKS(1)HDNVYSLGGLEGR	E9PFQ4	Pleckstrin homology-like domain family B member 2	PHLDB2	0.02	0.53	-1.3	25.02	21457000	18190000	33353000	80620000	FALSE
HLS(0.018)VS(0.037)S(0.037)QNPGRS(0.828)S(0.066)PPPGY(0.014)VPER	Q99759	Mitogen-activated protein kinase kinase kinase 3	MAP3K3	-0.28	0.27	-1.3	1.9	109350000	82593000	21425000	26836000	FALSE
HS(0.039)S(0.961)KPVLPTSGWK	Q9C0I1	Myotubularin-related protein 12	MTMR12	0.05	0.64	-1.3	12.81	2158500	2513000	6619000	16813000	FALSE
HVAY(0.982)GGY(0.008)S(0.01)TPEDR	A0A494C067	Tensin-1	TNS1	-0.61	0.04	-1.3	20.08	6962800	4610600	4175400	5653900	FALSE
IDHLS(0.253)S(0.77)S(0.97)APGS(0.007)PPDLLESVPK	Q5TC82	Roquin-1	RC3H1	-0.25	0.34	-1.3	8.67	1638700	1277000	672810	1085100	FALSE
KKPSVLPAPPEGATPT(0.221)S(0.779)PVGHFAK	P98177	Forkhead box protein O4	FOXO4	-0.27	0.31	-1.3	10.87	2839700	2400100	6398900	13542000	FALSE
KS(0.014)AS(0.981)DAS(0.005)ISSGTHGQYSILQTAR	O15056	Synaptojanin-2	SYNJ2	-0.25	0.28	-1.3	29.55	73711000	57262000	123400000	301000000	FALSE
KT(0.358)S(0.593)DFNT(0.049)FLAQEGCTK	Q9UHD1	Cysteine and histidine-rich domain-containing protein 1	CHORDC1	0.32	0.81	-1.3	7.08	25034000	31001000	1229600	3821200	FALSE
KVS(1)VYLEDTD	O60487	Myelin protein zero-like protein 2	MPZL2	-0.44	0.16	-1.3	10.37	7520400	5679200	14057000	27965000	FALSE
LKPPRT(1)PPPPSR	A0A2R8Y5H9	Kinase suppressor of Ras 1	KSR1	-0.35	0.26	-1.3	16.61	16978000	12223000	13162000	22347000	FALSE
NSLDASRPAGLS(1)PTLTPGER	A0A075B6E4	Transcription cofactor vestigial-like protein 4	VGLL4	-0.43	0.17	-1.3	19.35	26187000	19456000	18705000	31770000	FALSE
QGS(1)PDQVS(1)PVSEMTSTSLYQDKQEGK	P46821	Microtubule-associated protein 1B;MAP1B heavy chain;MAP1 light chain LC1	MAP1B	-0.28	0.26	-1.3	45.89	161720000	164090000	158220000	334450000	FALSE
QLLLQQQQQQQVS(0.001)GLKS(0.999)PK	G5E965	Forkhead box protein P1	FOXP1	-0.28	0.32	-1.3	17.27	57570000	46263000	30927000	63178000	FALSE
RALMGS(1)PQLVAAVVR	P14923	Junction plakoglobin	JUP	-0.1	0.48	-1.3	6.71	135370000	122340000	158430000	409500000	FALSE
RDS(0.778)S(0.143)S(0.062)HEET(0.016)PGSHPLYGHGECK	B7ZBM3	Forkhead box protein P4	FOXP4	-0.49	0.13	-1.3	6.54	429370	381810	170350	354120	FALSE
RDS(0.975)T(0.025)EAPKPK	Q8N201	Integrator complex subunit 1	INTS1	-0.45	0.17	-1.3	6.53	37553000	13996000	6516900	11217000	FALSE
RET(1)KEVQTNELK	A0A2R8Y5B3;E9PK52;O43491	Band 4.1-like protein 2	EPB41L2	-0.79	-0.2	-1.3	22.16	4493000	2567900	5603500	9808100	FALSE
RVPPPALS(1)RDR	Q14152	Eukaryotic translation initiation factor 3 subunit A	EIF3A	-0.09	0.54	-1.3	4.22	38414000	34027000	24883000	49272000	FALSE
S(0.002)S(0.006)S(0.991)FGSVSTSSNSSK	P57768	Sorting nexin-16	SNX16	-0.21	0.3	-1.3	20.04	49390000	44260000	34358000	65300000	FALSE
S(0.937)QEET(0.027)ES(0.036)AEPQSLR	REV__Q9P209			-0.48	0.05	-1.3	3.24	1016100	673270	5672200	8816100	FALSE
S(1)PGPPALK	Q8IU81	Interferon regulatory factor 2-binding protein 1	IRF2BP1	-0.3	0.29	-1.3	9.49	43355000	33886000	35411000	63530000	FALSE
SADNLS(0.04)CPS(0.96)PLNVMEPVTELMQEQSYLK	P28290	Sperm-specific antigen 2	SSFA2	-0.04	0.51	-1.3	14.17	11080000	10415000	16290000	38923000	FALSE
SEAGHAS(0.054)S(0.936)PDS(0.007)EVT(0.003)S(0.001)LCQK	Q6NZY4	Zinc finger CCHC domain-containing protein 8	ZCCHC8	-0.6	-0.09	-1.3	15.5	159810000	143940000	103700000	215790000	FALSE
SHS(0.006)GT(0.153)S(0.821)PDNT(0.02)APPPPPPRPQPS(0.952)HS(0.048)R	E9PMG1;Q96D71	RalBP1-associated Eps domain-containing protein 1	REPS1	-0.24	0.4	-1.3	16.01	75821000	67238000	3659000	7088200	FALSE
SLKQPLEQNQTIS(0.999)PLS(0.001)TYEESK	Q9UQR1	Zinc finger protein 148	ZNF148	-0.31	0.19	-1.3	37.53	38073000	36764000	60329000	109270000	FALSE
SQSS(1)DTEQQSPTSGGGK	E7EX17	Eukaryotic translation initiation factor 4B	EIF4B	-0.22	0.55	-1.3	47.44	36139000	30136000	799340	1617200	FALSE
T(0.001)YS(0.969)S(0.03)GSSGGSHPSSR	H7C3Q7		ABI2	-0.39	0.38	-1.3	20.29	874510	735330	734310	1134200	FALSE
TEFLHS(0.003)QNS(0.004)LS(0.993)PR	F6RY50	Signal-induced proliferation-associated protein 1	SIPA1	-0.33	0.17	-1.3	18.96	117650000	109140000	76158000	140830000	FALSE
TNKPS(0.989)T(0.011)PTTATR	A0A2R8YFW8	Spastin	SPAST	-0.2	0.36	-1.3	34.28	48272000	38284000	7763400	16397000	FALSE
VDIDT(1)PDINIEGSEGK	Q09666	Neuroblast differentiation-associated protein AHNAK	AHNAK	-0.12	0.48	-1.3	38.72	883370	730480	13495000	36617000	FALSE
VSDEVGFGLEHVS(1)R	Q6VY07	Phosphofurin acidic cluster sorting protein 1	PACS1	-0.1	0.48	-1.3	13.3	4034800	3283000	2709200	7454700	FALSE
VSDQNS(1)PVLPK	Q9UPU5	Ubiquitin carboxyl-terminal hydrolase 24	USP24	-0.11	0.47	-1.3	43.24	364290000	342330000	71821000	180920000	FALSE
AAALQALQAQAPT(0.198)S(0.802)PPPPPPPLKAEQEEEGLPLPLANIK	Q8NAF0	Zinc finger protein 579	ZNF579	-0.52	0.05	-1.29	11.35	89695000	68998000	40251000	95545000	FALSE
AAQPS(0.143)PS(0.172)T(0.686)VPK	B5MDW0	Transcriptional regulator ERG	ERG	-0.29	0.25	-1.29	11.9	3300400	3656100	7594100	15990000	FALSE
ADVLEAHEAEAEEPEAGKS(1)EAEDDEDEVDDLPSSR	A0A2R8Y5H9	Kinase suppressor of Ras 1	KSR1	-0.27	0.26	-1.29	19.44	216970000	174970000	31111000	56348000	FALSE
AKS(0.995)Y(0.005)EILLHEVPIEGQK	A0A3B3ITR4	Krev interaction trapped protein 1	KRIT1	-0.12	0.6	-1.29	17.28	787660	604400	666190	1084500	FALSE
AVTSWLTDQIAPAY(0.21)WRPNS(0.777)QILS(0.012)CNK	G3V5N8	Zinc finger FYVE domain-containing protein 1	ZFYVE1	-0.3	0.25	-1.29	5.36	13127000	12639000	6523900	15480000	FALSE
DLS(0.276)T(0.331)S(0.396)PKPS(0.998)PIPS(1)PVLGR	Q8NDI1	EH domain-binding protein 1	EHBP1	-0.42	0.09	-1.29	17.17	43716000	45584000	28622000	52958000	FALSE
DPGMS(0.95)QS(0.05)HNDLVFLEQPEGSR	Q9Y426	C2 domain-containing protein 2	C2CD2	0.49	1.13	-1.29	20.66	25286000	29538000	20787000	84693000	FALSE
DS(1)LGAYASQDANEQGQDLGKR	A0A2R8Y5C4;Q9C0C2	182 kDa tankyrase-1-binding protein	TNKS1BP1	-0.28	0.26	-1.29	40.77	2367400000	1840600000	1113300000	2138000000	FALSE
DT(0.146)S(0.688)AT(0.046)S(0.046)QS(0.037)VNGS(0.037)PQAEQPSLESTSK	C9J0I9	Nuclear-interacting partner of ALK	ZC3HC1	-0.28	0.25	-1.29	3.83	3996100	2966300	4552000	8785000	FALSE
EIT(0.861)ALAPS(0.114)T(0.025)MK	P60709;P63261;P68032	Actin, cytoplasmic 1;Actin, cytoplasmic 1, N-terminally processed;Actin, cytoplasmic 2;Actin, cytoplasmic 2, N-terminally processed;Actin, alpha cardiac muscle 1;Actin, gamma-enteric smooth muscle;Actin, alpha skeletal muscle;Actin, aortic smooth muscle	ACTB;ACTG1;ACTC1;ACTG2;ACTA1;ACTA2	-0.3	0.31	-1.29	19.73	10427000	6657800	1690200	6764100	FALSE
ELPLT(0.004)QPPS(0.556)AHS(0.141)S(0.141)IT(0.009)S(0.1)GS(0.034)CPGT(0.014)PEMR	Q9HCD6	Protein TANC2	TANC2	-0.3	0.3	-1.29	9.34	6184200	4033100	1754900	3959700	FALSE
EQGT(0.99)ES(0.146)RS(0.296)S(0.336)T(0.232)PLPTISSSAENTR	P42166;P42167	Lamina-associated polypeptide 2, isoform alpha;Thymopoietin;Thymopentin;Lamina-associated polypeptide 2, isoforms beta/gamma;Thymopoietin;Thymopentin	TMPO	-0.12	0.65	-1.29	7.7	149780000	153990000	6005000	11466000	FALSE
ETNLDS(1)LPLVDTHSK	P08670	Vimentin	VIM	0.81	1.35	-1.29	35.45	1008500000	1594600000	295200000	1220900000	FALSE
FAGGLHFS(1)GPKVEGGVK	Q09666	Neuroblast differentiation-associated protein AHNAK	AHNAK	-0.04	0.58	-1.29	7.15	9100600	10421000	15316000	32697000	FALSE
GDS(0.979)KKDDEENY(0.02)LDLFS(0.002)HK	Q07666	KH domain-containing, RNA-binding, signal transduction-associated protein 1	KHDRBS1	-0.26	0.47	-1.29	2.6	847190	771360	422270	1152400	FALSE
GGRS(1)PDEVTLTSIVPTR	Q9UKS6	Protein kinase C and casein kinase substrate in neurons protein 3	PACSIN3	-0.46	0.27	-1.29	10.61	697100	506720	1204100	2457700	FALSE
IKPTGLLTIPS(1)PQI	Q8TEA7	TBC domain-containing protein kinase-like protein	TBCK	-0.28	0.24	-1.29	19.38	61364000	49084000	46236000	88556000	FALSE
IRQEIQELKAS(1)PK	B7Z879	Vacuolar protein sorting-associated protein 11 homolog	VPS11	-0.37	0.19	-1.29	16.48	12239000	9703500	7710500	17831000	FALSE
KAIS(0.034)S(0.966)ANLLVR	B7WPE2	Echinoderm microtubule-associated protein-like 3	EML3	-0.45	0.18	-1.29	19.68	14234000	14443000	3084300	4278000	FALSE
LKQENPNMRLS(1)QLK	Q96CT7	Coiled-coil domain-containing protein 124	CCDC124	-0.54	0.08	-1.29	11.51	451530	314240	15543000	28757000	FALSE
LLELKS(0.997)PT(0.003)ELMK	Q5VT06	Centrosome-associated protein 350	CEP350	-0.54	0.17	-1.29	40.37	1865700	1527600	16435000	33362000	FALSE
LQAY(0.08)HT(0.013)QT(0.666)T(0.241)PLIEYYR	F8W1A4	Adenylate kinase 2, mitochondrial;Adenylate kinase 2, mitochondrial;Adenylate kinase 2, mitochondrial, N-terminally processed	AK2	-0.54	-0.04	-1.29	8.72	3558600	3040200	3757500	7771700	FALSE
LRS(0.001)S(0.999)VPGVR	P08670	Vimentin	VIM	0.35	0.9	-1.29	15.35	857640000	924610000	674180000	2123100000	FALSE
MFGGPGTAS(0.005)RPS(0.955)S(0.036)S(0.005)R	P08670	Vimentin	VIM	-0.56	-0.05	-1.29	30.39	81340000	67072000	176130000	237830000	FALSE
NGGLEHVPS(0.116)S(0.116)S(0.545)S(0.224)IHNGDMEK	H0YBC7	BCL2/adenovirus E1B 19 kDa protein-interacting protein 3-like	BNIP3L	-0.4	0.14	-1.29	11.47	53937000	45934000	12662000	23395000	FALSE
NLHQS(0.001)GFS(0.005)LS(0.994)GAQIDDNIPR	A0A1C7CYX9	Dihydropyrimidinase-related protein 2	DPYSL2	-0.46	0.04	-1.29	17.17	20788000	14886000	27175000	45875000	FALSE
NRPS(0.534)S(0.465)LNLDPAIPIADLFWFENVAS(0.001)FSSPGMQVSEPGDPK	Q2M1Z3	Rho GTPase-activating protein 31	ARHGAP31	-0.32	0.2	-1.29	1.61	7172400	10380000	18567000	40119000	FALSE
QAHDLS(1)PAAESSSTFSFSGR	O95425	Supervillin	SVIL	-0.28	0.25	-1.29	46.95	124480000	107340000	108000000	203790000	FALSE
QKS(0.972)LT(0.024)LT(0.004)PTR	A0A2U3TZV9	Girdin	CCDC88A	0.08	0.75	-1.29	8.71	2255700	2283700	2903800	5691600	FALSE
RES(1)WISDIR	A0A0A6YYL4;P57737	Coronin;Coronin-7	CORO7-PAM16;CORO7	-0.24	0.34	-1.29	17.92	10967000	8273800	21266000	43604000	FALSE
RHS(0.995)LS(0.005)STK	A0A7P0TAN5	Huntingtin	HTT	-0.23	0.52	-1.29	14.78	1173300	786950	1980500	4997600	FALSE
RVAS(0.122)GPS(0.874)PGEGIS(0.003)PQSAQAPQAPGDNHVVPVLR	Q14764	Major vault protein	MVP	-0.32	0.21	-1.29	12.93	2593000	1656500	6441800	8854300	FALSE
RWS(1)DQLS(1)LDEK	Q8IZQ1	WD repeat and FYVE domain-containing protein 3	WDFY3	-0.25	0.33	-1.29	21.72	20064000	20614000	13312000	28623000	FALSE
S(0.004)PRPGS(0.425)S(0.571)APEHSPR	O75385	Serine/threonine-protein kinase ULK1	ULK1	-0.47	0.2	-1.29	8.67	5277700	4043300	119700	268050	FALSE
S(0.842)NS(0.123)KS(0.034)KPNLPSESR	Q08170	Serine/arginine-rich splicing factor 4	SRSF4	-0.43	0.21	-1.29	9.33	1241800	765580	8409200	11753000	FALSE
S(0.885)RES(0.216)S(0.836)PS(0.063)HGLLK	Q96JH7	Deubiquitinating protein VCIP135	VCPIP1	-0.22	0.45	-1.29	19.31	38135000	36053000	260920	469020	FALSE
S(1)AGELPAAHTAAAPGTPGEAAETPARPGLAK	Q9UQQ2	SH2B adapter protein 3	SH2B3	-0.25	0.28	-1.29	22.77	643610000	597810000	528520000	1126900000	FALSE
S(1)FDGNTLLNR	Q05209	Tyrosine-protein phosphatase non-receptor type 12	PTPN12	-0.63	-0.06	-1.29	37.7	114450000	77173000	119230000	171160000	FALSE
S(1)RDFNEECPR	A0A0A0MTH3	Integrin-linked protein kinase	ILK	-0.38	0.36	-1.29	15.47	26547000	28470000	17123000	26804000	FALSE
SAS(1)PDYNR	A0A6Q8PHK0	E3 ubiquitin-protein ligase TRIP12	TRIP12	-0.26	0.32	-1.29	22.72	22757000	19511000	1737900	2838000	FALSE
SPEYIS(0.045)S(0.045)HNGCS(0.873)PS(0.037)HSIVDGYYEDADSSYPATR	Q8TED9	Actin filament-associated protein 1-like 1	AFAP1L1	-0.25	0.25	-1.29	24.39	11285000	11236000	89782000	187980000	FALSE
SPS(1)PSFR	P49585	Choline-phosphate cytidylyltransferase A	PCYT1A	-0.58	0.05	-1.29	26.07	298690000	249500000	210870000	304150000	FALSE
TAAELLQS(0.048)QGS(0.934)QAGGS(0.004)QT(0.014)LKR	Q14141	Septin-6	2006-09-01	-0.21	0.49	-1.29	25.53	2531400	2002800	5163100	11630000	FALSE
TLSDFNSLIS(0.164)S(0.836)PHLGR	Q9NRJ4	Tubby-related protein 4	TULP4	0.27	0.79	-1.29	25.61	1704000	2290100	12563000	39240000	FALSE
VHST(0.014)S(0.078)S(0.908)LDSQK	A0A804HI99	Spatacsin	SPG11	-0.52	0.06	-1.29	27.1	3791700	6778400	3227300	4977200	FALSE
AES(0.954)S(0.045)S(0.002)SISSSASLSAANTPTVGVSR	Q0JRZ9	F-BAR domain only protein 2	FCHO2	-0.54	-0.01	-1.28	32.48	4911300	3482500	5963600	11276000	FALSE
AGGS(1)VESLR	O94885	SAM and SH3 domain-containing protein 1	SASH1	-0.45	0.05	-1.28	20.27	44632000	9928800	22989000	31798000	FALSE
ALS(1)PLS(1)PVAIEQTSLK	J3KTI4	Zinc finger protein 521	ZNF521	-0.28	0.34	-1.28	7.11	22498000	21064000	13057000	25750000	FALSE
DGVMEMNS(1)IEPAK	P11169	Solute carrier family 2, facilitated glucose transporter member 3	SLC2A3	-0.33	0.29	-1.28	10.17	12409000	9128000	5869400	9042900	FALSE
DS(0.01)PS(0.01)QHS(0.009)GRPS(0.039)PGCDS(0.76)QT(0.143)S(0.029)QLDQPLFK	Q96AY4	Tetratricopeptide repeat protein 28	TTC28	-0.34	0.15	-1.28	6.38	31496000	24414000	10179000	22622000	FALSE
EAVSGPMAGKPFRPQS(0.42)LS(0.58)K	A0A096LP25	Uncharacterized protein FLJ45252	AAK1	-0.25	0.31	-1.28	9.87	1695200	2664400	2980900	6227900	FALSE
EERPLFPQILSSIELLQHS(1)LPK	P04049	RAF proto-oncogene serine/threonine-protein kinase	RAF1	-0.82	-0.22	-1.28	24.19	2873200	2498100	3258800	4067200	FALSE
ES(0.5)S(0.5)LDGLGGTGKDNLTSATLPR	Q8WUF5	RelA-associated inhibitor	PPP1R13L	-0.09	0.56	-1.28	15.88	445730	701810	789420	1948200	FALSE
ES(0.5)S(0.5)LDGLGGTGKDNLTSATLPR	Q8WUF5	RelA-associated inhibitor	PPP1R13L	-0.09	0.56	-1.28	15.88	445730	701810	789420	1948200	FALSE
GPHSPQVPSQVQS(0.992)PMT(0.007)S(0.001)R	O43166	Signal-induced proliferation-associated 1-like protein 1	SIPA1L1	0.01	0.57	-1.28	17.28	12535000	15848000	20080000	43915000	FALSE
HT(0.01)PPT(0.834)IGGS(0.155)LPYR	E7EW77;H0Y6B5;H7C3Q7	Abl interactor 2	ABI2	-0.33	0.19	-1.28	17.92	4934900	3414900	25762000	47627000	FALSE
KLMEFS(1)EHCAIILEDDR	P37173	TGF-beta receptor type-2	TGFBR2	-0.48	0.15	-1.28	5.03	2525900	3391300	9289600	13984000	FALSE
KRDS(0.993)LGT(0.007)AGSAHLIIK	A0A0D9SEU2	Biogenesis of lysosome-related organelles complex 1 subunit 5	BLOC1S5;BLOC1S5-TXNDC5	-0.19	0.39	-1.28	16.05	6695900	6795000	13968000	31689000	FALSE
KRPLET(0.069)PPEVVCT(0.931)K	A0A6Q8PFC2	RNA-binding protein Nova-2	NOVA2	-0.4	0.25	-1.28	15.5	2751400	2213700	1966600	3791300	FALSE
KS(0.987)PS(0.013)GPVKS(1)PPLSPVGTTPVK	C9J4K0	Ashwin	C2orf49	-0.4	0.12	-1.28	20.79	180140000	151420000	132230000	229400000	FALSE
KSS(1)ISSISGR	E9PFQ4	Pleckstrin homology-like domain family B member 2	PHLDB2	-0.15	0.5	-1.28	8.8	134230000	138120000	134190000	261720000	FALSE
LGS(1)FGSITR	Q14315	Filamin-C	FLNC	-0.05	0.47	-1.28	31.06	1829000000	1740700000	1217900000	2871200000	FALSE
LLEPLVTQVTTLVNT(0.013)NS(0.905)KGPS(0.082)NK	P35221	Catenin alpha-1	CTNNA1	-0.03	0.47	-1.28	33.57	64780000	72228000	40820000	99469000	FALSE
LMLSTSEYSQS(1)PK	Q12888	Tumor suppressor p53-binding protein 1	TP53BP1	-0.37	0.13	-1.28	49.94	29774000	36989000	12778000	24080000	FALSE
LSQVNES(1)DADDEDNYGAR	A0A6Q8JR05	Protocadherin Fat 4	FAT4	-0.39	0.12	-1.28	44.75	668440	621770	16757000	26922000	FALSE
NELRDS(0.09)T(0.91)EQFQEYYR	A0A0A0MRE6	WD repeat-containing protein 47	WDR47	-0.17	0.35	-1.28	13.9	10021000	9654800	14120000	27633000	FALSE
PRPPGRPVS(0.997)GHGMDS(0.003)R	P36507	Dual specificity mitogen-activated protein kinase kinase 2	MAP2K2	-0.27	0.3	-1.28	2.87	116150000	71265000	77490000	168410000	FALSE
QGGRCS(1)PVPGLSSSPSGSPLHGK	K7ESE9	Breast carcinoma-amplified sequence 3	BCAS3	-0.26	0.25	-1.28	22.15	20015000	27566000	22059000	62199000	FALSE
RGMAYGHIDS(0.003)Y(0.003)GADDS(0.995)EEEGAGPVERPPVR	Q8NG27	E3 ubiquitin-protein ligase Praja-1	PJA1	-0.19	0.36	-1.28	4.25	7994800	6970500	9261400	19228000	FALSE
RGPHALQSSGPPS(0.832)T(0.274)PS(0.745)S(0.149)PR	P31629	Transcription factor HIVEP2	HIVEP2	-0.36	0.32	-1.28	12.42	5580300	3754200	6204100	10747000	FALSE
RPPSLVHKPPSVPEEYALT(0.621)S(0.332)PT(0.047)LAMPPR	A0A0J9YW69;A0A1W2PQQ1	NHS-like protein 2	NHSL2	-0.27	0.19	-1.28	18.19	19982000	20525000	14810000	33515000	FALSE
RPS(1)QGPPAR	Q9C0C2	182 kDa tankyrase-1-binding protein	TNKS1BP1	-0.16	0.38	-1.28	9.28	267250000	213320000	34925000	73979000	FALSE
RS(0.092)AS(0.872)CGS(0.036)PLS(0.001)GGAEEASGGTGYGGEGSGPGASDCR	O15211	Ral guanine nucleotide dissociation stimulator-like 2	RGL2	-0.02	0.51	-1.28	22.91	44846000	45613000	48472000	119450000	FALSE
RS(1)PLSYPAVNR	H0Y599	Dedicator of cytokinesis protein 4	DOCK4	-0.36	0.16	-1.28	55.24	166240000	127430000	111190000	209540000	FALSE
RT(0.022)S(0.964)ET(0.013)S(0.001)ISPPGSSIGSPNR	O94929	Actin-binding LIM protein 3	ABLIM3	0.01	0.53	-1.28	35.02	14045000	10669000	13067000	38114000	FALSE
RVS(1)RT(1)PEPK	A9Z1X7	Serine/arginine repetitive matrix protein 1	SRRM1	-0.22	0.34	-1.28	10.03	182850000	147260000	99583000	144080000	FALSE
S(0.003)KS(0.997)PVGNPQLIQFSR	Q9Y4F3	Meiosis arrest female protein 1	KIAA0430	-0.31	0.22	-1.28	47.1	38779000	38645000	35237000	36285000	FALSE
S(0.009)CS(0.991)AS(0.001)CVPHGAK	P00519	Tyrosine-protein kinase ABL1	ABL1	-0.22	0.43	-1.28	9.51	1505900	1139600	1416300	3022600	FALSE
S(0.985)T(0.015)ELVLSPDMPR	Q8TDY2	RB1-inducible coiled-coil protein 1	RB1CC1	-0.38	0.16	-1.28	42.6	30059000	22010000	14466000	26327000	FALSE
S(1)GDLGDMEPLK	C9JZR2	Catenin delta-1	CTNND1	-0.1	0.41	-1.28	11.28	40791000	39123000	20507000	47161000	FALSE
SLTNPT(1)PIQQQLR	Q9UJF2	Ras GTPase-activating protein nGAP	RASAL2	-0.31	0.26	-1.28	21.24	13627000	10800000	13669000	24481000	FALSE
SQDQDS(1)EVNELSR	E7ERS3	Zinc finger CCCH domain-containing protein 18	ZC3H18	0.17	0.7	-1.28	38.48	15249000	16943000	19330000	55624000	FALSE
T(0.002)KS(0.998)PSLPPK	P41970	ETS domain-containing protein Elk-3	ELK3	-0.31	0.4	-1.28	25.4	5269000	4928800	2457900	3972300	FALSE
T(0.038)AS(0.962)FHEAR	Q9NS62	Thrombospondin type-1 domain-containing protein 1	THSD1	0.54	1.12	-1.28	15.64	12274000	17121000	2567900	8232700	FALSE
T(0.871)KGY(0.07)NS(0.059)DDNLCEPSLEFEVPNHR	Q9P219	Protein Daple	CCDC88C	-0.53	0.06	-1.28	21.1	3234600	3445100	16477000	44283000	FALSE
T(0.946)AS(0.049)RS(0.004)PASCHEHPMADDPSK	Q9BXB5	Oxysterol-binding protein-related protein 10;Oxysterol-binding protein	OSBPL10	-0.34	0.22	-1.28	11.23	13845000	13884000	10171000	20720000	FALSE
TEAPQASPLAKPLQS(0.582)S(0.209)S(0.209)PR	Q8IY33	MICAL-like protein 2	MICALL2	-0.2	0.44	-1.28	11.83	4759100	6649800	510700	1035900	FALSE
TISHESGEHS(1)AQGK	Q9ULC0	Endomucin	EMCN	-0.35	0.33	-1.28	26.04	17101000	15075000	3362800	5718500	FALSE
TRPGS(0.005)FQS(0.995)LSDALSDTPAK	G3V4K3	Spermatogenesis-defective protein 39 homolog	VIPAS39	0.13	0.68	-1.28	43.95	9453300	10262000	25017000	57412000	FALSE
VIRPLDQPS(0.068)S(0.931)FDATPYIK	Q86VP6	Cullin-associated NEDD8-dissociated protein 1	CAND1	-0.41	0.09	-1.28	14.6	12944000	10588000	18530000	35854000	FALSE
Y(0.01)ES(0.176)S(0.176)S(0.638)YTDQFSR	A0A087X0K9;A0A0G2JNH2	Tight junction protein ZO-1	TJP1	-0.19	0.49	-1.28	16.11	2453700	2571200	2910300	4266800	FALSE
AILVDLEPGT(0.051)MDS(0.949)VR	Q5JP53;Q13509;Q13885	Tubulin beta chain;Tubulin beta-3 chain;Tubulin beta-2A chain	TUBB;TUBB3;TUBB2A	-0.23	0.39	-1.27	4.3	357450	213780	392150	1109300	FALSE
ANEAGGQVGPEAPRPPET(0.191)S(0.809)PEMR	Q8N3D4	EH domain-binding protein 1-like protein 1	EHBP1L1	-0.35	0.23	-1.27	2.04	165530000	118110000	50909000	95638000	FALSE
AQGPRPHQENNHQES(0.018)Y(0.037)PLS(0.255)VS(0.685)PMENNHCPAS(0.002)S(0.002)ES(0.001)HPK	P41212	Transcription factor ETV6	ETV6	-0.39	0.22	-1.27	1.99	10883000	8444500	3882900	8669300	FALSE
AS(0.894)S(0.105)VTTFTGEPNTCPR	P52943	Cysteine-rich protein 2	CRIP2	-0.26	0.24	-1.27	32.95	3846400	2381300	19362000	33918000	FALSE
EEAGKEEPPPLT(1)PPAR	Q9C0C2	182 kDa tankyrase-1-binding protein	TNKS1BP1	-0.26	0.27	-1.27	3.51	56937000	51300000	62335000	106450000	FALSE
EGNVRVS(1)R	A0A7I2S2S9;P62873;P62879	Guanine nucleotide-binding protein subunit beta-4;Guanine nucleotide-binding protein G(I)/G(S)/G(T) subunit beta-1;Guanine nucleotide-binding protein G(I)/G(S)/G(T) subunit beta-2	GNB4;GNB1;GNB2	-0.43	0.11	-1.27	13.77	6921100	5470300	8484500	11919000	FALSE
ESVAS(1)GDDRAEEDMDEAIEK	P46821	Microtubule-associated protein 1B;MAP1B heavy chain;MAP1 light chain LC1	MAP1B	0.04	0.29	-1.27	37.66	79611000	62133000	41263000	73983000	FALSE
FDLSHGS(1)PQMVR	A0A2R8Y5H9	Kinase suppressor of Ras 1	KSR1	0.09	0.61	-1.27	25.53	169470000	174410000	96698000	255910000	FALSE
FLKS(1)PPLHK	E9PJA7		BCLAF1	-0.28	0.24	-1.27	10.77	18380000	14181000	8667300	15776000	FALSE
GNS(0.177)S(0.563)S(0.241)PAPAAS(0.018)IT(0.001)S(0.001)MLSPSFTPTSVIR	Q9NRA8	Eukaryotic translation initiation factor 4E transporter	EIF4ENIF1	-0.1	0.39	-1.27	9.37	21812000	20766000	20267000	41329000	FALSE
GPAGEAGAS(1)PPVRR	Q13425	Beta-2-syntrophin	SNTB2	-0.32	0.2	-1.27	7	1232500000	996400000	958930000	1731400000	FALSE
GS(1)GGLFSPSTAHVPDGALGQR	Q9C0C2	182 kDa tankyrase-1-binding protein	TNKS1BP1	-0.25	0.2	-1.27	23.02	698490000	413650000	834780000	1636800000	FALSE
IS(0.013)S(0.987)IPHDLCHNGEK	A0A1X7SBY3	Stromal interaction molecule 2	STIM2	0.02	0.57	-1.27	14.57	19812000	20398000	12202000	29283000	FALSE
MKHPIIPIHNS(1)LER	B5MDU3	Putative protein PLEKHA9;Pleckstrin homology domain-containing family A member 8	PLEKHA8;PLEKHA8P1	-0.16	0.49	-1.27	11.94	1021400	1145300	1580400	3279700	FALSE
MS(0.075)AMAPT(0.925)PPQGEVDADCMDVNVR	A0A7P0T8W1	Neurogenic locus notch homolog protein 1;Notch 1 extracellular truncation;Notch 1 intracellular domain	NOTCH1	-0.33	0.23	-1.27	10.95	8185300	3696600	4725500	15282000	FALSE
NRHS(0.996)LEIS(0.002)S(0.003)ALNMFNIAPHGPDISK	A0A804HJ25	E3 ubiquitin-protein ligase MYCBP2	MYCBP2	-0.33	0.2	-1.27	25.99	17437000	19668000	18681000	25613000	FALSE
NRPT(0.953)S(0.047)ISWDGLDSGK	P30086	Phosphatidylethanolamine-binding protein 1;Hippocampal cholinergic neurostimulating peptide	PEBP1	-0.18	0.41	-1.27	25.96	35769000	31562000	41748000	71015000	FALSE
NS(0.978)T(0.014)DS(0.008)RPVSVTYR	A0A088AWN2	WD repeat-containing protein 20	WDR20	-0.25	0.3	-1.27	15.09	73640000	56515000	19973000	30994000	FALSE
NSNPVIAELS(0.002)QAINS(0.012)GT(0.048)LLS(0.031)KPS(0.907)PPLPPKR	Q8IZ21	Phosphatase and actin regulator 4	PHACTR4	-0.57	0.01	-1.27	10.77	51292000	30084000	3260300	4806700	FALSE
QAQPPQS(0.049)LS(0.951)LGRPR	Q9P219	Protein Daple	CCDC88C	-0.46	0.18	-1.27	15.38	2788700	3445000	3074600	5138900	FALSE
QEEQRGS(1)PPLRAEGK	A0A6Q8PFP5	Ganglioside-induced differentiation-associated protein 1	GDAP1	-0.31	0.32	-1.27	3.62	18607000	19707000	6133000	10448000	FALSE
QIS(1)LPDLSQEEPQLK	H0YBZ4	Mitochondrial fission regulator 1	MTFR1	-0.27	0.33	-1.27	11.83	385760	288360	836610	2035100	FALSE
RDS(0.91)T(0.069)EIT(0.012)S(0.009)ILLK	Q8IYU2	E3 ubiquitin-protein ligase HACE1	HACE1	-0.23	0.43	-1.27	5.2	431110	392880	6410700	7143100	FALSE
RIDFIPVSPAPS(0.968)PT(0.031)R	Q96E09	Protein FAM122A	FAM122A	-0.7	-0.19	-1.27	19.47	62482000	41790000	50549000	84483000	FALSE
RPT(0.007)PQDS(0.993)PIFLPVDDTSFR	P49327	Fatty acid synthase;[Acyl-carrier-protein] S-acetyltransferase;[Acyl-carrier-protein] S-malonyltransferase;3-oxoacyl-[acyl-carrier-protein] synthase;3-oxoacyl-[acyl-carrier-protein] reductase;3-hydroxyacyl-[acyl-carrier-protein] dehydratase;Enoyl-[acyl-carrier-protein] reductase;Oleoyl-[acyl-carrier-protein] hydrolase	FASN	-0.79	-0.24	-1.27	14.84	17403000	13843000	26843000	19230000	FALSE
S(0.003)PHDS(0.626)KS(0.374)PLDHRS(0.997)PLER	O14647	Chromodomain-helicase-DNA-binding protein 2	CHD2	-0.32	0.33	-1.27	2.32	2322900	2051800	3177200	6191000	FALSE
S(0.023)RPGRPQS(0.968)LILFS(0.009)PPFPIMDHLPPSSTVTDSK	Q2M1Z3	Rho GTPase-activating protein 31	ARHGAP31	0.12	0.55	-1.27	14.06	153140000	170690000	152660000	387430000	FALSE
S(0.083)QS(0.849)AS(0.85)VES(0.218)IPEVLEECTSPADHSDSASVHDMDYVNPR	A0A7I2V2L5;A0A7I2YQ65	Golgi-specific brefeldin A-resistance guanine nucleotide exchange factor 1	GBF1	-0.28	0.38	-1.27	21.38	9377000	6990000	2048400	4561300	FALSE
S(0.124)T(0.876)GGDFGNPLR	P20340	Ras-related protein Rab-6A	RAB6A	-0.28	0.34	-1.27	35.98	12805000	9276300	4981600	8208400	FALSE
S(0.997)FENKPPAHIAAS(0.003)HLSEPAKPAHSQNQSNFSSYSSK	A0A087X0K9;A0A0G2JNH2	Tight junction protein ZO-1	TJP1	-0.33	0.17	-1.27	10.74	89400000	74932000	28706000	47563000	FALSE
S(1)PPREQVIEDNMVPQGMPEQETTVGAIQDHTESSVHN	Q5VUA4	Zinc finger protein 318	ZNF318	-0.23	0.25	-1.27	8.59	9339200	8099100	17035000	41171000	FALSE
SADS(1)ENALSVQER	Q99759	Mitogen-activated protein kinase kinase kinase 3	MAP3K3	-0.12	0.39	-1.27	36.86	139380000	114470000	65899000	144330000	FALSE
SAS(0.001)EFQELDS(0.983)PDDT(0.015)MGT(0.001)IK	Q12851	Mitogen-activated protein kinase kinase kinase kinase 2	MAP4K2	0.02	0.52	-1.27	21.21	2892200	3172400	7729300	20480000	FALSE
SLTLLPHGT(0.861)PNS(0.136)AS(0.003)PCSQR	Q9BXB5	Oxysterol-binding protein-related protein 10	OSBPL10	0.06	0.56	-1.27	46.2	9706200	15041000	29746000	70962000	FALSE
SMIILQDSAPES(0.001)GDAPRPPPAAT(0.999)PPERPK	Q9BYB0	SH3 and multiple ankyrin repeat domains protein 3	SHANK3	-0.39	0.11	-1.27	10.99	994500000	790420000	986120000	1984300000	FALSE
SNS(1)ISKSPGPSSPK	B5MC51	LIM domain kinase 2	LIMK2	-0.1	0.61	-1.27	38.79	10333000	8222000	10362000	19895000	FALSE
SQDSY(0.003)PGS(0.977)PS(0.02)LSPR	A0A0D9SEU5	Ran-binding protein 10	RANBP10	-0.5	0.07	-1.27	23.75	2347400	1922000	6738400	9589300	FALSE
SVNEILGLAES(0.909)S(0.091)PNEPK	Q9H8G2	Caspase activity and apoptosis inhibitor 1	CAAP1	-0.35	0.17	-1.27	49.35	9414700	7615100	19102000	34463000	FALSE
TGTGDIATCYS(1)PR	Q9NZN5	Rho guanine nucleotide exchange factor 12	ARHGEF12	-0.09	0.46	-1.27	38.27	10732000	9373000	5104700	11044000	FALSE
TYS(0.997)FT(0.002)SAMSR	H7C1F9	Ral GTPase-activating protein subunit alpha-2	RALGAPA2	-0.34	0.17	-1.27	11.11	53737000	34076000	68554000	127950000	FALSE
VKLDDDS(1)DDDEESK	Q12872	Splicing factor, suppressor of white-apricot homolog	SFSWAP	-0.23	0.41	-1.27	47.02	11566000	11464000	46536000	85840000	FALSE
YEEPEYDIPAFGFDS(0.999)EPELS(0.001)EEPVEDR	Q5TCZ1	SH3 and PX domain-containing protein 2A	SH3PXD2A	-0.25	0.3	-1.27	17.32	35646000	32593000	29824000	62250000	FALSE
ACSLAASEGLSSAQPNGPPEAEPRPPQS(0.902)PAS(0.07)T(0.02)AS(0.008)FIFSK	Q9P206	Uncharacterized protein KIAA1522	KIAA1522	-0.28	0.17	-1.26	16.21	27159000	20987000	11005000	27606000	FALSE
AGSNMLLIGVHGPT(0.5)T(0.328)PCEEVS(0.172)MK	A0A804HK76;O75369	Filamin-B	FLNB	-0.4	0.08	-1.26	16.26	3250600	3175400	3188500	7837400	FALSE
ALIRS(1)PSLAK	Q5SW96	Low density lipoprotein receptor adapter protein 1	LDLRAP1	-0.02	0.46	-1.26	37.58	40019000	39430000	65005000	149860000	FALSE
APS(1)PHVVQENLHSEVVEVCTSSTLK	A0A804HJ25	E3 ubiquitin-protein ligase MYCBP2	MYCBP2	-0.32	0.19	-1.26	14.94	34696000	30185000	97144000	208530000	FALSE
ARS(1)PVLWGWSLPS	A1IGU5	Rho guanine nucleotide exchange factor 37	ARHGEF37	-0.28	0.25	-1.26	12.1	15549000	13333000	6590900	16108000	FALSE
DAVKS(0.006)S(0.994)HETLNIVEEK	E9PMG5;H0Y5B0		EPB41L2	-0.02	0.5	-1.26	64.11	157220000	140950000	64677000	162580000	FALSE
DLELPS(1)QEAPSFQGTESPKPCK	Q6PJF5	Inactive rhomboid protein 2	RHBDF2	-0.25	0.37	-1.26	7.35	3426000	4079800	2646200	5527300	FALSE
DRPPCS(0.911)PS(0.089)R	O95758	Polypyrimidine tract-binding protein 3	PTBP3	-0.24	0.25	-1.26	14.05	88986000	71703000	29692000	56901000	FALSE
DTSSDKDLDDALDKLS(0.964)DS(0.036)LGQR	A0A6Q8PGN6		CAST	-0.23	0.43	-1.26	6.09	6753700	5540100	3577000	7495500	FALSE
EGEET(0.993)EGS(0.993)EEDDKENDKT(0.013)EEMPNDS(0.001)VLENK	P49321	Nuclear autoantigenic sperm protein	NASP	0	0.54	-1.26	3.27	147670000	146520000	73338000	118070000	FALSE
ENSEELQLPENPY(0.991)AQPS(0.009)PIR	Q0VF96	Cingulin-like protein 1	CGNL1	-0.33	0.23	-1.26	4.83	2341200	1686400	906830	2169200	FALSE
GHT(0.138)DT(0.715)EGRPPS(0.67)PPPT(0.103)S(0.073)T(0.302)PEK	E9PMQ6	Heat shock factor protein 1	HSF1	-0.16	0.42	-1.26	4.28	16184000	14245000	20545000	20272000	FALSE
GRLS(1)KEDIER	P11142	Heat shock cognate 71 kDa protein	HSPA8	-0.65	0.02	-1.26	13.64	22530000	15761000	5583500	6697300	FALSE
GRPPAEKLS(1)PNPPK	A0A0U1RRJ4;F6VDE0	Probable global transcription activator SNF2L2	SMARCA2	-0.41	0.1	-1.26	18.67	110390000	82953000	44329000	78789000	FALSE
GS(0.039)NS(0.958)GMDS(0.002)NIDLT(0.001)IVEDEEEESVALEQAQK	O95810	Serum deprivation-response protein	SDPR	-0.32	0.18	-1.26	25.09	481700000	406060000	133480000	280130000	FALSE
GSGT(0.002)AS(0.998)DDEFENLR	Q7Z6Z7	E3 ubiquitin-protein ligase HUWE1	HUWE1	-0.29	0.21	-1.26	46.7	213640000	183340000	290780000	543460000	FALSE
KGS(0.999)VS(0.001)HDTVQPR	E9PMG1;Q96D71	RalBP1-associated Eps domain-containing protein 1	REPS1	-0.26	0.35	-1.26	14.38	1463700	1512900	2587700	4843200	FALSE
KPLSLAGDEETECQS(0.026)S(0.974)PK	F5H1K3	tRNA 2'-phosphotransferase 1	TRPT1	-0.04	0.5	-1.26	20.39	9287100	8303400	8712300	30170000	FALSE
LAERLS(1)PFLAESK	H9KVB4	Trinucleotide repeat-containing gene 18 protein	TNRC18	-0.21	0.29	-1.26	36.45	20934000	20650000	5334100	25667000	FALSE
LS(0.044)VGS(0.016)VT(0.017)S(0.017)RPS(0.188)T(0.657)PT(0.044)LGT(0.011)PT(0.004)PQTMSVSTK	D6RIE8	Transcription initiation factor TFIID subunit 9	TAF9	-0.13	0.43	-1.26	5.65	2368900	2580300	2472000	6666300	FALSE
NQS(0.996)PT(0.004)EAEKPASSSLPSSPPPQLLTR	Q99567	Nuclear pore complex protein Nup88	NUP88	-0.26	0.24	-1.26	30.81	9722100	12904000	72054000	149290000	FALSE
NRLDS(1)PQIR	B7ZM87	SLIT-ROBO Rho GTPase-activating protein 2	SRGAP2	0.13	0.67	-1.26	12.33	12889000	14630000	7952000	16782000	FALSE
NVFT(0.975)S(0.025)AEELER	B8ZZF5	Protein eva-1 homolog A	EVA1A	-0.33	0.23	-1.26	33.17	13579000	9979700	12182000	21053000	FALSE
QQLEEEEENFS(0.033)RPQIDENPLDDNS(0.967)EEEMEDAPK	Q5F1R6	DnaJ homolog subfamily C member 21	DNAJC21	-0.27	0.22	-1.26	6.85	31261000	23712000	16919000	27814000	FALSE
RAS(0.998)AILPGVLGS(0.034)ET(0.03)LS(0.076)NEVFQES(0.861)EEEKQPEVPS(0.001)SLAK	Q9BZQ8	Protein Niban	FAM129A	-0.42	0.1	-1.26	6.99	5857900	6716200	114500000	213000000	FALSE
RIS(1)MEDLNKR	F5H6Z0;Q00537	Cyclin-dependent kinase 17	CDK17	0.18	0.77	-1.26	26.44	113090000	146330000	52250000	94654000	FALSE
RKS(1)ELFNPVSLDCK	H8Y6P7	DNA-directed RNA polymerase II subunit GRINL1A	GCOM1;POLR2M	0.02	0.55	-1.26	12.9	7668800	7181600	12499000	27478000	FALSE
RRS(0.705)GPLEES(0.295)ER	A0A2R8Y4Z8	Coiled-coil domain-containing protein 9	CCDC9	-0.34	0.31	-1.26	11.29	3156500	4262800	3700300	8063500	FALSE
RS(1)PAS(1)PS(0.74)CPS(0.26)PVPQR	A7MCY6	TANK-binding kinase 1-binding protein 1	TBKBP1	-0.17	0.42	-1.26	23.19	6219600	4238300	3992200	6214400	FALSE
RVPAVQRDS(1)PVIVR	I3L2J0		CIC	-0.27	0.32	-1.26	7.59	81526000	62172000	63879000	128540000	FALSE
S(0.003)GGQRHS(0.996)PLS(0.002)QR	A7MCY6	TANK-binding kinase 1-binding protein 1	TBKBP1	-0.3	0.26	-1.26	6.53	46860000	36104000	40144000	76583000	FALSE
S(0.005)PT(0.814)PKS(0.093)PPS(0.088)RK	Q9NVD7	Alpha-parvin	PARVA	-0.09	0.54	-1.26	6.25	97610000	84632000	5605500	10468000	FALSE
S(0.106)QS(0.16)S(0.112)EGVS(0.614)S(0.614)LS(0.097)S(0.097)S(0.118)PS(0.066)NS(0.015)LET(0.001)QSQSLSR	O95155	Ubiquitin conjugation factor E4 B	UBE4B	-0.31	0.3	-1.26	5.57	5413200	3882300	1219200	2068100	FALSE
S(0.106)QS(0.16)S(0.112)EGVS(0.614)S(0.614)LS(0.097)S(0.097)S(0.118)PS(0.066)NS(0.015)LET(0.001)QSQSLSR	O95155	Ubiquitin conjugation factor E4 B	UBE4B	-0.31	0.3	-1.26	5.57	5413200	3882300	1219200	2068100	FALSE
S(0.5)KT(0.5)DLPEEKPDATPQNPFLK	A1X283	SH3 and PX domain-containing protein 2B	SH3PXD2B	-0.19	0.42	-1.26	15.13	1720600	1258800	3447300	6456200	FALSE
S(0.5)KT(0.5)DLPEEKPDATPQNPFLK	A1X283	SH3 and PX domain-containing protein 2B	SH3PXD2B	-0.19	0.42	-1.26	15.13	1720600	1258800	3447300	6456200	FALSE
S(0.937)S(0.95)DGS(0.106)LS(0.008)HEEDLAK	A0A2R8Y7R9	Liprin-alpha-1	PPFIA1	-0.07	0.42	-1.26	9.06	33347000	30134000	29708000	55163000	FALSE
S(0.973)FS(0.027)LDEPPLFIPDNIATIR	Q92576	PHD finger protein 3	PHF3	-0.71	-0.11	-1.26	10.67	734590	448830	2696500	3170300	FALSE
S(0.998)QGDS(0.002)NPAAIPHAAEDIQGDDR	P68402	Platelet-activating factor acetylhydrolase IB subunit beta	PAFAH1B2	-0.24	0.24	-1.26	21.51	46303000	46863000	5633000	12573000	FALSE
S(1)FQGDDSDLLLK	H0Y8P3;Q9UPQ0	LIM and calponin homology domains-containing protein 1	LIMCH1	-0.08	0.48	-1.26	19.57	9029000	10132000	2848600	4981100	FALSE
SIVPS(0.001)S(0.999)PQPQR	A0A1X7SBY3	Stromal interaction molecule 2	STIM2	-0.19	0.31	-1.26	20.98	117350000	101490000	58850000	126990000	FALSE
SLLGDS(0.002)APT(0.005)LHLNKGT(0.996)PS(0.983)QS(0.014)PVVGR	P52594	Arf-GAP domain and FG repeat-containing protein 1	AGFG1	0.22	0.73	-1.26	13.91	795340000	960980000	115390000	294230000	FALSE
SPS(0.003)S(0.005)ES(0.002)S(0.002)PQHPT(0.987)PPARPR	O14733	Dual specificity mitogen-activated protein kinase kinase 7	MAP2K7	-0.21	0.38	-1.26	2.43	2027500	2089900	2993100	6611500	FALSE
SQSSHS(1)YDDSTLPLIDR	A0A669KB05;C9JZR2	Catenin delta-1	CTNND1	-0.04	0.48	-1.26	37.64	45874000	45134000	21495000	47376000	FALSE
SSLYFPRS(0.998)PS(0.002)ANEK	E7ENZ2	F-BAR and double SH3 domains protein 2	FCHSD2	-0.42	0.12	-1.26	56.31	13101000	11418000	20747000	43339000	FALSE
SSTATPGVTSGPSASGTPPS(0.007)EGGGGS(0.993)FPR	O15211	Ral guanine nucleotide dissociation stimulator-like 2	RGL2	0.04	0.58	-1.26	8.12	5325300	5147700	5709800	13429000	FALSE
SSVIKHS(0.988)PT(0.012)VK	A0A0A0MRB5	MAP kinase-activating death domain protein	MADD	-0.32	0.4	-1.26	29.73	917200	931830	1176000	2146000	FALSE
SVGQS(0.001)PLRS(0.999)PLKR	A0A7P0T938	Uncharacterized protein KIAA1109	KIAA1109	-0.23	0.34	-1.26	6.26	9284200	7727400	5876700	11059000	FALSE
SYS(0.955)S(0.035)S(0.008)HS(0.001)SPAK	Q9H792	Pseudopodium-enriched atypical kinase 1	PEAK1	-0.06	0.58	-1.26	19.74	1976200	1945800	1469800	3684100	FALSE
SYSPY(0.999)DMLESIR	P07355	Annexin A2;Annexin;Putative annexin A2-like protein	ANXA2;ANXA2P2	-0.06	0.51	-1.26	20.4	2383400	4194000	4421600	8117300	FALSE
T(0.001)NS(0.997)T(0.002)GGSSGSSVGGGSGK	X6RLX0	ELKS/Rab6-interacting/CAST family member 1	ERC1	-0.18	0.46	-1.26	36.09	90473000	77647000	46917000	91904000	FALSE
T(0.017)GS(0.018)DHT(0.048)NPT(0.166)S(0.75)PLLVKPSDLLEENK	E9PMG1;Q96D71	RalBP1-associated Eps domain-containing protein 1	REPS1	-0.22	0.29	-1.26	3.27	4918000	3627100	132140000	239000000	FALSE
TIPVKS(1)PNLSEIK	Q9H792	Pseudopodium-enriched atypical kinase 1	PEAK1	-0.2	0.38	-1.26	15.24	20575000	17941000	40837000	81939000	FALSE
TNKPS(0.037)T(0.962)PT(0.001)TATR	A0A2R8YFW8	Spastin	SPAST	-0.11	0.45	-1.26	20.48	68780000	55703000	17087000	39255000	FALSE
TTANHDSENLT(0.021)DS(0.965)LQS(0.013)PSAPHHAVVQK	Q99698	Lysosomal-trafficking regulator	LYST	0.09	0.61	-1.26	24.16	6544000	8484200	19545000	55265000	FALSE
VAS(1)EEEEVPLVVYLK	Q8N3V7	Synaptopodin	SYNPO	-0.37	0.22	-1.26	47.02	3883100	3316900	12830000	26832000	FALSE
VDQIIMAKPAGGPKPPS(1)GK	P50990	T-complex protein 1 subunit theta	CCT8	-0.46	0.28	-1.26	3.21	4512400	3224100	7602300	12032000	FALSE
VHDRS(1)EEEEEEEEEEEEEQPRR	V9GYQ9	DDB1- and CUL4-associated factor 8	DCAF8	-0.3	0.32	-1.26	8.57	45573000	35081000	22820000	43428000	FALSE
VPAEDET(0.023)QS(0.975)IDS(0.818)EDS(0.184)FVPGR	Q8WZ73	E3 ubiquitin-protein ligase rififylin	RFFL	-0.18	0.32	-1.26	16.56	9471400	9288100	5419000	7417500	FALSE
VRDALT(1)AEKSK	Q9HB71	Calcyclin-binding protein	CACYBP	-0.31	0.39	-1.26	21.6	625080	479570	2558600	4472100	FALSE
VS(0.009)EVKPT(0.886)Y(0.018)RNS(0.079)IT(0.008)VPYK	Q00577	Transcriptional activator protein Pur-alpha	PURA	-0.32	0.35	-1.26	3.97	818960	552750	900920	2475200	FALSE
VS(0.5)S(0.5)PLPSPSAMTDAANSQAAAK	Q8WXI9	Transcriptional repressor p66-beta	GATAD2B	-0.01	0.5	-1.26	17.85	11446000	12126000	27086000	66822000	FALSE
VVKPKS(1)PEPEATLTFPFLDK	H0Y8P3;Q9UPQ0	LIM and calponin homology domains-containing protein 1	LIMCH1	-0.32	0.19	-1.26	45.25	455550000	353320000	671520000	1272600000	FALSE
AAGDTTVIENSDVS(0.997)PET(0.003)ESSEK	Q86UP2	Kinectin	KTN1	-0.3	0.19	-1.25	22.33	10841000	9440400	4925000	6897900	FALSE
AALAVGS(1)PGPGGGSFAR	Q9BYB0	SH3 and multiple ankyrin repeat domains protein 3	SHANK3	0.66	1.19	-1.25	13.16	2836600	5622300	6721600	25659000	FALSE
AAVQELSS(0.96)S(0.039)ILAGEDPEER	E7ES96	Presenilin;Presenilin-1;Presenilin-1 NTF subunit;Presenilin-1 CTF subunit;Presenilin-1 CTF12	PSEN1	-0.21	0.37	-1.25	48.76	18924000	18776000	4003100	11340000	FALSE
ADHRS(1)S(1)PNVANQPPS(1)PGGK	J3KN01	Afadin	MLLT4	-0.34	0.23	-1.25	22.18	93073000	82085000	61609000	83600000	FALSE
ADS(1)PKPPVAPKPK	A0A1W2PRG7			-0.29	0.28	-1.25	26.23	169210000	136330000	80023000	161130000	FALSE
AEMVCAPS(1)PAPAPPPKPAS(1)PGPPQVEEVGHR	P12980	Protein lyl-1	LYL1	-0.44	0.03	-1.25	19.62	81037000	67450000	74413000	117700000	FALSE
ALS(1)DREEEEEDDEEEEEEVEAAAQR	Q8N3E9	1-phosphatidylinositol 4,5-bisphosphate phosphodiesterase delta-3	PLCD3	-0.18	0.35	-1.25	8.83	21258000	17453000	7733200	16050000	FALSE
ANMGVS(0.785)REDVT(0.215)FEDHPLNPNPDSR	Q9NVG8	TBC1 domain family member 13	TBC1D13	-0.64	-0.15	-1.25	3.95	3248400	3290300	2426800	3885400	FALSE
AQS(1)FPDNR	Q99759	Mitogen-activated protein kinase kinase kinase 3	MAP3K3	-0.26	0.23	-1.25	9.53	46678000	38368000	31420000	54849000	FALSE
ARS(1)QS(1)REEQAVLLVR	A0A5E8	GAS2-like protein 1	GAS2L1	0.06	0.65	-1.25	4.91	14390000	14940000	5017400	12305000	FALSE
ARS(1)QS(1)REEQAVLLVR	A0A5E8	GAS2-like protein 1	GAS2L1	0.06	0.65	-1.25	4.91	14390000	14940000	5017400	12305000	FALSE
AS(0.015)VS(0.985)GPNS(0.836)PS(0.095)ET(0.069)R	C9J453	E3 ubiquitin-protein ligase Midline-1	MID1	-0.17	0.4	-1.25	14.51	9134900	9891100	1936600	2627800	FALSE
AS(0.095)QS(0.905)AGDINTIYQPPEPR	Q99759	Mitogen-activated protein kinase kinase kinase 3	MAP3K3	-0.34	0.26	-1.25	16.23	8926500	7259700	6146500	6891300	FALSE
AS(1)GVTVNDEVIK	Q9Y281	Cofilin-2	CFL2	-0.5	-0.03	-1.25	31.39	269800000	208450000	187190000	350390000	FALSE
AS(1)HGDFPLTPHASPDRR	Q9H3T3	Semaphorin-6B	SEMA6B	-0.24	0.23	-1.25	12.32	57532000	47558000	46226000	87272000	FALSE
ASES(1)PSSLIFYR	A0A1W2PRG7;Q6ZNL6	FYVE, RhoGEF and PH domain-containing protein 5	FGD5	0.16	0.64	-1.25	45.57	68611000	74726000	65434000	155530000	FALSE
DGLHFLPHAS(0.003)S(0.003)S(0.001)AQS(0.979)PCGS(0.013)PGMK	A0A2U3TZV9	Girdin	CCDC88A	-0.3	0.12	-1.25	12.47	178840000	135740000	92560000	171510000	FALSE
ELEAERS(1)LMS(0.608)S(0.38)PEDLT(0.012)K	P46821	Microtubule-associated protein 1B;MAP1B heavy chain;MAP1 light chain LC1	MAP1B	-0.24	0.28	-1.25	7.71	843130	861770	6181100	9730700	FALSE
FAS(1)ENDLPEWK	P43487	Ran-specific GTPase-activating protein	RANBP1	-0.16	0.38	-1.25	23.56	10247000	8459300	7881800	15691000	FALSE
GALSS(0.009)S(0.99)LR	A0A6Q8PFR7	IQ motif and SEC7 domain-containing protein 2	IQSEC2	-0.18	0.33	-1.25	23.14	7760600	7965100	12740000	28225000	FALSE
HILDGGSGVIMEHPGEES(1)PGR	Q6P995	Protein FAM171B	FAM171B	-0.39	0.17	-1.25	20.86	55459000	41612000	22899000	44939000	FALSE
KISLPGQMAGTPIT(1)PLK	Q9H8Y8	Golgi reassembly-stacking protein 2	GORASP2	-0.38	0.12	-1.25	20.75	8027400	6460100	3871400	7109300	FALSE
KLSLQERPAGSYLEAQAGPYATGPAS(0.024)HIS(0.976)PR	J3KPJ3	Calcium/calmodulin-dependent protein kinase kinase 1	CAMKK1	-0.31	0.15	-1.25	22.31	20434000	16675000	12688000	25258000	FALSE
KRDS(1)QGTYSSR	A0A2R8Y5C4;Q9C0C2	182 kDa tankyrase-1-binding protein	TNKS1BP1	-0.36	0.22	-1.25	13.99	180880000	136100000	63241000	98965000	FALSE
KS(0.394)S(0.761)T(0.747)VS(0.097)EDVEATVPMLQR	Q8IWT6	Volume-regulated anion channel subunit LRRC8A	LRRC8A	-0.23	0.31	-1.25	4.34	3836900	4224300	2225000	4186600	FALSE
KS(0.394)S(0.761)T(0.747)VS(0.097)EDVEATVPMLQR	Q8IWT6	Volume-regulated anion channel subunit LRRC8A	LRRC8A	-0.23	0.31	-1.25	4.34	691070	699310	2225000	4186600	FALSE
LKQPIGQIPLES(0.279)S(0.72)PPVGLSIEEVER	A0A6Q8JR05	Protocadherin Fat 4	FAT4	-0.14	0.32	-1.25	10.09	26440000	22205000	8214700	23300000	FALSE
LMSLLTSPHQPPPPPPASASPSAVPNGPQS(1)PK	Q96RU3	Formin-binding protein 1	FNBP1	-0.46	0.02	-1.25	15.6	99194000	70505000	53352000	122040000	FALSE
LRPAKS(1)QDK	A1X283	SH3 and PX domain-containing protein 2B	SH3PXD2B	-0.77	-0.24	-1.25	22.91	15280000	9635800	15325000	20082000	FALSE
LSMPQSAAVS(0.781)T(0.109)T(0.109)PPHNRR	A2A2F0	Ral GTPase-activating protein subunit beta	RALGAPB	-0.12	0.44	-1.25	6.17	7374100	7097900	23663000	49925000	FALSE
LTTGTPAS(1)PR	A0A5E8	GAS2-like protein 1	GAS2L1	-0.18	0.45	-1.25	27.41	33242000	29294000	9333200	22046000	FALSE
MHS(0.001)T(0.002)GT(0.942)GS(0.027)S(0.027)CDLTK	Q2M1Z3	Rho GTPase-activating protein 31	ARHGAP31	-0.05	0.51	-1.25	33.35	55940000	56227000	10409000	23606000	FALSE
NET(0.001)MLS(0.999)PR	Q08999	Retinoblastoma-like protein 2	RBL2	-0.21	0.43	-1.25	16.38	69511000	67126000	49358000	90005000	FALSE
PSDVGNLDDFAES(1)DEDEAHGPGAPEAR	Q8N3D4	EH domain-binding protein 1-like protein 1	EHBP1L1	-0.53	0	-1.25	8.57	137350000	101280000	9149700	12720000	FALSE
QSVT(0.001)S(0.001)FPDADAFHHQVHDDDLLS(0.103)S(0.103)S(0.792)EEECK	A0A804HIV7	Emerin	EMD	-0.41	0.11	-1.25	0.05	5616700	5375200	43818000	71292000	FALSE
QTQSESSNYDS(1)ELEK	P46100	Transcriptional regulator ATRX	ATRX	-0.32	0.32	-1.25	25.61	7491800	4799100	2680500	4399900	FALSE
REGPVGGES(0.994)DS(0.006)EEMFEK	Q9Y4B5	Microtubule cross-linking factor 1	MTCL1	-0.06	0.45	-1.25	35.69	26699000	25916000	19658000	43106000	FALSE
RKS(1)PLQDPFPEEDYSSTEGSGGR	P48551	Interferon alpha/beta receptor 2	IFNAR2	-0.22	0.31	-1.25	22.56	6923100	7529600	9614500	29615000	FALSE
RLS(1)CPPRPEPELPADVSR	A0A499FIG1	Protein FAM212A	FAM212A	0.29	0.79	-1.25	12.89	8942700	10602000	19753000	38359000	FALSE
RNVFEVGPGDS(0.998)PT(0.002)FPR	Q16584	Mitogen-activated protein kinase kinase kinase 11	MAP3K11	-0.35	0.15	-1.25	24.04	20062000	16688000	56873000	115680000	FALSE
RQS(0.968)S(0.025)S(0.007)YDDPWK	E9PMG1;H7C1V2;Q96D71	RalBP1-associated Eps domain-containing protein 1	REPS1	-0.21	0.3	-1.25	30.31	15922000	12939000	14510000	25800000	FALSE
RS(0.024)S(0.976)LPPNS(1)PKPVR	A0A7I2RAZ6	C-myc promoter-binding protein	DENND4A	-0.14	0.49	-1.25	16.86	12071000	10866000	8942200	20407000	FALSE
S(0.001)PS(0.999)PISNQPSPR	F6SS63	TGF-beta-activated kinase 1 and MAP3K7-binding protein 3	TAB3	-0.25	0.23	-1.25	28.85	3800400	2992500	9983800	19965000	FALSE
S(0.003)PS(0.869)FGDPQLS(0.127)PEAR	O95425	Supervillin	SVIL	-0.28	0.27	-1.25	26.49	2371500	2227700	9290200	20795000	FALSE
S(0.016)WS(0.683)T(0.104)AT(0.099)S(0.099)PLGGERPFR	H0Y8P3;Q9UPQ0	LIM and calponin homology domains-containing protein 1	LIMCH1	-0.34	0.2	-1.25	4.09	109920000	87381000	851160	1774700	FALSE
S(0.02)RGS(0.125)GHS(0.856)QEQPAPQPSGGDPSPPQER	Q8WXE0	Caskin-2	CASKIN2	-0.41	0.12	-1.25	23.19	53538000	36933000	22748000	45390000	FALSE
S(0.064)RS(0.936)PLLVTVVESDPRPQGQPR	A0A2R8YH03	Protein FAM208B	FAM208B	-0.45	0.05	-1.25	18.8	1429600	1153600	18661000	29430000	FALSE
S(0.223)GS(0.234)PS(0.77)DNS(0.77)GAEEMEVS(0.002)LAKPK	A0A804HJM6	RAC-alpha serine/threonine-protein kinase	AKT1	-0.31	0.21	-1.25	3.45	13783000	17508000	20608000	42387000	FALSE
S(0.999)PS(0.001)LGSDLTFATR	Q13425	Beta-2-syntrophin	SNTB2	-0.24	0.23	-1.25	26.23	85942000	71572000	597850000	1260000000	FALSE
S(1)DKPDMAEIEKFDK	P62328	Thymosin beta-4;Hematopoietic system regulatory peptide	TMSB4X	-0.42	0.11	-1.25	13.35	800730000	575900000	468510000	793910000	FALSE
S(1)GDETPGSEVPGDK	Q1KMD3	Heterogeneous nuclear ribonucleoprotein U-like protein 2	HNRNPUL2;HNRNPUL2-BSCL2	-0.24	0.23	-1.25	40.33	1920800000	1635800000	923010000	1945600000	FALSE
S(1)VAS(1)NQS(0.001)EMEFSSLQDMPK	Q8N163	Cell cycle and apoptosis regulator protein 2	CCAR2	-0.43	0.1	-1.25	25.08	30029000	26584000	16738000	25890000	FALSE
SPISHEGSLSSAAMSPSFSPS(0.004)LS(0.996)PLAAR	Q96JQ0	Protocadherin-16	DCHS1	-0.2	0.27	-1.25	53.76	107970000	104680000	110550000	226310000	FALSE
T(0.002)VS(0.998)DNS(0.181)LS(0.782)NS(0.037)R	H0Y7W6;Q96RU3	Formin-binding protein 1	FNBP1	-0.16	0.35	-1.25	32.07	13347000	12020000	17734000	31409000	FALSE
T(0.031)QEIS(0.988)RPNS(0.972)PS(0.005)EGEGES(0.002)S(0.002)DSR	Q9P2R6	Arginine-glutamic acid dipeptide repeats protein	RERE	-0.3	0.19	-1.25	6.25	7983000	6095900	4839200	7956500	FALSE
T(0.05)QKT(0.95)PPGLQHEYAAPADYFR	Q5JRG1	Nucleoporin p58/p45	NUPL1	-0.44	0.05	-1.25	10.81	2932900	2222000	1825300	4189000	FALSE
VKAS(0.855)PIT(0.145)NDGEDEFVPS(1)DGLDKDEYTFSPGK	Q02880	DNA topoisomerase 2-beta	TOP2B	-0.39	0.21	-1.25	13.6	101740000	91721000	81862000	141100000	FALSE
VNLEESSGVENS(1)PAGARPK	G3V5E2	Sec1 family domain-containing protein 1	SCFD1	-0.17	0.35	-1.25	42.33	113610000	96420000	18449000	37159000	FALSE
VQAMQIS(1)S(1)EKEEDDNEKR	Q9UKY7	Protein CDV3 homolog	CDV3	-0.49	-0.01	-1.25	6.59	79429000	74532000	165060000	240840000	FALSE
VSIGNITLS(0.001)PAIS(0.961)RHS(0.038)PVQMNR	Q0JRZ9	F-BAR domain only protein 2	FCHO2	-0.42	0.07	-1.25	31.19	297410000	249640000	41278000	87976000	FALSE
Y(0.005)EPIQAT(0.992)PPPPPLPS(0.001)QY(0.001)AQPSQPVTSASLHIHSK	A0A087X0K9;A0A0G2JNH2	Tight junction protein ZO-1	TJP1	-0.31	0.16	-1.25	4.11	83616000	75206000	56622000	110860000	FALSE
YDS(0.826)DGDKS(0.173)DDLVVDVSNEDPATPR	H0YKH0	Transducin-like enhancer protein 3	TLE3	-0.58	0.05	-1.25	19.56	6952400	6661700	3320400	5144000	FALSE
AALGHLAGEAAAAPGPGT(0.394)PCAS(0.606)R	A0A3B3IRR6	UPF0488 protein C8orf33	C8orf33	0.29	0.77	-1.24	14.48	6722600	9647600	19930000	58979000	FALSE
AES(1)PEEVACR	Q7Z6Z7	E3 ubiquitin-protein ligase HUWE1	HUWE1	-0.34	0.12	-1.24	17.89	60009000	16922000	22253000	51767000	FALSE
AIPVS(0.995)PS(0.005)AVEEDEDEDGHTVVATAR	A0A087X0K9;A0A0G2JNH2	Tight junction protein ZO-1	TJP1	-0.14	0.17	-1.24	29.18	191850000	177440000	256680000	490440000	FALSE
APQQQPPPQQPPPPQPPPQQPPPPPS(0.188)Y(0.003)S(0.808)PAR	Q9BUJ2	Heterogeneous nuclear ribonucleoprotein U-like protein 1	HNRNPUL1	-0.4	0.05	-1.24	19.9	99783000	69478000	43520000	80967000	FALSE
APQQQPPPQQPPPPQPPPQQPPPPPS(0.819)Y(0.002)S(0.179)PAR	Q9BUJ2	Heterogeneous nuclear ribonucleoprotein U-like protein 1	HNRNPUL1	-0.25	0.21	-1.24	12.51	295850000	239470000	59257000	118870000	FALSE
AS(0.902)S(0.098)LNENVDHSALLK	Q96SB3	Neurabin-2	PPP1R9B	-0.39	0.13	-1.24	19.82	2329400	1799000	9474200	18968000	FALSE
DGWAS(1)PQESSLLR	Q9ULL1	Pleckstrin homology domain-containing family G member 1	PLEKHG1	-0.29	0.25	-1.24	21.67	10990000	9118900	9670300	17361000	FALSE
DLT(0.861)HS(0.125)DS(0.013)ESSLHMSDR	H0YDB2	Stromal interaction molecule 1	STIM1	-0.21	0.28	-1.24	12.91	103010000	82562000	14895000	24763000	FALSE
DS(0.003)SVPGS(0.83)PS(0.083)S(0.083)IVAK	Q08495	Dematin	DMTN	-0.25	0.28	-1.24	7.16	9297100	6130500	6937700	15456000	FALSE
EKDS(1)PHMQDPNQADEEAMTQIIR	P23511	Nuclear transcription factor Y subunit alpha	NFYA	-0.19	0.3	-1.24	27.49	82596000	75005000	21923000	130220000	FALSE
EKFPEFCSSPS(1)PPVEVK	Q68E01	Integrator complex subunit 3	INTS3	-0.31	0.22	-1.24	25.87	40853000	30888000	44571000	95442000	FALSE
ES(0.476)ES(0.522)ALMEDRDES(0.072)EVS(0.924)DEGGS(0.006)PISSEGQEPR	O14976	Cyclin-G-associated kinase	GAK	-0.11	0.47	-1.24	18.48	60586000	17129000	4970300	10662000	FALSE
ET(0.58)KS(0.364)EET(0.056)LDEGPPK	Q00688	Peptidyl-prolyl cis-trans isomerase FKBP3	FKBP3	-0.05	0.6	-1.24	7.32	1571800	2220400	475790	1415600	FALSE
ET(0.62)RHS(0.376)WDS(0.004)PAFNNDVVQR	A0A6Q8PFR7	IQ motif and SEC7 domain-containing protein 2	IQSEC2	-0.32	0.18	-1.24	6.47	3035300	2135200	570660	1582300	FALSE
FGIHVYQFPECDS(1)DEDEDFKQQDR	H7C299	Septin-5	2005-09-01	-0.54	-0.03	-1.24	20.82	45034000	32160000	26933000	46772000	FALSE
FLGHAQMFGS(1)FKR	O00443	Phosphatidylinositol 4-phosphate 3-kinase C2 domain-containing subunit alpha	PIK3C2A	-0.37	0.14	-1.24	15.23	22978000	17248000	17816000	31201000	FALSE
FNT(1)PQQPK	J3KQ32	Obg-like ATPase 1	OLA1	-0.41	0.15	-1.24	25.48	2605300	2192600	782360	1416900	FALSE
GGTTSWGTS(0.005)GQPS(0.93)PS(0.062)YDS(0.002)S(0.001)R	Q99081	Transcription factor 12	TCF12	-0.36	0.2	-1.24	9.95	3125600	7937400	3375900	5754600	FALSE
GLGACTLLGS(1)PR	O95644	Nuclear factor of activated T-cells, cytoplasmic 1	NFATC1	-0.19	0.28	-1.24	34.94	46749000	45575000	50137000	192530000	FALSE
GYCPAKS(1)PK	A0A669KBI3	AF4/FMR2 family member 1	AFF1	-0.3	0.27	-1.24	26.44	13539000	10104000	25562000	50711000	FALSE
HGSGPNIILTGDS(0.057)S(0.932)PGFS(0.011)K	Q53ET0	CREB-regulated transcription coactivator 2	CRTC2	-0.26	0.26	-1.24	22.92	8844900	5528900	7497700	14133000	FALSE
KGSVVNVNPT(0.002)NT(0.002)RPQS(0.989)DT(0.006)PEIR	A0A0D9SEY1;E7ENQ1;H7C360	Mitogen-activated protein kinase kinase kinase kinase 4	MAP4K4	-0.5	0.11	-1.24	11.91	42398000	33834000	41684000	65869000	FALSE
KLEKEEEEGIS(1)QES(1)S(1)EEEQ	P17096	High mobility group protein HMG-I/HMG-Y	HMGA1	-0.2	0.33	-1.24	3.67	1522200000	1447500000	1436600000	1399800000	FALSE
LAQGS(1)PAVAR	Q5TCZ1	SH3 and PX domain-containing protein 2A	SH3PXD2A	0.16	0.6	-1.24	11.49	25165000	25647000	11699000	30504000	FALSE
LPHS(0.005)S(0.223)S(0.767)S(0.005)ENIK	A0A3B3IS79	Protein phosphatase Slingshot homolog 2	SSH2	-0.26	0.21	-1.24	41.57	140020000	106910000	38508000	71267000	FALSE
LPQAS(0.964)PRPY(0.003)S(0.026)S(0.007)VPAGSEKPPK	A0A804HI83;A0A804HLI0	Kalirin	KALRN	0.13	0.65	-1.24	10.15	4014800	4323900	12554000	28030000	FALSE
MHSTGT(0.001)GS(0.196)S(0.801)CDLT(0.002)K	Q2M1Z3	Rho GTPase-activating protein 31	ARHGAP31	0.04	0.5	-1.24	45.33	2047100	2051400	27623000	66274000	FALSE
NFET(0.004)T(0.068)QVCNES(0.92)PHGDGY(0.002)S(0.003)S(0.003)GVIK	Q92628	Uncharacterized protein KIAA0232	KIAA0232	-0.33	0.13	-1.24	11.14	8012200	7226300	5503200	13819000	FALSE
NS(0.012)VS(0.029)PGLPQRPAS(0.789)AGAMLGGDLNS(0.168)ANGACPS(0.001)PVGNGYVSAR	Q14814	Myocyte-specific enhancer factor 2D	MEF2D	-0.81	-0.25	-1.24	2.54	7236000	4739800	4014200	5331800	FALSE
PHVMS(0.982)PT(0.018)NR	Q9P2R6	Arginine-glutamic acid dipeptide repeats protein	RERE	-0.37	0.15	-1.24	18.38	44346000	33513000	33297000	59793000	FALSE
PLPGYPDAEAPEPSSAGAQAAEEPS(0.001)GAGS(0.999)EELIK	Q6NZI2	Polymerase I and transcript release factor	PTRF	-0.29	0.17	-1.24	15.9	176650000	168640000	103300000	217940000	FALSE
PTWGARPAS(1)PDR	O15037	Protein KHNYN	KHNYN	-0.4	0.1	-1.24	25	56445000	41199000	69270000	120000000	FALSE
QEEAEEQGAGS(1)PGQPAHLAR	Q96S99	Pleckstrin homology domain-containing family F member 1	PLEKHF1	-0.35	0.13	-1.24	22.48	63394000	54696000	24322000	41783000	FALSE
QEMT(0.996)VMVNS(0.004)MDK	E7EPS8	Protein-tyrosine-phosphatase;Receptor-type tyrosine-protein phosphatase mu	PTPRM	-0.29	0.24	-1.24	52.85	8551800	8538000	1913100	3368300	FALSE
QVVS(0.978)VVQDEEVGLPFEAS(0.021)PES(0.001)PPPASPDGVTEIR	Q96TA1	Niban-like protein 1	FAM129B	-0.27	0.35	-1.24	11.39	6632000	5759100	9358600	17141000	FALSE
RS(1)PS(1)PYYSR	P62995;Q13595	Transformer-2 protein homolog beta;Transformer-2 protein homolog alpha	TRA2B;TRA2A	-0.93	-0.48	-1.24	31.49	1469900000	781470000	656510000	926260000	FALSE
S(0.005)LS(0.995)PNHNTLQTLK	A0A804HJ25	E3 ubiquitin-protein ligase MYCBP2	MYCBP2	-0.22	0.25	-1.24	34.47	182010000	158340000	148390000	298490000	FALSE
S(0.217)AGELPAAHT(0.783)AAAPGTPGEAAETPARPGLAK	Q9UQQ2	SH2B adapter protein 3	SH2B3	-0.4	0.1	-1.24	10.9	53556000	44258000	47598000	85872000	FALSE
S(1)AGNIPLS(1)PLAR	O15021	Microtubule-associated serine/threonine-protein kinase 4	MAST4	-0.43	0.24	-1.24	7.82	6820600	6384300	1529300	2703300	FALSE
S(1)QEELREDK	J3KN01	Afadin	MLLT4	-0.31	0.19	-1.24	24.56	20369000	17519000	19319000	36808000	FALSE
SLT(1)LPALSLPMK	Q2M1Z3	Rho GTPase-activating protein 31	ARHGAP31	0.42	0.88	-1.24	24.47	2124200	3786400	2832400	4846000	FALSE
STSMDS(0.001)GS(0.908)S(0.088)ES(0.003)PASLKR	F8W7U0;Q15811	Intersectin-1	ITSN1	-0.23	0.29	-1.24	50.54	771220	970500	54695000	111550000	FALSE
T(0.038)GS(0.289)S(0.319)S(0.354)PPGGPPKPGS(0.001)QLDS(0.003)MLGS(0.991)LQS(0.006)DLNK	A0A1B0GTU4	Paxillin	PXN	-0.37	0.11	-1.24	18.27	54187000	49035000	78896000	154790000	FALSE
T(0.163)DS(0.837)DEEVAMLLDT(1)VQK	Q86XI2	Condensin-2 complex subunit G2	NCAPG2	-0.29	0.18	-1.24	12.75	21930000	17967000	16255000	32331000	FALSE
T(0.163)DS(0.837)DEEVAMLLDT(1)VQK	Q86XI2	Condensin-2 complex subunit G2	NCAPG2	-0.29	0.18	-1.24	12.75	21930000	17967000	16255000	32331000	FALSE
TNATNNMNLS(1)R	A0A087X2H1	E3 ubiquitin-protein ligase HECTD1	HECTD1	-0.07	0.5	-1.24	35.53	5657400	6852900	4497800	9426600	FALSE
TPLS(0.003)FT(0.004)NPLHS(0.998)DDS(0.997)DS(0.999)DER	Q05209	Tyrosine-protein phosphatase non-receptor type 12	PTPN12	-0.35	0.23	-1.24	6.7	226750000	189550000	11897000	335980000	FALSE
TPLS(0.005)FT(0.005)NPLHS(0.992)DDS(0.998)DS(1)DER	Q05209	Tyrosine-protein phosphatase non-receptor type 12	PTPN12	-0.25	0.18	-1.24	10.88	15714000	15905000	6510000	13417000	FALSE
TSGIGDS(0.001)RPPS(0.001)FHPNVS(0.017)S(0.193)S(0.788)HENLEPETETESVVSLR	I3L2W9	Segment polarity protein dishevelled homolog DVL-2	DVL2	-0.43	0.01	-1.24	12.19	5732900	3345000	6121800	8701600	FALSE
VDVGRAS(0.999)PLS(0.001)SDSPVKTPIK	Q9Y426	C2 domain-containing protein 2	C2CD2	-0.29	0.28	-1.24	14.43	10380000	10543000	5555600	10122000	FALSE
VLST(0.034)S(0.803)T(0.164)DLEAAVADALK	Q7Z460	CLIP-associating protein 1	CLASP1	-0.32	0.15	-1.24	37.14	6383200	5531000	38399000	67250000	FALSE
VT(1)EHGTPKPFR	Q9NZN5	Rho guanine nucleotide exchange factor 12	ARHGEF12	-0.06	0.39	-1.24	18.89	84636000	87156000	38722000	91173000	FALSE
AAAAALS(0.048)GS(0.951)PPQT(0.002)EKPTHYR	E9PDK2	Putative E3 ubiquitin-protein ligase UNKL	UNKL	-0.32	0.22	-1.23	9.38	2385200	2665900	16643000	31000000	FALSE
ADVQLFMDDDS(0.971)Y(0.877)S(0.737)HHS(0.334)GLEY(0.081)ADPEK	E9PCT3	Caveolin;Caveolin-2	CAV2	-0.15	0.35	-1.23	0.67	94931000	100210000	276720000	465160000	FALSE
AEQS(1)LHDLQER	H0YDB2	Stromal interaction molecule 1	STIM1	-0.57	-0.07	-1.23	22.84	41436000	27221000	14205000	23331000	FALSE
ASLGS(1)LEGEAEAEASSPK	Q09666	Neuroblast differentiation-associated protein AHNAK	AHNAK	-0.19	0.29	-1.23	47.07	835090000	653460000	496100000	1148900000	FALSE
DAAKS(0.232)S(0.768)PAFGDR	P13716	Delta-aminolevulinic acid dehydratase	ALAD	-0.55	0.04	-1.23	22.66	9930900	8205600	25751000	46599000	FALSE
DIKFDDS(0.749)DT(0.251)EQIAEEGDDNLANSASPSK	Q9Y2I7	1-phosphatidylinositol 3-phosphate 5-kinase	PIKFYVE	-0.52	0.05	-1.23	6.01	6463400	5431900	4972800	13130000	FALSE
DRFS(1)AEDEALSNIAR	Q9Y608	Leucine-rich repeat flightless-interacting protein 2	LRRFIP2	-0.34	0.23	-1.23	18.7	28475000	20760000	30092000	47143000	FALSE
ELEEEEENS(1)DEDELDSHTMVK	A0A087WZ06	Serine/threonine-protein kinase 3;Serine/threonine-protein kinase 3 36kDa subunit;Serine/threonine-protein kinase 3 20kDa subunit	STK3	-0.29	0.15	-1.23	32.48	108030000	89619000	134600000	268230000	FALSE
GGS(0.423)GS(0.577)PGPEPPGRPDGPSLLYR	Q14526	Hypermethylated in cancer 1 protein	HIC1	-0.19	0.31	-1.23	11.07	1432100	1423000	10714000	27015000	FALSE
GHHVT(0.164)DS(0.836)ENDEPLNLNAS(1)DS(0.973)ES(0.027)EELHR	Q96ST2	Protein IWS1 homolog	IWS1	-0.43	0.09	-1.23	13.53	40339000	39088000	18081000	46134000	FALSE
GHIILQS(1)MHK	Q9Y458	T-box transcription factor TBX22	TBX22	-0.5	0.13	-1.23	8.39	2960800	4214500	2503000	4060300	FALSE
GLGPPS(1)PPAPPRGPAGEAGAS(1)PPVRR	Q13425	Beta-2-syntrophin	SNTB2	-0.25	0.2	-1.23	4.41	543580000	470940000	506130000	972450000	FALSE
GLLT(1)PPAS(1)PLELLEAKPK	Q9Y5W3	Krueppel-like factor 2	KLF2	-0.19	0.38	-1.23	24.11	18860000	20769000	1975900	11925000	FALSE
GLS(0.038)PEGLPGRS(0.776)S(0.185)PPEQIFHLVPSPEELANSLQHLEHEPVNR	Q9UQQ2	SH2B adapter protein 3	SH2B3	-0.2	0.29	-1.23	9.74	126020000	121560000	62353000	125010000	FALSE
GPPVT(0.999)PS(0.001)SEKR	H0Y5T1;Q7Z460	CLIP-associating protein 1	CLASP1	-0.02	0.66	-1.23	27.53	6182800	6824000	9749600	20611000	FALSE
GS(1)PAT(0.005)S(0.995)PHLGR	Q13671	Ras and Rab interactor 1	RIN1	-0.29	0.2	-1.23	11.92	21259000	16427000	29215000	56334000	FALSE
HHAS(0.995)IS(0.005)ELKK	A0A2R8YD30	Protein 4.1	EPB41	0.05	0.98	-1.23	4.94	242640	276780	873450	3644200	FALSE
HS(1)PVQMNR	Q0JRZ9	F-BAR domain only protein 2	FCHO2	-0.32	0.15	-1.23	14.01	282780000	236180000	243890000	524080000	FALSE
KDS(0.991)LES(0.008)DSSTAIIPHELIR	Q9UMX1	Suppressor of fused homolog	SUFU	-0.18	0.24	-1.23	30.26	1670100	2315400	34748000	64694000	FALSE
KQS(1)LGEDHVILEEQK	Q9HBD1	Roquin-2	RC3H2	0.08	0.55	-1.23	14.09	3865700	3544100	2596500	5956800	FALSE
KRPQS(1)PS(1)PR	A0A0A0MTP7	Protein SCAF11	SCAF11	-0.32	0.21	-1.23	10.64	22464000	20348000	12893000	12680000	FALSE
KRVS(1)VELTNSLFK	P14923	Junction plakoglobin	JUP	-0.09	0.41	-1.23	38.08	342840000	306920000	354390000	849910000	FALSE
LPISS(0.001)S(0.984)T(0.015)SNLHVDR	Q86TV6	Tetratricopeptide repeat protein 7B	TTC7B	-0.45	0.02	-1.23	30.79	117510000	88663000	170740000	311500000	FALSE
MNILGS(1)QS(0.999)PLHPSTLSTVIHR	Q13322	Growth factor receptor-bound protein 10	GRB10	0.11	0.54	-1.23	13.4	94716000	102910000	73808000	190050000	FALSE
NAAS(0.001)FPLRS(0.999)PQPVCSPAGSEGTPK	A0A590UJS4;Q6KC79	Nipped-B-like protein	NIPBL	-0.19	0.23	-1.23	13.27	28787000	27680000	17331000	30224000	FALSE
QPPY(0.459)S(0.547)PHHS(0.49)PT(0.489)PS(0.015)PHGS(0.001)PR	O95644	Nuclear factor of activated T-cells, cytoplasmic 1	NFATC1	-0.49	0.06	-1.23	2.18	2320100	2193200	1257200	1856100	FALSE
QPVNVFLS(0.003)S(0.009)GRPPS(0.989)VEELLR	A0A1W2PQQ1	NHS-like protein 2	NHSL2	-0.43	0.1	-1.23	35.37	135150000	90020000	22532000	40525000	FALSE
RCS(0.999)DPS(0.001)LNEK	Q13615	Myotubularin-related protein 3	MTMR3	-0.4	0.15	-1.23	32.59	29366000	24792000	9242600	19119000	FALSE
RKLS(1)GDQPAAR	E7ETY2;Q13428	Treacle protein	TCOF1	-0.28	0.32	-1.23	11.89	387790000	291960000	76814000	131960000	FALSE
RLLS(0.989)DS(0.01)LPPS(0.001)TGTFQEAQSR	Q9Y490	Talin-1	TLN1	-0.33	0.17	-1.23	26.13	10621000	9186300	9845500	13164000	FALSE
RPPPPPVPLLPPGTSPPVDPFT(0.054)T(0.054)LAS(0.619)KAS(0.112)PT(0.154)LDFT(0.007)ER	A0A0D9SGJ6	Synaptojanin-1	SYNJ1	-0.21	0.22	-1.23	22.12	33933000	26030000	14311000	30377000	FALSE
RPPTPAPWPS(0.073)S(0.232)GLGT(0.606)PLT(0.089)PPK	M0R0S1	SH3KBP1-binding protein 1	SHKBP1	0.29	0.81	-1.23	4.18	1413300	2320200	2017100	4308100	FALSE
RPRPS(0.5)T(0.5)PAEEDEDDPEQEK	O15047	Histone-lysine N-methyltransferase SETD1A	SETD1A	-0.37	0.14	-1.23	11.79	48919000	37046000	14779000	27348000	FALSE
RPRPS(0.5)T(0.5)PAEEDEDDPEQEK	O15047	Histone-lysine N-methyltransferase SETD1A	SETD1A	-0.37	0.14	-1.23	11.79	48919000	37046000	14779000	27348000	FALSE
RQT(0.003)FS(0.014)GS(0.983)WER	Q9NUG4	Cerebral cavernous malformations 2 protein-like	CCM2L	-0.38	0.18	-1.23	13.15	7023600	6342000	12079000	18934000	FALSE
RYS(1)PDELR	S5FZ81	PHD finger protein 10	PHF10	-0.24	0.33	-1.23	13.02	1528400	1101400	4315500	8383800	FALSE
S(0.004)LS(0.048)T(0.948)NGENMGLAVQYLDPR	Q99759	Mitogen-activated protein kinase kinase kinase 3	MAP3K3	-0.13	0.36	-1.23	50.18	6150600	5264000	19268000	41717000	FALSE
S(0.004)PS(0.978)LDNPT(0.018)PFPNLGPSENPLKR	Q14653	Interferon regulatory factor 3	IRF3	-0.56	-0.13	-1.23	14.46	13705000	11382000	21339000	27139000	FALSE
S(0.954)FT(0.046)AADSKDEEVK	K7ERV4	PQ-loop repeat-containing protein 1	PQLC1	-0.19	0.3	-1.23	49.63	24380000	23011000	46012000	99801000	FALSE
S(1)LPS(0.082)S(0.918)PLLTHQSISVR	J3QQY7		TANC2	-0.56	-0.09	-1.23	33.64	16482000	12026000	32809000	70307000	FALSE
SDS(1)APPTPVNR	A2A2F0	Ral GTPase-activating protein subunit beta	RALGAPB	-0.32	0.15	-1.23	16.05	89225000	79154000	38880000	74846000	FALSE
SGNGNKPPS(0.5)T(0.5)DLK	P51153	Ras-related protein Rab-13	RAB13	0.12	0.76	-1.23	28.3	7062300	10659000	1667000	4877300	FALSE
SGNGNKPPS(0.5)T(0.5)DLK	P51153	Ras-related protein Rab-13	RAB13	0.12	0.76	-1.23	28.3	7062300	10659000	1667000	4877300	FALSE
SLHPWYGIT(1)PT(0.558)S(0.395)S(0.047)PK	B0QY91	MICAL-like protein 1	MICALL1	0.04	0.49	-1.23	23.72	42488000	42090000	49479000	117120000	FALSE
SLLGDSAPT(0.995)LHLNKGT(0.005)PSQSPVVGR	P52594	Arf-GAP domain and FG repeat-containing protein 1	AGFG1	0.26	0.76	-1.23	34.22	525780000	647840000	865350000	2038100000	FALSE
SLS(0.012)KS(0.988)DSDLLTCSPTEDATMGSR	Q92625	Ankyrin repeat and SAM domain-containing protein 1A	ANKS1A	-0.08	0.38	-1.23	54.65	456230000	413970000	314700000	678700000	FALSE
SLS(1)LGDKEISR	Q9UMZ2	Synergin gamma	SYNRG	-0.24	0.25	-1.23	12.69	9318900	8508700	7471300	15102000	FALSE
TLNAETPKS(0.073)S(0.927)PLPAK	Q7L2J0	7SK snRNA methylphosphate capping enzyme	MEPCE	-0.57	-0.06	-1.23	7.79	105920000	82627000	16108000	27074000	FALSE
TPVASTHSISSAAT(1)PDR	A0A7I2V4T2	MAP/microtubule affinity-regulating kinase 3	MARK3	0.53	1	-1.23	65.3	38263000	48530000	23435000	90030000	FALSE
TPVASTHSISSAAT(1)PDR	H0YJI9			0.53	1	-1.23	65.3	38263000	48530000	23435000	90030000	FALSE
VAS(0.001)RS(0.999)PAR	Q8N3V7	Synaptopodin	SYNPO	-0.21	0.35	-1.23	27.4	3755000	2776000	2719500	5359500	FALSE
VDS(0.032)LVS(0.966)LS(0.002)EEDLESDQR	Q12802	A-kinase anchor protein 13	AKAP13	-0.19	0.39	-1.23	27.06	1438800	1362300	1605100	2700200	FALSE
VKEEPPS(1)PPQS(1)PR	E9PMQ6	Heat shock factor protein 1	HSF1	0.14	0.6	-1.23	24.09	76437000	78715000	42113000	58333000	FALSE
WRVS(1)LDVNHFAPDELTVK	P04792	Heat shock protein beta-1	HSPB1	-0.44	0.02	-1.23	15.38	94960000	45072000	90233000	381470000	FALSE
AAEEQGDDQDS(0.998)EKS(0.002)KPAGSDGER	Q1KMD3	Heterogeneous nuclear ribonucleoprotein U-like protein 2	HNRNPUL2;HNRNPUL2-BSCL2	-0.29	0.18	-1.22	18.32	57576000	50481000	22473000	38134000	FALSE
AAPPCPPCQS(1)PVPQRR	A7MCY6	TANK-binding kinase 1-binding protein 1	TBKBP1	-0.26	0.23	-1.22	12.69	54986000	45441000	56404000	108400000	FALSE
AATAARPPAPPPAPQPPS(0.998)PT(0.002)PS(0.984)PPRPT(0.016)LAR	Q96B36	Proline-rich AKT1 substrate 1	AKT1S1	-0.38	-0.02	-1.22	29.34	358960000	313450000	194080000	329420000	FALSE
AAVVT(0.899)S(0.101)PPPTTAPHK	P35611	Alpha-adducin	ADD1	0.12	0.59	-1.22	18.75	22773000	20480000	10757000	20649000	FALSE
ALRPPHGPPRPGALT(0.991)PT(0.137)PS(0.332)LS(0.27)S(0.243)QALPS(0.027)PR	Q96AP7	Endothelial cell-selective adhesion molecule	ESAM	0.12	0.54	-1.22	9.55	28295000	27501000	27834000	63019000	FALSE
ANEAGGQVGPEAPRPPET(0.5)S(0.5)PEMR	Q8N3D4	EH domain-binding protein 1-like protein 1	EHBP1L1	-0.31	0.22	-1.22	20.67	161550000	114890000	48169000	91151000	FALSE
ASPDQNAST(0.002)HT(0.997)PQS(0.001)SVK	Q14677	Clathrin interactor 1	CLINT1	-0.07	0.37	-1.22	17.28	123250000	117170000	12046000	26650000	FALSE
ATLLNVPDLS(0.937)DS(0.066)IHS(0.999)ANAS(0.999)ER	A0A087X0K9;A0A0G2JNH2	Tight junction protein ZO-1	TJP1	-0.53	-0.01	-1.22	13.07	25513000	17946000	39227000	89779000	FALSE
ELS(0.741)PLIS(0.408)LPS(0.851)PVPPLS(0.999)PIHSNQQTLPR	A0A669KBI3	AF4/FMR2 family member 1	AFF1	-0.32	0.13	-1.22	12.27	45095000	34750000	18196000	31903000	FALSE
EPPS(0.967)PPPS(0.025)EHLY(0.007)HQTLPSYGGPGAGGPYPR	Q96JQ0	Protocadherin-16	DCHS1	-0.17	0.3	-1.22	6.96	55089000	44046000	47180000	89814000	FALSE
ERS(1)PS(1)PLR	Q9Y2V2	Calcium-regulated heat stable protein 1	CARHSP1	-0.41	0.12	-1.22	24.42	962630000	716550000	472240000	746880000	FALSE
EVDQDDEENS(1)EEDEMDSGTMVR	F5H5B4	Serine/threonine-protein kinase 4;Serine/threonine-protein kinase 4 37kDa subunit;Serine/threonine-protein kinase 4 18kDa subunit	STK4	-0.29	0.19	-1.22	17.5	30490000	23354000	11134000	25319000	FALSE
GMNLPTDQEMQEVIDFLSGFNMGQS(0.002)HQGS(0.919)PLVT(0.078)R	O15063	Uncharacterized protein KIAA0355	KIAA0355	0.04	0.48	-1.22	7.85	3988200	3790300	21838000	60381000	FALSE
GNLLHFPS(0.002)S(0.998)QGEEEKEK	Q12888	Tumor suppressor p53-binding protein 1	TP53BP1	-0.25	0.2	-1.22	20.63	133830000	126960000	236010000	415410000	FALSE
HVAYGGYST(1)PEDR	A0A494C067	Tensin-1	TNS1	-0.18	0.44	-1.22	56.71	142720000	123180000	41709000	86152000	FALSE
IAGLYDLDKT(1)LGR	Q9NRH2	SNF-related serine/threonine-protein kinase	SNRK	-0.57	0.09	-1.22	20.09	3131200	2101600	733210	1125600	FALSE
KAS(0.5)GS(0.5)LLAMWNGSSLSDAGPPPISR	E9PFQ4	Pleckstrin homology-like domain family B member 2	PHLDB2	0.32	0.79	-1.22	16.72	4822200	9423200	4591900	14824000	FALSE
KAS(0.5)GS(0.5)LLAMWNGSSLSDAGPPPISR	E9PFQ4	Pleckstrin homology-like domain family B member 2	PHLDB2	0.32	0.79	-1.22	16.72	4822200	9423200	4591900	14824000	FALSE
KCS(0.024)T(0.976)PEEIK	P60981	Destrin	DSTN	0.15	0.71	-1.22	26.77	1189800	1825800	1216000	3002000	FALSE
KDELS(0.982)DWS(0.018)LAGEDDRDSR	B4DXZ6	Fragile X mental retardation syndrome-related protein 1	FXR1	-0.4	0.26	-1.22	11.32	18606000	1102400	4739900	8960500	FALSE
KLDKENLS(1)DER	Q9BZI7	Regulator of nonsense transcripts 3B	UPF3B	-0.32	0.18	-1.22	14.82	70765000	56763000	19492000	34969000	FALSE
KLEKEEEEGIS(1)QES(1)S(1)EEEQ	P17096	High mobility group protein HMG-I/HMG-Y	HMGA1	-0.07	0.41	-1.22	3.67	1657400000	1568800000	1395900000	1309800000	FALSE
KLS(0.137)MGS(0.863)DDAAYTQALLVHQK	A0A1B0GV57	TGF-beta-activated kinase 1 and MAP3K7-binding protein 2	TAB2	0.11	0.58	-1.22	31.99	30708000	38130000	16742000	48650000	FALSE
KYES(1)DEDSLGSSGR	O00418	Eukaryotic elongation factor 2 kinase	EEF2K	-0.2	0.24	-1.22	35.64	100370000	85810000	67096000	126270000	FALSE
LGPS(0.035)GANS(0.965)GGPVMPSDYQHSSSR	F6QTA4	Cyclin-dependent kinase 19	CDK19	-0.39	0.07	-1.22	16.74	3985300	3635000	2765700	4837000	FALSE
LPEGKPVQVAT(1)PIVASSEAVAEK	A0A1B0GTL5;Q9BXF6	Rab11 family-interacting protein 5	RAB11FIP5	0.09	0.53	-1.22	20.32	11703000	11378000	10225000	24200000	FALSE
LPSGSGAAS(0.999)PT(0.001)GSAVDIR	Q09666	Neuroblast differentiation-associated protein AHNAK	AHNAK	-0.11	0.34	-1.22	41.61	1410400000	1212000000	884600000	1686700000	FALSE
LRGQS(0.14)T(0.026)DS(0.834)LPQTICR	Q96NE9	FERM domain-containing protein 6	FRMD6	-0.24	0.25	-1.22	15.16	1865100	1720500	7700700	12492000	FALSE
LSMPQS(0.021)AAVS(0.07)T(0.07)T(0.839)PPHNR	A2A2F0	Ral GTPase-activating protein subunit beta	RALGAPB	-0.31	0.14	-1.22	3.58	30447000	25419000	176640000	316330000	FALSE
MMY(0.132)S(0.848)PICLT(0.021)QDEFHPFIEALLPHVR	A0A087WXP2;Q5VW30	Nuclear factor 1;Nuclear factor 1 B-type	NFIB	-0.13	0.31	-1.22	3.14	25244000	24462000	23235000	38904000	FALSE
NMS(0.021)PS(0.021)S(0.021)GHQS(0.934)PAGS(0.003)APSPALSYSSAGSAR	Q96AY4	Tetratricopeptide repeat protein 28	TTC28	0.1	0.62	-1.22	7.61	5949200	7467100	2166600	4680600	FALSE
NS(0.068)VQS(0.984)GES(0.958)DS(0.936)DEEEES(0.054)KEPPIKLPK	A0A804HJ25	E3 ubiquitin-protein ligase MYCBP2	MYCBP2	-0.1	0.53	-1.22	3.39	6818300	6274500	2983900	8747200	FALSE
NS(0.068)VQS(0.984)GES(0.958)DS(0.936)DEEEES(0.054)KEPPIKLPK	A0A804HJ25	E3 ubiquitin-protein ligase MYCBP2	MYCBP2	-0.1	0.53	-1.22	3.39	6818300	6274500	2983900	8747200	FALSE
NS(0.068)VQS(0.984)GES(0.958)DS(0.936)DEEEES(0.054)KEPPIKLPK	A0A804HJ25	E3 ubiquitin-protein ligase MYCBP2	MYCBP2	-0.1	0.53	-1.22	3.39	6818300	6274500	2983900	8747200	FALSE
QEYDES(0.002)GPS(0.998)IVHR	P60709;P63261;Q6S8J3;Q9BYX7	Actin, cytoplasmic 1;Actin, cytoplasmic 1, N-terminally processed;Actin, cytoplasmic 2;Actin, cytoplasmic 2, N-terminally processed;POTE ankyrin domain family member E;POTE ankyrin domain family member F;POTE ankyrin domain family member I;POTE ankyrin domain family member J;Putative beta-actin-like protein 3;Putative beta-actin-like protein 3, N-terminally processed	ACTB;ACTG1;POTEE;POTEF;POTEI;POTEJ;POTEKP	-0.14	0.47	-1.22	32.07	9421000	7467300	4071000	7846500	FALSE
RITPLSLQTQGS(0.018)S(0.971)HET(0.011)LNIVEEK	O43491	Band 4.1-like protein 2	EPB41L2	-0.3	0.13	-1.22	15.28	52729000	50381000	35028000	87474000	FALSE
RKAS(1)EEIEDFR	Q96FT9	Intraflagellar transport protein 43 homolog	IFT43	-0.33	0.22	-1.22	12.19	14179000	17007000	4157600	9653400	FALSE
RLLS(0.232)DS(0.765)LPPS(0.001)T(0.002)GTFQEAQSR	Q9Y490	Talin-1	TLN1	-0.23	0.18	-1.22	8.75	5043800	7557200	4476900	9377700	FALSE
RLS(1)NVS(1)LPGPGLSVPR	O94806	Serine/threonine-protein kinase D3	PRKD3	-0.12	0.32	-1.22	10.14	133720000	117010000	78952000	158830000	FALSE
RNS(0.061)T(0.05)DS(0.888)RPVSVT(0.001)YR	A0A088AWN2	WD repeat-containing protein 20	WDR20	-0.34	0.18	-1.22	4.39	14728000	15322000	562980	1098200	FALSE
RQAGSGGGGS(1)WER	Q9NUG4	Cerebral cavernous malformations 2 protein-like	CCM2L	-0.29	0.44	-1.22	19.23	2287100	2387600	3075800	5732700	FALSE
RYS(1)DFEWLK	A0A087X0R6	Sorting nexin-12	SNX12	-0.3	0.23	-1.22	26.68	138340000	108350000	234950000	437970000	FALSE
S(0.001)KS(0.989)ES(0.011)PKEPEQLR	A0A7I2V3R8;P09651	Heterogeneous nuclear ribonucleoprotein A1;Heterogeneous nuclear ribonucleoprotein A1, N-terminally processed	HNRNPA1	-0.25	0.25	-1.22	36.66	157600000	123150000	157630000	277710000	FALSE
S(0.017)S(0.017)EPVREDS(0.016)S(0.016)GMHHENQT(0.556)Y(0.329)PPY(0.023)S(0.027)PQAQPQPIHR	A0A087X0K9;A0A0G2JNH2	Tight junction protein ZO-1	TJP1	-0.35	0.27	-1.22	0.7	2986900	2866500	1842900	3279200	FALSE
S(0.028)HS(0.969)GT(0.002)SPDNTAPPPPPPRPQPS(0.044)HS(0.956)R	E9PMG1;Q96D71	RalBP1-associated Eps domain-containing protein 1	REPS1	-0.25	0.22	-1.22	30.9	50132000	45451000	85302000	141130000	FALSE
S(0.056)HS(0.907)GT(0.125)S(0.842)PDNT(0.07)APPPPPPRPQPSHSR	E9PMG1;Q96D71	RalBP1-associated Eps domain-containing protein 1	REPS1	-0.36	0.12	-1.22	8.84	71431000	63658000	36722000	60570000	FALSE
S(0.694)NS(0.303)PLPS(0.002)IQLQPQSPSASKK	Q08174	Protocadherin-1	PCDH1	-0.22	0.33	-1.22	8.99	8993000	7882600	3615400	7836500	FALSE
S(0.818)S(0.182)DKLNLVTK	A0A088AWN2	WD repeat-containing protein 20	WDR20	-0.33	0.12	-1.22	38.7	15053000	12446000	25542000	46737000	FALSE
S(0.968)T(0.974)S(0.993)PAGQHHS(0.055)PIS(0.01)SR	A0A7I2V4I5	Zinc finger CCCH domain-containing protein 13	ZC3H13	-0.36	0.21	-1.22	10.95	14323000	13856000	4040900	7831200	FALSE
S(0.986)LQY(0.007)GAEET(0.009)PLAGS(0.936)Y(0.008)GAADS(0.054)FPK	Q9HB90	Ras-related GTP-binding protein C	RRAGC	-0.49	0.02	-1.22	7.66	5693700	3454800	8155100	12924000	FALSE
S(1)ILDVSMGAQEPSRPLFSLIK	Q03169	Tumor necrosis factor alpha-induced protein 2	TNFAIP2	-0.45	0.04	-1.22	22.87	27372000	28252000	24096000	50937000	FALSE
S(1)QEDLNEPIKR	H0Y5T1;Q7Z460	CLIP-associating protein 1	CLASP1	-0.37	0.09	-1.22	23.17	199930000	146470000	195500000	360500000	FALSE
SDSLS(1)PPR	H0Y8P3;Q9UPQ0	LIM and calponin homology domains-containing protein 1	LIMCH1	-0.34	0.07	-1.22	31.75	15332000	13107000	9177000	16738000	FALSE
SIS(1)ADDDLQESSR	P18615	Negative elongation factor E	NELFE	-0.45	0.02	-1.22	22.81	9513500	10116000	16625000	29261000	FALSE
SKETSSPGTDDVFTPAPS(0.009)DS(0.097)PS(0.654)S(0.24)QR	P19634	Sodium/hydrogen exchanger 1	SLC9A1	-0.02	0.42	-1.22	22.63	153610000	132950000	23258000	38111000	FALSE
SSTPLPTIS(0.009)S(0.216)S(0.769)AENT(0.006)R	P42166;P42167	Lamina-associated polypeptide 2, isoform alpha;Thymopoietin;Thymopentin;Lamina-associated polypeptide 2, isoforms beta/gamma;Thymopoietin;Thymopentin	TMPO	-1.13	-0.63	-1.22	25.93	16982000	12406000	9820200	9241800	FALSE
SWS(1)LATFR	H0YDN1;Q15149	Plectin	PLEC	-0.39	0.07	-1.22	10.8	14096000	11594000	24414000	42551000	FALSE
TPQVS(1)PMPR	J3KTI4	Zinc finger protein 521	ZNF521	-0.5	0.02	-1.22	22.54	8738200	2349600	4823800	7958700	FALSE
TYS(0.996)S(0.004)SGSSGGSHPSSR	E7EW77;H0Y6B5	Abl interactor 2	ABI2	-0.02	0.52	-1.22	24.19	17023000	17964000	8315200	19063000	FALSE
VLMKS(0.982)PS(0.018)PALHPPQK	Q9H6S0	Probable ATP-dependent RNA helicase YTHDC2	YTHDC2	-0.22	0.29	-1.22	20.58	21221000	16467000	21260000	31686000	FALSE
VLPS(0.5)QT(0.5)PQPAHHTPDTR	H3BRF9	Abscission/NoCut checkpoint regulator	ZFYVE19	0.1	0.63	-1.22	8.58	1422900	2120600	2187800	2357300	FALSE
VLPS(0.5)QT(0.5)PQPAHHTPDTR	H3BRF9	Abscission/NoCut checkpoint regulator	ZFYVE19	0.1	0.63	-1.22	8.58	1422900	2120600	2187800	2357300	FALSE
VVFENEQDNS(0.006)S(0.977)LT(0.018)K	A0A7P0T938	Uncharacterized protein KIAA1109	KIAA1109	-0.28	0.22	-1.22	73.32	19051000	17558000	5055200	8727000	FALSE
Y(0.003)ENHS(0.987)AT(0.01)AESSR	Q15262	Receptor-type tyrosine-protein phosphatase kappa	PTPRK	-0.12	0.44	-1.22	7.77	729170	1055300	787170	1561000	FALSE
YLNAGAS(0.003)HS(0.997)PGR	REV__B8ZZS4			-0.21	0.3	-1.22	8.09	9790600	9514800	3351100	6306800	FALSE
YVIESSSHT(1)PELAR	Q8N3V7	Synaptopodin	SYNPO	-0.1	0.38	-1.22	31.81	55824000	50852000	30033000	81277000	FALSE
AGHDGDS(0.472)DGDS(0.795)DDEEGY(0.723)FICPIT(0.007)DDPS(0.002)S(0.001)NQNVNSK	O00418	Eukaryotic elongation factor 2 kinase	EEF2K	-0.27	0.15	-1.21	1.9	14152000	9949100	10569000	21775000	FALSE
AHSLMELSPSAPPGGS(1)PHLDSSR	H0YDB2	Stromal interaction molecule 1	STIM1	-0.25	0.18	-1.21	40	126140000	114530000	102390000	195260000	FALSE
ANS(0.991)KS(0.958)EGS(0.051)PVLPHEPAK	Q9UKE5	TRAF2 and NCK-interacting protein kinase	TNIK	-0.36	0.08	-1.21	8.2	209110000	170250000	124560000	223520000	FALSE
ARDS(1)DYEMDSSSR	Q9UQQ2	SH2B adapter protein 3	SH2B3	-0.17	0.29	-1.21	41	21180000	18169000	12752000	27032000	FALSE
AS(1)PEPPGPESSSR	Q9C0C2	182 kDa tankyrase-1-binding protein	TNKS1BP1	-0.22	0.23	-1.21	14.16	1082000000	883350000	526560000	1006400000	FALSE
DGWNQNHFITPVS(0.626)T(0.374)LER	A0A0D9SF60	Plakophilin-4	PKP4	-0.49	-0.07	-1.21	20.03	23059000	16447000	20962000	34514000	FALSE
DS(0.091)S(0.345)PS(0.541)RDPS(0.023)PVCGSLRPPIVIHSSGK	O60307	Microtubule-associated serine/threonine-protein kinase 3	MAST3	-0.46	0.15	-1.21	0.51	2742100	2635100	1420100	2273800	FALSE
DSGTYEQPS(1)PLIHDR	Q5VY43	Platelet endothelial aggregation receptor 1	PEAR1	-0.28	0.21	-1.21	23.75	157880000	119270000	61937000	109660000	FALSE
[truncated: 26,955 more rows]
