# Supplementary material for: Calcineurin-NFAT-DSCR1.4 signaling as druggable axis in Gαq-R183Q–driven capillary malformations
Source: Angiogenesis. 2026 Feb 4;29(2):16. doi: 10.1007/s10456-026-10029-9 (PMC12872783; doi:10.1007/s10456-026-10029-9)
Supplement: Supplementary file 3 — Supplementary Table S2 (XLSX 917 KB) [file 10456_2026_10029_MOESM3_ESM.xlsx]

## Sheet: Significant_data_SILAC_FW_vs_RV
Supplementary Table S2. List of differentially expressed proteins identified in the SILAC analysis of Gαq-WT and Gαq-R183Q.
Protein.ID	Majority.protein.IDs	Protein.names	Phosphorylation	Gene.names	log2.Ratio.H.L.normalized.FW	log2.Ratio.H.L.normalized.RV	FoldChange	Score	Peptides	Intensity.L.FW	Intensity.H.FW	Intensity.L.RV	Intensity.H.RV	significant
A0A494C1U4	A0A494C1U4;A0A494C115;K7N7A8;P29972	tr|A0A494C1U4|A0A494C1U4_HUMAN Aquaporin-1 (Fragment)	no	AQP1	-2.46	2.16	-5.48	4.24	1	20056000	3354100	8674000	67122000	TRUE
P15090	P15090	sp|P15090|FABP4_HUMAN Fatty acid-binding protein, adipocyte	no	FABP4	-1.11	0.85	-2.83	42.82	6	267820000	102380000	178890000	594370000	TRUE
Q8NHV1	Q8NHV1	sp|Q8NHV1|GIMA7_HUMAN GTPase IMAP family member 7	no	GIMAP7	-1.05	0.95	-2.76	9.03	5	20683000	7890200	20964000	63650000	TRUE
Q04837	Q04837;A0A0G2JLD8;E7EUY5	sp|Q04837|SSBP_HUMAN Single-stranded DNA-binding protein, mitochondrial	no	SSBP1	-0.44	1.35	-2.69	29.7	5	41215000	29418000	28862000	160180000	TRUE
Q01469	Q01469;I6L8B7	sp|Q01469|FABP5_HUMAN Fatty acid-binding protein 5	no	FABP5	-1.15	0.72	-2.67	22.47	11	190140000	103930000	130530000	481110000	TRUE
P10909	P10909;E7ERK6;H0YC35;H0YLK8;E7ETB4	sp|P10909|CLUS_HUMAN Clusterin	no	CLU	-1.07	0.64	-2.47	6.87	4	54195000	18382000	48247000	120140000	TRUE
P04275	P04275	sp|P04275|VWF_HUMAN von Willebrand factor	no	VWF	-0.97	0.55	-2.35	100	100	4634400000	2295100000	3923600000	9863700000	TRUE
P04179	P04179;F5H3C5;F5H4R2;F5GYZ5;G8JLJ2	sp|P04179|SODM_HUMAN Superoxide dismutase [Mn], mitochondrial	no	SOD2	-1.02	0.39	-2.29	25.12	6	162220000	82912000	149740000	344480000	TRUE
P51813	P51813	sp|P51813|BMX_HUMAN Cytoplasmic tyrosine-protein kinase BMX	yes	BMX	-0.77	0.74	-2.26	83.98	20	22657000	11354000	18858000	55011000	TRUE
Q8IZQ8	Q8IZQ8	sp|Q8IZQ8|MYCD_HUMAN Myocardin	yes	MYOCD	-0.92	0.45	-2.23	1.11	3	21588000	10604000	18614000	47256000	TRUE
Q6S8J3	Q6S8J3;A5A3E0;P0CG38	sp|Q6S8J3|POTEE_HUMAN POTE ankyrin domain family member E	yes	POTEE;POTEF;POTEI	-1.35	-0.01	-2.21	0	11	11633000	8134700	2729400	4914500	FALSE
Q9Y5Y7	Q9Y5Y7	sp|Q9Y5Y7|LYVE1_HUMAN Lymphatic vessel endothelial hyaluronic acid receptor 1	no	LYVE1	-0.74	0.61	-2.18	2.89	5	9258900	2545800	4711700	13844000	TRUE
P28289	P28289	sp|P28289|TMOD1_HUMAN Tropomodulin-1	no	TMOD1	-1.02	0.32	-2.15	8	3	7101500	3119800	8125400	18495000	TRUE
C9K0J5	C9K0J5;Q70E73	tr|C9K0J5|C9K0J5_HUMAN Ras association (RalGDS/AF-6) and pleckstrin homology domains 1, isoform CRA_b	yes	RAPH1	-0.88	0.37	-2.1	45.33	18	11999000	7350300	12067000	28345000	TRUE
Q9GZP4	Q9GZP4;X6RHB9	sp|Q9GZP4|PITH1_HUMAN PITH domain-containing protein 1	no	PITHD1	-0.62	0.63	-2.1	3.05	2	9792700	4656900	19023000	45072000	TRUE
Q9HAT2	Q9HAT2	sp|Q9HAT2|SIAE_HUMAN Sialate O-acetylesterase	no	SIAE	-0.74	0.45	-2.07	5.71	6	10855000	6869900	8302500	30173000	TRUE
Q99541	Q99541	sp|Q99541|PLIN2_HUMAN Perilipin-2	no	PLIN2	-0.5	0.68	-2.05	3.94	4	6827400	4874600	11237000	21543000	TRUE
Q6NY19	Q6NY19	sp|Q6NY19|KANK3_HUMAN KN motif and ankyrin repeat domain-containing protein 3	yes	KANK3	-0.63	0.59	-2.04	52.82	11	26512000	14817000	19918000	65439000	TRUE
Q9UHN6	Q9UHN6	sp|Q9UHN6|CEIP2_HUMAN Cell surface hyaluronidase	no	TMEM2	-0.76	0.49	-2.03	11.52	14	28135000	13653000	21204000	60247000	TRUE
Q8ND71	Q8ND71	sp|Q8ND71|GIMA8_HUMAN GTPase IMAP family member 8	yes	GIMAP8	-0.41	0.65	-1.92	23.8	6	54663000	35799000	39566000	110420000	TRUE
P09601	P09601;A0A7I2V277;A0A7I2V3M0;A0A7I2V3I1	sp|P09601|HMOX1_HUMAN Heme oxygenase 1	yes	HMOX1	-0.72	0.31	-1.9	7.85	7	10266000	6693600	24867000	66201000	TRUE
Q15311	Q15311;J3QLT3;E7ENF8;A0A1W2PRI7	sp|Q15311|RBP1_HUMAN RalA-binding protein 1	yes	RALBP1	-0.69	0.42	-1.88	29.3	11	12563000	6221900	3959400	8510600	TRUE
Q15847	Q15847	sp|Q15847|ADIRF_HUMAN Adipogenesis regulatory factor	no	ADIRF	-0.54	0.49	-1.88	36.13	2	247890000	171090000	147100000	347810000	TRUE
P00352	P00352	sp|P00352|AL1A1_HUMAN Aldehyde dehydrogenase 1A1	yes	ALDH1A1	-0.6	0.43	-1.86	100	21	1531500000	969300000	1257800000	3054700000	TRUE
P35968	P35968	sp|P35968|VGFR2_HUMAN Vascular endothelial growth factor receptor 2	yes	KDR	-0.71	0.31	-1.84	100	13	27903000	17369000	58966000	142050000	TRUE
O15439	O15439;A0A2R8Y6V8;A0A2R8YDC1	sp|O15439|MRP4_HUMAN ATP-binding cassette sub-family C member 4	yes	ABCC4	-0.59	0.44	-1.83	47.9	6	23677000	17860000	5494200	23415000	TRUE
O94919	O94919	sp|O94919|ENDD1_HUMAN Endonuclease domain-containing 1 protein	no	ENDOD1	-0.4	0.62	-1.82	40.5	8	287870000	205540000	409060000	1017900000	TRUE
P05783	P05783;F8VZY9	sp|P05783|K1C18_HUMAN Keratin, type I cytoskeletal 18	yes	KRT18	-0.34	0.68	-1.82	18.83	7	51328000	37775000	107620000	292000000	TRUE
Q9Y2B9	Q9Y2B9	sp|Q9Y2B9|IPKG_HUMAN cAMP-dependent protein kinase inhibitor gamma	no	PKIG	-0.41	0.53	-1.82	7.15	4	269430000	200830000	249430000	749660000	TRUE
A0A2R8YHD2	A0A2R8YHD2;A0A2R8YEU4	tr|A0A2R8YHD2|A0A2R8YHD2_HUMAN Tropomyosin alpha-4 chain (Fragment)	yes		-0.92	0.09	-1.81	19.59	23	46774000	26010000	23177000	43160000	TRUE
A0A494C067	A0A494C067;A0A804HI61;A0A2R8Y4T1;E9PGF5;A0A087WWW7;E9PF55;Q9HBL0;H0Y4U1	tr|A0A494C067|A0A494C067_HUMAN Tensin-1 (Fragment)	yes	TNS1	-0.48	0.49	-1.8	100	53	5001200	2763700	5753900	24136000	TRUE
P17931	P17931;G3V3R6	sp|P17931|LEG3_HUMAN Galectin-3	no	LGALS3	-0.48	0.47	-1.8	2.8	6	1967300	1527400	3055200	8774100	TRUE
P23634	P23634	sp|P23634|AT2B4_HUMAN Plasma membrane calcium-transporting ATPase 4	yes	ATP2B4	-0.47	0.46	-1.8	100	17	151310000	130100000	56071000	171060000	TRUE
P50148	P50148	sp|P50148|GNAQ_HUMAN Guanine nucleotide-binding protein G(q) subunit alpha	no	GNAQ	-0.51	0.46	-1.8	5.6	8	53489000	27619000	27517000	79805000	TRUE
Q9NSC5	Q9NSC5;M0QYF9	sp|Q9NSC5|HOME3_HUMAN Homer protein homolog 3	yes	HOMER3	-0.63	0.34	-1.8	47.73	7	5487500	4476800	26516000	46495000	TRUE
G3XAM2	G3XAM2;E7ETH0;A0A2R8Y3M9;P05156	tr|G3XAM2|G3XAM2_HUMAN Complement factor I	no	CFI	-0.76	0.17	-1.78	8.61	1	46848000	22500000	17658000	33551000	TRUE
Q0VF96	Q0VF96	sp|Q0VF96|CGNL1_HUMAN Cingulin-like protein 1	yes	CGNL1	-0.39	0.64	-1.77	20.49	14	5619400	2944500	4653400	29244000	TRUE
P07099	P07099	sp|P07099|HYEP_HUMAN Epoxide hydrolase 1	no	EPHX1	-0.56	0.33	-1.74	5.89	9	29856000	27020000	34672000	84361000	TRUE
P11234	P11234;C9J6B1;C9JQB3	sp|P11234|RALB_HUMAN Ras-related protein Ral-B	no	RALB	-0.34	0.59	-1.73	7.57	8	6193800	4317600	13298000	28942000	TRUE
Q14571	Q14571	sp|Q14571|ITPR2_HUMAN Inositol 1,4,5-trisphosphate receptor type 2	no	ITPR2	-0.56	0.33	-1.73	15.15	10	93915000	62793000	73258000	152770000	TRUE
P04040	P04040	sp|P04040|CATA_HUMAN Catalase	yes	CAT	-0.56	0.37	-1.71	43.44	17	114810000	67473000	154780000	380840000	TRUE
Q92614	Q92614;A0A0D9SFK2	sp|Q92614|MY18A_HUMAN Unconventional myosin-XVIIIa	yes	MYO18A	-0.63	0.39	-1.71	96.76	36	59030000	37559000	47114000	108920000	TRUE
E7ER77	E7ER77;Q7Z2K6;A0A0C4DGF0	tr|E7ER77|E7ER77_HUMAN Endoplasmic reticulum metallopeptidase 1	yes	ERMP1	-0.63	0.32	-1.69	6.44	8	4920700	17197000	4815800	44670000	TRUE
E9PNF7	E9PNF7;P42785;B7Z7Q6;E9PLY4;A0A7P0Z451;B3KR26	tr|E9PNF7|E9PNF7_HUMAN Lysosomal Pro-X carboxypeptidase	no	PRCP	-0.45	0.4	-1.69	34.44	11	292280000	191480000	341520000	709620000	FALSE
H0YML5	H0YML5;Q16822	tr|H0YML5|H0YML5_HUMAN Phosphoenolpyruvate carboxykinase (GTP)	no	PCK2	-0.63	0.26	-1.69	9.45	7	14937000	10192000	18674000	40092000	TRUE
P08758	P08758;D6RBL5;D6RBE9	sp|P08758|ANXA5_HUMAN Annexin A5	no	ANXA5	-0.34	0.51	-1.69	100	29	2127000000	1655800000	2164800000	5269400000	FALSE
F8VQR7	F8VQR7;F8VW96;Q16527	tr|F8VQR7|F8VQR7_HUMAN Cysteine and glycine-rich protein 2	no	CSRP2	-0.49	0.41	-1.68	5.82	3	8223500	4268300	13961000	17620000	TRUE
B1ALU1	B1ALU1;A0A6I8PRM6;B1ALU3;A0A6I8PTT2;A0A6I8PRJ0;O95490;H0Y5C0;H0Y3V3	tr|B1ALU1|B1ALU1_HUMAN Adhesion G protein-coupled receptor L2	yes	ADGRL2;LPHN2	-0.33	0.48	-1.66	16.46	8	7795800	6368900	1570500	7621400	FALSE
Q9BZL6	Q9BZL6	sp|Q9BZL6|KPCD2_HUMAN Serine/threonine-protein kinase D2	yes	PRKD2	-0.34	0.4	-1.66	48.43	16	207490000	167240000	173800000	421080000	FALSE
A0A024QZX5	A0A024QZX5;A0A087X1N8;P35237;A0A2R8YD12;A0A2R8Y6A7	tr|A0A024QZX5|A0A024QZX5_HUMAN Serpin B6	no	SERPINB6	-0.4	0.42	-1.65	47.67	16	399370000	298810000	284740000	592200000	FALSE
O94916	O94916	sp|O94916|NFAT5_HUMAN Nuclear factor of activated T-cells 5	yes	NFAT5	-0.41	0.39	-1.65	6.76	9	6674100	3570600	9602000	23611000	FALSE
P11233	P11233;H7C3P7	sp|P11233|RALA_HUMAN Ras-related protein Ral-A	no	RALA	-0.47	0.35	-1.65	4.6	7	7479100	6158200	14373000	28981000	FALSE
P35555	P35555	sp|P35555|FBN1_HUMAN Fibrillin-1	yes	FBN1	-0.82	0.03	-1.65	48.44	21	432520000	50095000	170190000	290650000	TRUE
P08236	P08236	sp|P08236|BGLR_HUMAN Beta-glucuronidase	no	GUSB	-0.12	0.65	-1.64	2.48	3	2383700	3061000	3118200	7739700	TRUE
A0A7P0T9I9	A0A7P0T9I9;P43490;A0A7P0T931;A0A7P0T895;A0A7P0T973;A0A7P0T862;A0A7P0T8L3;A0A7P0TAS5;A0A0C4DFS8;A0A7P0T8D2	tr|A0A7P0T9I9|A0A7P0T9I9_HUMAN Nicotinamide phosphoribosyltransferase	yes	NAMPT	-0.45	0.36	-1.63	100	24	768040000	555900000	665080000	1476800000	FALSE
O14939	O14939;I3L222;I3L1F3	sp|O14939|PLD2_HUMAN Phospholipase D2	yes	PLD2	-0.44	0.48	-1.62	2.05	2	3908500	2525300	4799200	9463800	TRUE
P11169	P11169	sp|P11169|GTR3_HUMAN Solute carrier family 2, facilitated glucose transporter member 3	yes	SLC2A3	-0.46	0.39	-1.61	20.65	3	15979000	13052000	38491000	86856000	FALSE
A0A0C4DH22	A0A0C4DH22;Q9H4G0;A0A1B0GTW6	tr|A0A0C4DH22|A0A0C4DH22_HUMAN Band 4.1-like protein 1	yes	EPB41L1	-0.52	0.34	-1.59	96.02	34	65555000	46441000	15392000	33452000	FALSE
P05091	P05091;F8VP50	sp|P05091|ALDH2_HUMAN Aldehyde dehydrogenase, mitochondrial	yes	ALDH2	-0.53	0.21	-1.59	38.27	12	246130000	172580000	356680000	792520000	FALSE
A0A1B0GU58	A0A1B0GU58;P05165;A0A1B0GWA1;A0A1B0GUX9;A0A1B0GWI4	tr|A0A1B0GU58|A0A1B0GU58_HUMAN Propanoyl-CoA:carbon dioxide ligase subunit alpha (Fragment)	no	PCCA	-0.29	0.55	-1.57	2.54	5	4429600	7776700	2806100	6274700	FALSE
O76070	O76070	sp|O76070|SYUG_HUMAN Gamma-synuclein	no	SNCG	-0.36	0.44	-1.57	34.51	10	971420000	723880000	329140000	740490000	FALSE
O15068	O15068	sp|O15068|MCF2L_HUMAN Guanine nucleotide exchange factor DBS	yes	MCF2L	-0.22	0.52	-1.56	16.58	12	34199000	28801000	13731000	34739000	FALSE
P05362	P05362;K7EKL8;E7ESS4	sp|P05362|ICAM1_HUMAN Intercellular adhesion molecule 1	yes	ICAM1	-0.48	0.33	-1.56	14.82	6	13307000	11125000	33787000	88783000	FALSE
Q9NRH2	Q9NRH2;E7EUC4	sp|Q9NRH2|SNRK_HUMAN SNF-related serine/threonine-protein kinase	yes	SNRK	-0.25	0.55	-1.56	58.26	25	59690000	41272000	31257000	74591000	FALSE
E9PCX7	E9PCX7;Q13423;A0A590UK15;A0A590UJM2;A0A590UK29;A0A590UJI3	tr|E9PCX7|E9PCX7_HUMAN Proton-translocating NAD(P)(+) transhydrogenase	no	NNT	-0.26	0.44	-1.55	14.93	12	43868000	32144000	33227000	70996000	FALSE
P29966	P29966	sp|P29966|MARCS_HUMAN Myristoylated alanine-rich C-kinase substrate	yes	MARCKS	-0.25	0.43	-1.55	100	20	692450000	557770000	242660000	572510000	FALSE
Q8N612	Q8N612;E9PJK5	sp|Q8N612|FHI1B_HUMAN FHF complex subunit HOOK interacting protein 1B	yes	FAM160A2	-0.57	0.11	-1.55	36.91	11	3266700	3140200	5228400	16034000	FALSE
Q9BZ67	Q9BZ67;E9PS62	sp|Q9BZ67|FRMD8_HUMAN FERM domain-containing protein 8	yes	FRMD8	-0.65	0.1	-1.54	7.15	8	8470500	7747600	16820000	41662000	TRUE
O95865	O95865;A0A140T971;Q5SSV3;Q5SRR8;H0Y7N1	sp|O95865|DDAH2_HUMAN N(G),N(G)-dimethylarginine dimethylaminohydrolase 2	yes	DDAH2	-0.35	0.36	-1.53	16.78	7	36424000	26719000	55009000	76504000	FALSE
Q9NRV9	Q9NRV9;F5GWX2;A0A3B3IRV5	sp|Q9NRV9|HEBP1_HUMAN Heme-binding protein 1	no	HEBP1	-0.41	0.18	-1.53	7.13	6	27256000	21340000	53313000	85535000	FALSE
A0A669KAX3	A0A669KAX3;O76024;A0A669KBF0;H0Y9G5	tr|A0A669KAX3|A0A669KAX3_HUMAN Wolframin	yes	WFS1	-0.3	0.31	-1.51	32.11	14	442860000	338110000	621350000	1365000000	FALSE
Q8WW59	Q8WW59	sp|Q8WW59|SPRY4_HUMAN SPRY domain-containing protein 4	no	SPRYD4	-0.42	0.3	-1.51	4.67	3	12345000	7336400	3967100	7176700	FALSE
Q9H3Q1	Q9H3Q1	sp|Q9H3Q1|BORG4_HUMAN Cdc42 effector protein 4	yes	CDC42EP4	-0.54	0.16	-1.51	59.85	14	49483000	33679000	15590000	25208000	FALSE
P46937	P46937;H0YCI3	sp|P46937|YAP1_HUMAN Transcriptional coactivator YAP1	yes	YAP1	-0.42	0.2	-1.5	54.21	9	34878000	20560000	44002000	86762000	FALSE
Q5JZH4	Q5JZH4;Q05DJ0;Q5JZH3;Q969T3	tr|Q5JZH4|Q5JZH4_HUMAN Sorting nexin-21	no	SNX21	-0.13	0.52	-1.5	15.35	1	28809000	22339000	14954000	29581000	FALSE
Q8TED9	Q8TED9	sp|Q8TED9|AF1L1_HUMAN Actin filament-associated protein 1-like 1	yes	AFAP1L1	-0.34	0.36	-1.5	82.89	26	31425000	24177000	18389000	47610000	FALSE
A0A2R8Y651	A0A2R8Y651	tr|A0A2R8Y651|A0A2R8Y651_HUMAN PDZ domain-containing protein GIPC3	yes		-0.21	0.46	-1.49	7.3	4	19390000	12163000	3795200	8341800	FALSE
A1X283	A1X283	sp|A1X283|SPD2B_HUMAN SH3 and PX domain-containing protein 2B	yes	SH3PXD2B	-0.31	0.35	-1.49	20.69	14	87178000	68632000	71813000	146050000	FALSE
E9PG40	E9PG40;P05067;A0A0A0MRG2;H7C0V9	tr|E9PG40|E9PG40_HUMAN Amyloid-beta A4 protein	no	APP	-0.32	0.31	-1.49	39.6	14	212860000	153140000	160880000	393650000	FALSE
Q92743	Q92743;A0A3B3IU24	sp|Q92743|HTRA1_HUMAN Serine protease HTRA1	no	HTRA1	-0.37	0.3	-1.49	46.49	17	224700000	161900000	229490000	473970000	FALSE
Q96AZ6	Q96AZ6;H0YMM4	sp|Q96AZ6|ISG20_HUMAN Interferon-stimulated gene 20 kDa protein	no	ISG20	-0.35	0.34	-1.49	12.29	6	22570000	16297000	25259000	54821000	FALSE
Q9NZN5	Q9NZN5;E9PMR6	sp|Q9NZN5|ARHGC_HUMAN Rho guanine nucleotide exchange factor 12	yes	ARHGEF12	-0.5	0.13	-1.49	90.49	19	101210000	79435000	56527000	123570000	FALSE
A0A1B0GUD6	A0A1B0GUD6;J3KNL5;A0A1B0GWG7;Q3KR37;E9PRD6;A0A024R3M2;A0A2R8Y5X2	tr|A0A1B0GUD6|A0A1B0GUD6_HUMAN Protein Aster-B	yes	GRAMD1B;hCG_39893	-0.25	0.56	-1.48	71.23	14	8530900	6882000	5192300	29156000	FALSE
A0A3B3IRZ4	A0A3B3IRZ4;A0A3B3IU98;A0A0C4DGT3;A0A2R8Y7T6;Q6DN90	tr|A0A3B3IRZ4|A0A3B3IRZ4_HUMAN IQ motif and SEC7 domain-containing protein 1	yes	IQSEC1	-0.4	0.18	-1.48	21.37	11	2104500	1749900	5109900	10115000	FALSE
A0A7I2PMD6	A0A7I2PMD6;A0A804EMX3;A0A5F9ZHW8;O94827;A0A6Q8PG76;Q5SY18	tr|A0A7I2PMD6|A0A7I2PMD6_HUMAN Pleckstrin homology domain-containing family G member 5	yes	PLEKHG5	-0.35	0.25	-1.48	30.73	8	14566000	11650000	4954300	10988000	FALSE
P40261	P40261	sp|P40261|NNMT_HUMAN Nicotinamide N-methyltransferase	no	NNMT	-0.36	0.25	-1.48	73.41	12	330710000	238690000	357050000	665690000	FALSE
E7ES96	E7ES96;P49768	tr|E7ES96|E7ES96_HUMAN Presenilin	yes	PSEN1	-0.23	0.39	-1.47	26.83	2	25700000	29216000	14298000	34158000	FALSE
Q8NDT2	Q8NDT2	sp|Q8NDT2|RB15B_HUMAN Putative RNA-binding protein 15B	yes	RBM15B	-0.4	0.27	-1.47	16.68	12	1938400	1398900	1876700	3780600	FALSE
Q99538	Q99538	sp|Q99538|LGMN_HUMAN Legumain	no	LGMN	-0.29	0.37	-1.46	10.35	6	27512000	19401000	31120000	58927000	FALSE
Q9BZV1	Q9BZV1;K7EP32	sp|Q9BZV1|UBXN6_HUMAN UBX domain-containing protein 6	yes	UBXN6	-0.29	0.33	-1.46	7.92	3	20896000	17970000	20633000	59172000	FALSE
Q9BRX8	Q9BRX8	sp|Q9BRX8|PXL2A_HUMAN Peroxiredoxin-like 2A	no	FAM213A	-0.26	0.29	-1.45	14.39	11	147970000	121170000	175450000	395810000	FALSE
O43286	O43286	sp|O43286|B4GT5_HUMAN Beta-1,4-galactosyltransferase 5	no	B4GALT5	-0.43	0.15	-1.44	3.48	1	4256400	3200900	9210600	11622000	FALSE
P06703	P06703;R4GN98	sp|P06703|S10A6_HUMAN Protein S100-A6	no	S100A6	-0.33	0.2	-1.44	3.16	3	190970000	144060000	39923000	83322000	FALSE
Q9BTA0	Q9BTA0	sp|Q9BTA0|F167B_HUMAN Protein FAM167B	yes	FAM167B	-0.3	0.26	-1.44	27.91	2	55745000	41977000	23542000	51083000	FALSE
Q9NZ45	Q9NZ45	sp|Q9NZ45|CISD1_HUMAN CDGSH iron-sulfur domain-containing protein 1	no	CISD1	-0.28	0.33	-1.44	7.7	1	30714000	30467000	49413000	105240000	FALSE
A0A096LP25	A0A096LP25;Q2M2I8;E9PG46	tr|A0A096LP25|A0A096LP25_HUMAN AP2-associated protein kinase 1	yes	AAK1	-0.36	0.21	-1.43	88.31	22	24067000	18218000	34966000	76108000	FALSE
F8VQX6	F8VQX6;H0YI09;Q9H8H3	tr|F8VQX6|F8VQX6_HUMAN Methyltransferase-like protein 7A (Fragment)	no	METTL7A	-0.4	0.21	-1.43	1.6	2	4227500	2806100	6211000	13217000	FALSE
Q5T0Y8	Q5T0Y8;F8VWW8;Q92485	tr|Q5T0Y8|Q5T0Y8_HUMAN Acid sphingomyelinase-like phosphodiesterase 3b (Fragment)	no	SMPDL3B	-0.48	0.1	-1.43	1.78	1	14686000	13466000	32235000	51777000	FALSE
P36269	P36269;H7C1X2	sp|P36269|GGT5_HUMAN Glutathione hydrolase 5 proenzyme	no	GGT5	-0.31	0.28	-1.43	11.13	4	8992000	7749800	5204300	16525000	FALSE
P53985	P53985	sp|P53985|MOT1_HUMAN Monocarboxylate transporter 1	yes	SLC16A1	-0.19	0.45	-1.43	24.93	5	119660000	89980000	7288800	14220000	FALSE
Q8WWP7	Q8WWP7	sp|Q8WWP7|GIMA1_HUMAN GTPase IMAP family member 1	no	GIMAP1	-0.4	0.35	-1.43	25.45	5	7619700	4851100	8904900	24859000	FALSE
Q9UL54	Q9UL54	sp|Q9UL54|TAOK2_HUMAN Serine/threonine-protein kinase TAO2	yes	TAOK2	-0.08	0.55	-1.43	5.37	7	23788000	26155000	14558000	43860000	FALSE
P17612	P17612;A0A7I2V5J4;K7ERP6	sp|P17612|KAPCA_HUMAN cAMP-dependent protein kinase catalytic subunit alpha	yes	PRKACA	0.15	0.83	-1.42	6.3	8	16398000	14333000	8135700	17104000	FALSE
P20962	P20962	sp|P20962|PTMS_HUMAN Parathymosin	yes	PTMS	-0.45	0.22	-1.42	3.25	5	4367500	3247200	17573000	10178000	FALSE
P21796	P21796;C9JI87	sp|P21796|VDAC1_HUMAN Voltage-dependent anion-selective channel protein 1	yes	VDAC1	-0.26	0.35	-1.41	55.44	13	48960000	43730000	134960000	260370000	FALSE
Q13444	Q13444	sp|Q13444|ADA15_HUMAN Disintegrin and metalloproteinase domain-containing protein 15	no	ADAM15	-0.3	0.26	-1.41	7.3	4	147020000	127110000	125460000	301000000	FALSE
Q53GQ0	Q53GQ0;A0A1B0GVY6;A0A1B0GV93;E9PI21	sp|Q53GQ0|DHB12_HUMAN Very-long-chain 3-oxoacyl-CoA reductase	yes	HSD17B12	-0.19	0.38	-1.41	11.29	8	58600000	44211000	40703000	116550000	FALSE
Q9NY15	Q9NY15	sp|Q9NY15|STAB1_HUMAN Stabilin-1	no	STAB1	-0.43	0.22	-1.41	8.25	9	3598000	3718200	23017000	45725000	FALSE
Q9UIC8	Q9UIC8;H7BYF0;H3BUP7;I3L4A2	sp|Q9UIC8|LCMT1_HUMAN Leucine carboxyl methyltransferase 1	no	LCMT1	-0.14	0.45	-1.41	2.25	2	13301000	12226000	9001700	19864000	FALSE
P29474	P29474;E7ESA7	sp|P29474|NOS3_HUMAN Nitric oxide synthase, endothelial	yes	NOS3	-0.29	0.38	-1.4	41.03	19	30017000	23637000	2484000	20269000	FALSE
Q6DKK2	Q6DKK2;K7EJA1;K7EKS0;K7ELX2	sp|Q6DKK2|TTC19_HUMAN Tetratricopeptide repeat protein 19, mitochondrial	no	TTC19	-0.56	0.08	-1.4	15.65	2	11107000	9691200	3847900	13021000	FALSE
Q13011	Q13011;M0R248	sp|Q13011|ECH1_HUMAN Delta(3,5)-Delta(2,4)-dienoyl-CoA isomerase, mitochondrial	no	ECH1	-0.23	0.37	-1.39	5.59	9	16602000	12290000	8847100	26592000	FALSE
H3BPW3	H3BPW3;H3BVA5;H3BPC6;H3BRC0;H3BSJ5;H3BNT2;O75208	tr|H3BPW3|H3BPW3_HUMAN Ubiquinone biosynthesis protein COQ9, mitochondrial (Fragment)	no	COQ9	-0.29	0.24	-1.38	24.87	1	119580000	95135000	86241000	169160000	FALSE
P67936	P67936;A0A2R8YE05;K7ENT6;A0A5F9UN72	sp|P67936|TPM4_HUMAN Tropomyosin alpha-4 chain	yes	TPM4	-0.25	0.29	-1.38	100	25	3649700000	2899900000	2313800000	4416700000	FALSE
Q15172	Q15172	sp|Q15172|2A5A_HUMAN Serine/threonine-protein phosphatase 2A 56 kDa regulatory subunit alpha isoform	yes	PPP2R5A	-0.34	0.15	-1.38	12.37	8	62315000	45812000	43027000	49766000	FALSE
Q53EL6	Q53EL6;Q5VZS7	sp|Q53EL6|PDCD4_HUMAN Programmed cell death protein 4	yes	PDCD4	-0.34	0.24	-1.38	33.53	15	41870000	31406000	62071000	123060000	FALSE
Q8N3D4	Q8N3D4;E9PIH6	sp|Q8N3D4|EH1L1_HUMAN EH domain-binding protein 1-like protein 1	yes	EHBP1L1	-0.43	0.26	-1.38	9.65	9	5261000	3937100	3228200	5683200	FALSE
A0A804HJ25	A0A804HJ25;A0A804HIR9;A0A499FJI4;A0A804HKQ1;A0A804HL12;O75592	tr|A0A804HJ25|A0A804HJ25_HUMAN E3 ubiquitin-protein ligase MYCBP2	yes	MYCBP2	-0.3	0.31	-1.37	88.68	20	26298000	21859000	35349000	61569000	FALSE
I3L1T3	I3L1T3;Q9GZP9	tr|I3L1T3|I3L1T3_HUMAN Derlin (Fragment)	no	DERL2	-0.4	0.15	-1.37	2.64	2	27965000	25154000	89590000	179870000	FALSE
O00487	O00487;C9JW37	sp|O00487|PSDE_HUMAN 26S proteasome non-ATPase regulatory subunit 14	yes	PSMD14	-0.25	0.22	-1.37	4.76	3	6453600	8173100	7410500	9564800	FALSE
O00625	O00625	sp|O00625|PIR_HUMAN Pirin	no	PIR	-0.2	0.34	-1.37	24.27	8	90534000	68640000	47141000	119090000	FALSE
P37802	P37802;X6RJP6	sp|P37802|TAGL2_HUMAN Transgelin-2	yes	TAGLN2	-0.42	0.07	-1.37	100	17	1425700000	996710000	1621600000	3061700000	FALSE
P60903	P60903	sp|P60903|S10AA_HUMAN Protein S100-A10	no	S100A10	-0.21	0.37	-1.37	10.79	8	367680000	293360000	531790000	1148500000	FALSE
Q15075	Q15075	sp|Q15075|EEA1_HUMAN Early endosome antigen 1	yes	EEA1	-0.28	0.28	-1.37	100	38	309410000	245130000	534820000	1141300000	FALSE
Q4G0I0	Q4G0I0	sp|Q4G0I0|CSMT1_HUMAN Protein CCSMST1	no	CCSMST1	-0.45	0.27	-1.37	4.53	1	2402200	2256700	2430500	5892800	FALSE
P35590	P35590	sp|P35590|TIE1_HUMAN Tyrosine-protein kinase receptor Tie-1	no	TIE1	-0.37	0.18	-1.36	3.23	3	2685300	2398900	8607900	13676000	FALSE
P62714	P62714	sp|P62714|PP2AB_HUMAN Serine/threonine-protein phosphatase 2A catalytic subunit beta isoform	no	PPP2CB	-0.13	0.35	-1.36	13.62	7	12558000	10064000	30747000	63599000	FALSE
Q6XQN6	Q6XQN6;G5E977;C9J8U2	sp|Q6XQN6|PNCB_HUMAN Nicotinate phosphoribosyltransferase	yes	NAPRT	-0.41	0.12	-1.36	46.56	9	82820000	60670000	101330000	201910000	FALSE
Q8IVI9	Q8IVI9	sp|Q8IVI9|NOSTN_HUMAN Nostrin	yes	NOSTRIN	-0.15	0.42	-1.36	20.03	13	14489000	6922500	11415000	31253000	FALSE
Q96C90	Q96C90	sp|Q96C90|PP14B_HUMAN Protein phosphatase 1 regulatory subunit 14B	yes	PPP1R14B	-0.36	0.17	-1.36	15.31	6	123610000	99704000	42426000	83664000	FALSE
Q9UIJ7	Q9UIJ7	sp|Q9UIJ7|KAD3_HUMAN GTP:AMP phosphotransferase AK3, mitochondrial	yes	AK3	-0.32	0.32	-1.36	5.79	10	51534000	34059000	49744000	114320000	FALSE
Q9Y478	Q9Y478	sp|Q9Y478|AAKB1_HUMAN 5-AMP-activated protein kinase subunit beta-1	yes	PRKAB1	-0.03	0.54	-1.36	8.21	5	8906100	7748900	7595500	18462000	FALSE
Q9Y624	Q9Y624;A0A087WY82	sp|Q9Y624|JAM1_HUMAN Junctional adhesion molecule A	yes	F11R	-0.22	0.26	-1.36	17.07	9	26441000	20933000	21794000	48178000	FALSE
A0A7I2YQX2	A0A7I2YQX2;Q8N183	tr|A0A7I2YQX2|A0A7I2YQX2_HUMAN NADH dehydrogenase [ubiquinone] 1 alpha subcomplex assembly factor 2	no	NDUFAF2	-0.32	0.14	-1.35	1.71	1	8224500	6995600	4140300	7638300	FALSE
O75410	O75410;E7EVI4;E7ET87;H0YAY0	sp|O75410|TACC1_HUMAN Transforming acidic coiled-coil-containing protein 1	yes	TACC1	-0.32	0.27	-1.35	39.09	19	73863000	54913000	39738000	92773000	FALSE
P16401	P16401	sp|P16401|H15_HUMAN Histone H1.5	yes	HIST1H1B	-0.26	0.34	-1.35	61.03	15	51279000	46566000	48860000	102050000	FALSE
Q09666	Q09666	sp|Q09666|AHNK_HUMAN Neuroblast differentiation-associated protein AHNAK	yes	AHNAK	-0.18	0.32	-1.35	100	340	12003000000	10027000000	10155000000	23840000000	FALSE
Q9NUG4	Q9NUG4	sp|Q9NUG4|CCM2L_HUMAN Cerebral cavernous malformations 2 protein-like	yes	CCM2L	-0.29	0.31	-1.35	20.23	14	146580000	105050000	69023000	146560000	FALSE
P15586	P15586;H7C3P4;F6S8M0;F5H4C6;H0YFA9	sp|P15586|GNS_HUMAN N-acetylglucosamine-6-sulfatase	no	GNS	-0.3	0.19	-1.34	32.37	13	197800000	157180000	215500000	442570000	FALSE
P51692	P51692;C9J4I3	sp|P51692|STA5B_HUMAN Signal transducer and activator of transcription 5B	yes	STAT5B	-0.11	0.27	-1.34	26.45	9	43858000	39205000	33234000	83058000	FALSE
Q15149	Q15149	sp|Q15149|PLEC_HUMAN Plectin	yes	PLEC	-0.17	0.32	-1.34	100	193	2244700000	1910400000	2069800000	4546900000	FALSE
Q96DX4	Q96DX4;H3BQQ7;H3BSC7;H3BPL2	sp|Q96DX4|RSPRY_HUMAN RING finger and SPRY domain-containing protein 1	no	RSPRY1	-0.22	0.28	-1.34	28.53	2	20784000	21298000	13799000	31851000	FALSE
K7ES25	K7ES25;A0A494C165;P12955;A0A494C194	tr|K7ES25|K7ES25_HUMAN Xaa-Pro dipeptidase (Fragment)	no	PEPD	-0.32	0.2	-1.33	20.89	9	61865000	46760000	49690000	94524000	FALSE
K7ELX4	K7ELX4;A0A499FJN5;P22830	tr|K7ELX4|K7ELX4_HUMAN Ferrochelatase, mitochondrial (Fragment)	no	FECH	-0.39	0.05	-1.33	2.1	1	6138300	4475200	14795000	25433000	FALSE
D6RFH4	D6RFH4;H3BUX2;O43169;J3QR91	tr|D6RFH4|D6RFH4_HUMAN Cytochrome b5 type B	yes	CYB5B	-0.27	0.2	-1.33	36.13	4	220780000	169560000	761360000	1591600000	FALSE
D6RIE3	D6RIE3;D6RGV5;H0UI06;P14406	tr|D6RIE3|D6RIE3_HUMAN Cytochrome c oxidase subunit 7A2, mitochondrial	no	COX7A2	-0.32	0.14	-1.33	2.01	2	15761000	10589000	30704000	62701000	FALSE
E9PHG5	E9PHG5;Q6UW02;F8WBE2;C9J8K7	tr|E9PHG5|E9PHG5_HUMAN Cytochrome P450 20A1	no	CYP20A1	-0.41	0.09	-1.33	7.78	4	4851400	4760800	7818900	23277000	FALSE
O15056	O15056;A0A1W2PR85;E7ER60	sp|O15056|SYNJ2_HUMAN Synaptojanin-2	yes	SYNJ2	-0.22	0.27	-1.33	35.57	9	6021300	5781500	6865200	30041000	FALSE
O60239	O60239	sp|O60239|3BP5_HUMAN SH3 domain-binding protein 5	yes	SH3BP5	-0.17	0.37	-1.33	20.19	5	52433000	38470000	45417000	94498000	FALSE
P10253	P10253	sp|P10253|LYAG_HUMAN Lysosomal alpha-glucosidase	no	GAA	-0.1	0.35	-1.33	10.28	6	28428000	21788000	22547000	127220000	FALSE
P57768	P57768;A0A0C4DGW2;E5RGQ6;E5RGS8	sp|P57768|SNX16_HUMAN Sorting nexin-16	yes	SNX16	-0.25	0.23	-1.33	24.96	7	14812000	11868000	7474600	13158000	FALSE
Q969G6	Q969G6	sp|Q969G6|RIFK_HUMAN Riboflavin kinase	no	RFK	-0.14	0.29	-1.33	37.62	2	11159000	9388200	12253000	21894000	FALSE
Q9UHG3	Q9UHG3	sp|Q9UHG3|PCYOX_HUMAN Prenylcysteine oxidase 1	no	PCYOX1	-0.66	-0.23	-1.33	2.39	3	13700000	6031300	11662000	20462000	FALSE
A6NFQ2	A6NFQ2;A0A1B0GVM2	sp|A6NFQ2|TCAF2_HUMAN TRPM8 channel-associated factor 2	no	TCAF2	-0.31	0.15	-1.32	28.61	5	20208000	14068000	17195000	34869000	FALSE
Q86TV6	Q86TV6;G3V3H1	sp|Q86TV6|TTC7B_HUMAN Tetratricopeptide repeat protein 7B	yes	TTC7B	-0.18	0.28	-1.32	51.61	13	5807400	6072100	9448600	26203000	FALSE
Q8N3V7	Q8N3V7	sp|Q8N3V7|SYNPO_HUMAN Synaptopodin	yes	SYNPO	-0.25	0.2	-1.32	100	36	107110000	84797000	88391000	198960000	FALSE
K7EKW4	K7EKW4;Q96AB3;K7ENV7	tr|K7EKW4|K7EKW4_HUMAN Isochorismatase domain-containing protein 2 (Fragment)	no	ISOC2	-0.33	0.09	-1.31	30.17	3	27868000	18552000	26455000	55578000	FALSE
O43896	O43896	sp|O43896|KIF1C_HUMAN Kinesin-like protein KIF1C	yes	KIF1C	-0.24	0.3	-1.31	27.49	12	411990000	346520000	315380000	672740000	FALSE
A0A0J9YXC7	A0A0J9YXC7	tr|A0A0J9YXC7|A0A0J9YXC7_HUMAN LIM and senescent cell antigen-like-containing domain protein	no		-0.15	0.32	-1.3	3.78	7	10760000	11370000	11955000	28346000	FALSE
J3QLD9	J3QLD9;E7EMK3;Q14254	tr|J3QLD9|J3QLD9_HUMAN Flotillin	yes	FLOT2	-0.11	0.35	-1.3	34.3	10	151340000	125420000	103720000	211490000	FALSE
H7C1F9	H7C1F9;Q2PPJ7	tr|H7C1F9|H7C1F9_HUMAN Ral GTPase-activating protein subunit alpha-2 (Fragment)	yes	RALGAPA2	-0.25	0.2	-1.3	51.37	22	180310000	134330000	69146000	136390000	FALSE
I3L161	I3L161;Q9NRY6;I3L4F5;I3NI29;I3L3X5	tr|I3L161|I3L161_HUMAN Phospholipid scramblase (Fragment)	no	TMEM256-PLSCR3;PLSCR3	-0.17	0.3	-1.3	22.95	2	31711000	30114000	29202000	59472000	FALSE
P05023	P05023	sp|P05023|AT1A1_HUMAN Sodium/potassium-transporting ATPase subunit alpha-1	yes	ATP1A1	-0.26	0.27	-1.3	22.78	15	119300000	93730000	112730000	228650000	FALSE
A0A7I2S2S9	A0A7I2S2S9;Q9HAV0;A0A6Q8PFE0;A0A6Q8PFV8;A0A6Q8PG88;H7C5J5;A0A6Q8PFW8	tr|A0A7I2S2S9|A0A7I2S2S9_HUMAN Guanine nucleotide-binding protein subunit beta-4	yes	GNB4	-0.31	0.12	-1.29	11.46	10	33768000	19882000	7121300	13881000	FALSE
H9KV50	H9KV50;Q9NZV5;A0A804HLD6	tr|H9KV50|H9KV50_HUMAN Selenoprotein N	yes	SEPN1	-0.26	0.22	-1.29	3.33	5	11905000	7832700	11018000	24487000	FALSE
P14923	P14923	sp|P14923|PLAK_HUMAN Junction plakoglobin	yes	JUP	-0.05	0.4	-1.29	100	19	98510000	86882000	92397000	241520000	FALSE
P40121	P40121;E7ENU9	sp|P40121|CAPG_HUMAN Macrophage-capping protein	no	CAPG	-0.12	0.32	-1.29	22.95	5	149060000	127290000	66420000	125660000	FALSE
Q13164	Q13164;C9JUK9	sp|Q13164|MK07_HUMAN Mitogen-activated protein kinase 7	yes	MAPK7	-0.27	0.18	-1.29	4.63	4	33562000	20393000	25097000	49696000	FALSE
Q8NFW8	Q8NFW8	sp|Q8NFW8|NEUA_HUMAN N-acylneuraminate cytidylyltransferase	no	CMAS	-0.19	0.17	-1.29	3.46	2	7225300	7186500	28803000	59398000	FALSE
D6RD48	D6RD48;D6RAZ7;D6RIU2;D6RDP6;H0Y8T9;D6RHU6;D6RDY1;D6RA76;D6RC11;D6R9S8;D6RCE6;D6RFX6;D6RDI6;D6RCR8;A0A0R4J2F2;Q9NY35	tr|D6RD48|D6RD48_HUMAN Claudin domain-containing protein 1 (Fragment)	no	CLDND1	0.21	0.68	-1.28	1.36	1	2930300	3243300	3206600	8033800	FALSE
A0A2R8YDQ9	A0A2R8YDQ9;A0A2R8Y6Y7;Q9P2R7;Q5T9Q5	tr|A0A2R8YDQ9|A0A2R8YDQ9_HUMAN Succinate--CoA ligase [ADP-forming] subunit beta, mitochondrial	no	SUCLA2	-0.3	0.16	-1.28	4.79	5	11730000	9368100	60407000	98383000	FALSE
O43504	O43504	sp|O43504|LTOR5_HUMAN Ragulator complex protein LAMTOR5	no	LAMTOR5	-0.1	0.27	-1.28	14.16	4	14510000	13020000	18651000	15799000	FALSE
P09525	P09525;Q6P452	sp|P09525|ANXA4_HUMAN Annexin A4	yes	ANXA4	-0.24	0.21	-1.28	78.24	25	306870000	245550000	377860000	779020000	FALSE
P47895	P47895;H0Y2X5;H0YKF9	sp|P47895|AL1A3_HUMAN Aldehyde dehydrogenase family 1 member A3	yes	ALDH1A3	-0.25	0.23	-1.28	39.81	6	169160000	132270000	91748000	147860000	FALSE
Q12778	Q12778	sp|Q12778|FOXO1_HUMAN Forkhead box protein O1	yes	FOXO1	-0.29	0.2	-1.28	28.12	13	7512300	7512500	11523000	16049000	FALSE
Q13425	Q13425;A0A140TA73	sp|Q13425|SNTB2_HUMAN Beta-2-syntrophin	yes	SNTB2	-0.16	0.27	-1.28	28.85	14	5557300	5280200	4922300	9675800	FALSE
Q96SB3	Q96SB3	sp|Q96SB3|NEB2_HUMAN Neurabin-2	yes	PPP1R9B	-0.25	0.31	-1.28	20.76	8	32168000	20290000	73616000	160050000	FALSE
Q9H1E5	Q9H1E5	sp|Q9H1E5|TMX4_HUMAN Thioredoxin-related transmembrane protein 4	yes	TMX4	-0.3	0.21	-1.28	9.8	5	18363000	15565000	14718000	28505000	FALSE
Q9UEY8	Q9UEY8	sp|Q9UEY8|ADDG_HUMAN Gamma-adducin	yes	ADD3	-0.22	0.19	-1.28	84.38	24	36557000	29395000	31751000	63944000	FALSE
A0A0C4DG44	A0A0C4DG44;O43464	tr|A0A0C4DG44|A0A0C4DG44_HUMAN Serine protease HTRA2, mitochondrial (Fragment)	no	HTRA2	-0.46	-0.02	-1.27	13.9	3	11801000	9827800	3584600	9433400	FALSE
B3KSI3	B3KSI3;M0QZ10;M0QXF9;O15382;M0R2K7	tr|B3KSI3|B3KSI3_HUMAN Branched-chain-amino-acid aminotransferase	no	BCAT2	-0.41	0.03	-1.27	5.7	4	11698000	4332000	14389000	25905000	FALSE
D6RGI3	D6RGI3;D6RER5;Q9NVA2;H0Y961;D6RDU5	tr|D6RGI3|D6RGI3_HUMAN Septin	yes	2011-09-01	-0.22	0.27	-1.27	47.83	15	176780000	145120000	72245000	333750000	FALSE
E7ETC2	E7ETC2;Q08209	tr|E7ETC2|E7ETC2_HUMAN Serine/threonine-protein phosphatase	no	PPP3CA	-0.23	0.2	-1.27	7.76	7	46986000	35930000	57217000	145970000	FALSE
F8VVM2	F8VVM2	tr|F8VVM2|F8VVM2_HUMAN Phosphate carrier protein, mitochondrial	no	SLC25A3	-0.23	0.19	-1.27	5.73	5	81031000	63940000	35814000	66656000	FALSE
H7C5G1	H7C5G1;Q2TAA2;C9JDY4;C9J5J2;C9JE02	tr|H7C5G1|H7C5G1_HUMAN Isoamyl acetate-hydrolyzing esterase 1 homolog (Fragment)	no	IAH1	-0.33	0.04	-1.27	10.42	2	54554000	52026000	39792000	76616000	FALSE
P02794	P02794;G3V192;G3V1D1	sp|P02794|FRIH_HUMAN Ferritin heavy chain	yes	FTH1	-0.46	0.01	-1.27	14.49	10	42404000	29315000	24577000	58625000	FALSE
P54760	P54760;Q96L35	sp|P54760|EPHB4_HUMAN Ephrin type-B receptor 4	yes	EPHB4	-0.28	0.19	-1.27	26.11	11	38425000	30763000	21447000	37236000	FALSE
Q8N8J7	Q8N8J7	sp|Q8N8J7|F241A_HUMAN Uncharacterized protein FAM241A	no	C4orf32	-0.21	0.23	-1.27	23.77	3	360070000	245140000	168910000	353880000	FALSE
Q99598	Q99598;C4P0D4;C4P0D6;C4P0D8	sp|Q99598|TSNAX_HUMAN Translin-associated protein X	yes	TSNAX;DISC1	-0.34	0.09	-1.27	7.02	7	8899600	9950500	15711000	27997000	FALSE
Q9BVJ7	Q9BVJ7	sp|Q9BVJ7|DUS23_HUMAN Dual specificity protein phosphatase 23	no	DUSP23	-0.27	0.16	-1.27	8.25	6	16932000	10358000	17138000	31320000	FALSE
A0A1B0GWF2	A0A1B0GWF2;A0A1B0GVQ5;A0A2R8Y5D4;A0A0D9SG72;A0A1B0GTP9;P61764;A0A1B0GW76	tr|A0A1B0GWF2|A0A1B0GWF2_HUMAN Syntaxin-binding protein 1	yes	STXBP1	-0.16	0.29	-1.26	35.92	12	72845000	60408000	58840000	118610000	FALSE
A0A494C108	A0A494C108;Q8N9T8;H0YFD2;F8WFC1	tr|A0A494C108|A0A494C108_HUMAN Protein KRI1 homolog	yes	KRI1	-0.29	0.2	-1.26	50.63	6	17582000	15250000	25877000	47605000	FALSE
A0A5F9UY30	A0A5F9UY30;A0A5H1ZRP2;O43493	tr|A0A5F9UY30|A0A5F9UY30_HUMAN Trans-Golgi network integral membrane protein 2	yes	TGOLN2	-0.28	0.22	-1.26	37.32	10	61044000	46110000	20309000	39850000	FALSE
H0Y3Z4	H0Y3Z4;Q92542;Q5T205;H0Y6T7	tr|H0Y3Z4|H0Y3Z4_HUMAN Nicastrin (Fragment)	no	NCSTN	-0.27	0.24	-1.26	6.26	2	8570800	5832600	12617000	25237000	FALSE
O95810	O95810	sp|O95810|CAVN2_HUMAN Caveolae-associated protein 2	yes	SDPR	-0.18	0.25	-1.26	100	30	860030000	749100000	913590000	1884200000	FALSE
P17301	P17301	sp|P17301|ITA2_HUMAN Integrin alpha-2	yes	ITGA2	-0.19	0.31	-1.26	23.99	15	45230000	19912000	24607000	55447000	FALSE
P53007	P53007;B4DP62	sp|P53007|TXTP_HUMAN Tricarboxylate transport protein, mitochondrial	yes	SLC25A1	-0.2	0.21	-1.26	3.53	4	14105000	13565000	15493000	25653000	FALSE
F5H008	F5H008;A0A2R8YDQ0;Q9H267	tr|F5H008|F5H008_HUMAN Vacuolar protein sorting-associated protein 33B	no	VPS33B	-0.31	0.04	-1.25	2.23	3	4397700	2232500	5719000	11094000	FALSE
E9PN66	E9PN66;E9PNB3;E9PKN9;E9PS55;E9PMY0;E9PMW4;E9PQ46;E9PIN5;E9PIK4;U3KQ32;E9PKZ4;E9PPM1;O14683	tr|E9PN66|E9PN66_HUMAN Tumor protein p53-inducible protein 11 (Fragment)	yes	TP53I11	-0.16	0.2	-1.25	42.82	4	59451000	42418000	29099000	70327000	FALSE
K7ESN3	K7ESN3;Q8N2G8;K7EL54	tr|K7ESN3|K7ESN3_HUMAN GH3 domain-containing protein	no	GHDC	-0.18	0.24	-1.25	1.89	2	1125600	1006000	10023000	13388000	FALSE
O15400	O15400	sp|O15400|STX7_HUMAN Syntaxin-7	yes	STX7	-0.16	0.27	-1.25	25.96	7	66996000	53010000	47664000	82196000	FALSE
O94925	O94925	sp|O94925|GLSK_HUMAN Glutaminase kidney isoform, mitochondrial	no	GLS	-0.19	0.17	-1.25	34.28	7	198390000	172120000	78797000	159020000	FALSE
P09960	P09960	sp|P09960|LKHA4_HUMAN Leukotriene A-4 hydrolase	no	LTA4H	-0.24	0.12	-1.25	35.1	12	218610000	183570000	135360000	498740000	FALSE
P16284	P16284	sp|P16284|PECA1_HUMAN Platelet endothelial cell adhesion molecule	yes	PECAM1	-0.17	0.22	-1.25	100	36	1194100000	1020100000	1004400000	2058400000	FALSE
P43897	P43897;C9JG32;C9JT21;F8VPA7;F8VS27	sp|P43897|EFTS_HUMAN Elongation factor Ts, mitochondrial	no	TSFM	-0.27	0.2	-1.25	28.31	6	87449000	83507000	72637000	147070000	FALSE
P49407	P49407	sp|P49407|ARRB1_HUMAN Beta-arrestin-1	yes	ARRB1	-0.17	0.24	-1.25	99.78	9	68685000	52385000	59978000	118510000	FALSE
Q13201	Q13201;E7EPG1	sp|Q13201|MMRN1_HUMAN Multimerin-1	no	MMRN1	-0.35	0.05	-1.25	49.26	13	98580000	85596000	79918000	198080000	FALSE
Q13315	Q13315	sp|Q13315|ATM_HUMAN Serine-protein kinase ATM	yes	ATM	-0.24	0.22	-1.25	10.64	5	982830	1653600	1375500	3105900	FALSE
Q147X3	Q147X3	sp|Q147X3|NAA30_HUMAN N-alpha-acetyltransferase 30	yes	NAA30	-0.53	-0.12	-1.25	32.3	4	18633000	11581000	20396000	32084000	FALSE
Q9BWW8	Q9BWW8	sp|Q9BWW8|APOL6_HUMAN Apolipoprotein L6	no	APOL6	-0.23	0.21	-1.25	3.24	2	8626800	6627100	16343000	33576000	FALSE
Q9NTX5	Q9NTX5;H0Y5L2	sp|Q9NTX5|ECHD1_HUMAN Ethylmalonyl-CoA decarboxylase	no	ECHDC1	-0.18	0.3	-1.25	46.23	4	15079000	13928000	16047000	40162000	FALSE
Q9UHB6	Q9UHB6;F8VQE1;F8VS07	sp|Q9UHB6|LIMA1_HUMAN LIM domain and actin-binding protein 1	yes	LIMA1	-0.25	0.26	-1.25	100	33	206370000	171400000	93176000	208370000	FALSE
A0A1B0GTP7	A0A1B0GTP7;E7EMM4;A0A1B0GW68;A0A1B0GUA4;A0A1B0GTM3;A0A1B0GTZ5;A0A1B0GUH5;Q13510;A0A1B0GUE3;A0A1B0GUG1;A0A1B0GUW4;A0A1B0GV06	tr|A0A1B0GTP7|A0A1B0GTP7_HUMAN Acid ceramidase	no	ASAH1	-0.22	0.19	-1.24	5.29	7	19504000	22082000	16340000	43414000	FALSE
C9JIF9	C9JIF9;P13798;C9JLK2;H7C1U0;H7C393	tr|C9JIF9|C9JIF9_HUMAN Acyl-peptide hydrolase	yes	APEH	-0.24	0.18	-1.24	21.75	4	46434000	37277000	54812000	105670000	FALSE
F8W0B3	F8W0B3;F8VPF7;Q96D96	tr|F8W0B3|F8W0B3_HUMAN Voltage-gated hydrogen channel 1 (Fragment)	no	HVCN1	-0.35	0.16	-1.24	7.89	1	20095000	15444000	9534100	17438000	FALSE
F8W1A4	F8W1A4;P54819;F8VZG5;A0A5F9ZHP2;F8VY04;A0A5K1VW67;G3V213	tr|F8W1A4|F8W1A4_HUMAN Adenylate kinase 2, mitochondrial	yes	AK2	-0.28	0.13	-1.24	15.28	11	31755000	28767000	45754000	86416000	FALSE
O00560	O00560;B4DHN5;E9PBU7	sp|O00560|SDCB1_HUMAN Syntenin-1	yes	SDCBP	-0.31	0	-1.24	25.27	13	23576000	19739000	32767000	71066000	FALSE
P11717	P11717;A0A7I2V381	sp|P11717|MPRI_HUMAN Cation-independent mannose-6-phosphate receptor	yes	IGF2R	-0.16	0.22	-1.24	47.68	22	70866000	49100000	66561000	127180000	FALSE
X6R3N0	X6R3N0;Q5K4L6;H7BZH4	tr|X6R3N0|X6R3N0_HUMAN Solute carrier family 27 (Fatty acid transporter), member 3, isoform CRA_d	no	SLC27A3	-0.22	0.16	-1.24	31.58	5	46786000	40992000	58037000	128010000	FALSE
Q8NDH3	Q8NDH3	sp|Q8NDH3|PEPL1_HUMAN Probable aminopeptidase NPEPL1	no	NPEPL1	-0.25	0.14	-1.24	7.34	3	27794000	22151000	34439000	65537000	FALSE
Q9BQ70	Q9BQ70;H3BMJ8;Q9H7D3;H3BSP8;H3BTU3	sp|Q9BQ70|TCF25_HUMAN Transcription factor 25	yes	TCF25	-0.08	0.29	-1.24	28.31	8	18588000	23171000	29701000	61363000	FALSE
Q9P000	Q9P000;E9PJ95	sp|Q9P000|COMD9_HUMAN COMM domain-containing protein 9	no	COMMD9	-0.23	0.13	-1.24	10.25	3	11571000	13788000	10489000	19514000	FALSE
C9JDE9	C9JDE9;P09110;B4DVF4;H0Y4D4	tr|C9JDE9|C9JDE9_HUMAN 3-ketoacyl-CoA thiolase, peroxisomal	no	ACAA1	-0.19	0.21	-1.23	6.3	4	7962600	8762700	7916200	29862000	FALSE
C9JFR7	C9JFR7;P99999	tr|C9JFR7|C9JFR7_HUMAN Cytochrome c (Fragment)	no	CYCS	-0.24	0.17	-1.23	21.88	6	10161000	11323000	14753000	21623000	FALSE
F5H7T0	F5H7T0;F6RJM5;Q96S38	tr|F5H7T0|F5H7T0_HUMAN Non-specific serine/threonine protein kinase	yes	RPS6KC1	-0.14	0.24	-1.23	12.21	11	12226000	12278000	11865000	23395000	FALSE
O60487	O60487	sp|O60487|MPZL2_HUMAN Myelin protein zero-like protein 2	yes	MPZL2	-0.05	0.35	-1.23	3.44	6	5209900	7212000	10648000	33459000	FALSE
P17252	P17252;J3KRN5	sp|P17252|KPCA_HUMAN Protein kinase C alpha type	yes	PRKCA	-0.1	0.31	-1.23	52.44	11	100010000	93617000	187200000	283130000	FALSE
Q7Z6Z7	Q7Z6Z7	sp|Q7Z6Z7|HUWE1_HUMAN E3 ubiquitin-protein ligase HUWE1	yes	HUWE1	-0.17	0.24	-1.23	100	47	186920000	164430000	184550000	368920000	FALSE
Q96BJ3	Q96BJ3	sp|Q96BJ3|AIDA_HUMAN Axin interactor, dorsalization-associated protein	yes	AIDA	-0.25	0.27	-1.23	19.34	5	23862000	19423000	16844000	36808000	FALSE
Q96CX2	Q96CX2	sp|Q96CX2|KCD12_HUMAN BTB/POZ domain-containing protein KCTD12	yes	KCTD12	-0.22	0.13	-1.23	82.49	17	85496000	68563000	120630000	346090000	FALSE
A0A024RBT2	A0A024RBT2;Q9NR28	tr|A0A024RBT2|A0A024RBT2_HUMAN Diablo homolog, mitochondrial	no	DIABLO	-0.31	0.12	-1.22	18.75	8	50312000	44756000	32276000	63239000	FALSE
Q53Z42	Q53Z42;A0A140T9I0;A0A140T9X5;A0A140T913;A0A140T955;A0A140T933;A0A1W2PPQ2;A0A1W2PRT9	tr|Q53Z42|Q53Z42_HUMAN HLA class I antigen	yes	HLA-A	-0.42	-0.07	-1.22	20.97	12	4676000	9236500	4752500	10346000	FALSE
A0A1B0GTU4	A0A1B0GTU4;P49023;F5GZ78;A0A1B0GU60	tr|A0A1B0GTU4|A0A1B0GTU4_HUMAN Paxillin	yes	PXN	-0.01	0.38	-1.22	100	18	24694000	22333000	20044000	37491000	FALSE
A0A7I2YQT5	A0A7I2YQT5;A0A7I2V6E3;A0A7I2V466;A0A7I2V2Q8;P53634;A0A7I2V5C5;H0YCY8	tr|A0A7I2YQT5|A0A7I2YQT5_HUMAN Dipeptidyl peptidase 1	no	CTSC	-0.3	0.07	-1.22	5.2	6	19292000	16278000	21981000	39789000	FALSE
C9IZ01	C9IZ01;Q96RP9;F8WAU4	tr|C9IZ01|C9IZ01_HUMAN Elongation factor G, mitochondrial	no	GFM1	-0.31	0.08	-1.22	10.23	9	41934000	33760000	27436000	62984000	FALSE
H0YFD6	H0YFD6;P40939;A0A2R8Y4F5	tr|H0YFD6|H0YFD6_HUMAN Enoyl-CoA hydratase	yes	HADHA	-0.19	0.16	-1.22	100	31	487820000	442130000	576320000	1099800000	FALSE
O75884	O75884	sp|O75884|RBBP9_HUMAN Serine hydrolase RBBP9	no	RBBP9	-0.21	0.2	-1.22	6.24	4	10658000	8986100	13108000	42432000	FALSE
Q05209	Q05209	sp|Q05209|PTN12_HUMAN Tyrosine-protein phosphatase non-receptor type 12	yes	PTPN12	-0.19	0.2	-1.22	96.89	27	70818000	56100000	87576000	189210000	FALSE
Q07820	Q07820	sp|Q07820|MCL1_HUMAN Induced myeloid leukemia cell differentiation protein Mcl-1	yes	MCL1	0.02	0.44	-1.22	11.63	2	5981800	7494800	10960000	17117000	FALSE
Q9NVH0	Q9NVH0	sp|Q9NVH0|EXD2_HUMAN Exonuclease 3-5 domain-containing protein 2	yes	EXD2	-0.11	0.28	-1.22	3.79	5	8240200	6492300	12032000	24900000	FALSE
Q9Y5S2	Q9Y5S2	sp|Q9Y5S2|MRCKB_HUMAN Serine/threonine-protein kinase MRCK beta	yes	CDC42BPB	-0.18	0.21	-1.22	86.32	29	245730000	194760000	180950000	397910000	FALSE
A8MT40	A8MT40;Q8NCN5;H3BQG3	tr|A8MT40|A8MT40_HUMAN Pyruvate dehydrogenase phosphatase regulatory subunit, mitochondrial	no	PDPR	-0.28	0.13	-1.21	2.05	3	7210100	5156600	5120400	7922800	FALSE
J3KQ34	J3KQ34;Q9H9Q2;A0A087X1P5;J3KQ41;J3QT95;J3QT73	tr|J3KQ34|J3KQ34_HUMAN COP9 signalosome complex subunit 7b	yes	COPS7B	-0.31	0.05	-1.21	13.03	4	4743700	3735900	5965500	11127000	FALSE
P20020	P20020;E7ERY9;A0A0U1RQU3;H0YHH6	sp|P20020|AT2B1_HUMAN Plasma membrane calcium-transporting ATPase 1	yes	ATP2B1	-0.49	0	-1.21	25.26	10	10294000	7763200	5492900	12551000	FALSE
P67775	P67775	sp|P67775|PP2AA_HUMAN Serine/threonine-protein phosphatase 2A catalytic subunit alpha isoform	no	PPP2CA	-0.15	0.26	-1.21	100	7	471990000	359520000	407130000	809820000	FALSE
Q13363	Q13363;E9PGB1;E7ESU7;D6RAX2;E7EPF8;E7EUB3;H0Y8W7	sp|Q13363|CTBP1_HUMAN C-terminal-binding protein 1	no	CTBP1	0.04	0.41	-1.21	6.17	4	17812000	18927000	14754000	46413000	FALSE
Q13405	Q13405;E9PI78;H0YDP7;E9PNF1	sp|Q13405|RM49_HUMAN 39S ribosomal protein L49, mitochondrial	no	MRPL49	-0.16	0.17	-1.21	7.78	2	10765000	10765000	28094000	71952000	FALSE
Q13618	Q13618;A0A087WTG3	sp|Q13618|CUL3_HUMAN Cullin-3	yes	CUL3	-0.19	0.18	-1.21	19.73	10	73899000	64484000	90754000	162480000	FALSE
Q16762	Q16762	sp|Q16762|THTR_HUMAN Thiosulfate sulfurtransferase	no	TST	-0.29	0.08	-1.21	11.67	6	72958000	52973000	117230000	211340000	FALSE
Q8IWV8	Q8IWV8	sp|Q8IWV8|UBR2_HUMAN E3 ubiquitin-protein ligase UBR2	yes	UBR2	-0.36	0.16	-1.21	5.55	4	2892000	1971300	9489400	15546000	FALSE
Q8WWY3	Q8WWY3;E7EVX8	sp|Q8WWY3|PRP31_HUMAN U4/U6 small nuclear ribonucleoprotein Prp31	yes	PRPF31	-0.05	0.26	-1.21	7.08	7	6422800	6358700	6544200	11527000	FALSE
Q96RU3	Q96RU3;B7ZL14	sp|Q96RU3|FNBP1_HUMAN Formin-binding protein 1	yes	FNBP1	-0.18	0.17	-1.21	59.02	8	58657000	55122000	32302000	181130000	FALSE
Q9NXJ5	Q9NXJ5;U3KQG9;S4R2Y9	sp|Q9NXJ5|PGPI_HUMAN Pyroglutamyl-peptidase 1	no	PGPEP1	-0.17	0.2	-1.21	9.45	2	1847600	1631500	9413000	21867000	FALSE
Q9Y2G2	Q9Y2G2	sp|Q9Y2G2|CARD8_HUMAN Caspase recruitment domain-containing protein 8	yes	CARD8	-0.27	0.14	-1.21	17.1	5	36024000	26609000	56927000	113830000	FALSE
Q9Y4G2	Q9Y4G2	sp|Q9Y4G2|PKHM1_HUMAN Pleckstrin homology domain-containing family M member 1	yes	PLEKHM1	-0.2	0.19	-1.21	8.95	3	10308000	9045500	19363000	31286000	FALSE
A0A0A0MTH9	A0A0A0MTH9;O14981	tr|A0A0A0MTH9|A0A0A0MTH9_HUMAN TATA-binding protein-associated factor 172	no	BTAF1	-0.22	0.12	-1.2	4.67	3	8872100	8128700	8689200	15124000	FALSE
O75976	O75976	sp|O75976|CBPD_HUMAN Carboxypeptidase D	yes	CPD	-0.15	0.27	-1.2	18.37	11	12770000	13385000	7626600	13774000	FALSE
O94973	O94973;A0A0G2JS82;A0A0G2JQM1	sp|O94973|AP2A2_HUMAN AP-2 complex subunit alpha-2	no	AP2A2	-0.13	0.26	-1.2	10.87	13	27140000	17919000	29114000	52451000	FALSE
P13861	P13861	sp|P13861|KAP2_HUMAN cAMP-dependent protein kinase type II-alpha regulatory subunit	yes	PRKAR2A	-0.12	0.2	-1.2	100	11	423420000	361150000	306370000	582390000	FALSE
P30837	P30837	sp|P30837|AL1B1_HUMAN Aldehyde dehydrogenase X, mitochondrial	yes	ALDH1B1	-0.33	0.16	-1.2	13.4	8	13249000	13226000	30891000	48368000	FALSE
P35270	P35270	sp|P35270|SPRE_HUMAN Sepiapterin reductase	yes	SPR	-0.18	0.15	-1.2	27.43	6	9907500	9142300	16535000	33516000	FALSE
P55084	P55084;F5GZQ3;B5MD38	sp|P55084|ECHB_HUMAN Trifunctional enzyme subunit beta, mitochondrial	no	HADHB	-0.18	0.14	-1.2	50.96	17	225290000	166270000	199250000	423780000	FALSE
P62879	P62879;E7EP32;C9JIS1;C9JXA5;C9JZN1	sp|P62879|GBB2_HUMAN Guanine nucleotide-binding protein G(I)/G(S)/G(T) subunit beta-2	yes	GNB2	-0.22	0.18	-1.2	31.02	13	122570000	114060000	147780000	272530000	FALSE
Q14573	Q14573	sp|Q14573|ITPR3_HUMAN Inositol 1,4,5-trisphosphate receptor type 3	yes	ITPR3	-0.17	0.23	-1.2	100	25	120670000	115680000	120540000	262010000	FALSE
Q8IVF2	Q8IVF2	sp|Q8IVF2|AHNK2_HUMAN Protein AHNAK2	yes	AHNAK2	-0.11	0.3	-1.2	95.03	41	128830000	126040000	75808000	181420000	FALSE
Q9H6S0	Q9H6S0	sp|Q9H6S0|YTDC2_HUMAN 3-5 RNA helicase YTHDC2	yes	YTHDC2	-0.26	0.12	-1.2	64.31	11	31277000	31385000	35194000	68970000	FALSE
A0A087WYV3	A0A087WYV3;A0A0D9SEW3;A0A087WXF8;Q9NP64;A0A087WXU5	tr|A0A087WYV3|A0A087WYV3_HUMAN Nucleolar protein of 40 kDa	no	ZCCHC17	-0.19	0.17	-1.19	2.67	2	9630700	9141100	6375700	12643000	FALSE
A0A087X0K9	A0A087X0K9;G3V1L9;Q07157	tr|A0A087X0K9|A0A087X0K9_HUMAN Tight junction protein 1 (Zona occludens 1), isoform CRA_a	yes	TJP1	-0.05	0.31	-1.19	100	45	66695000	66632000	46111000	92128000	FALSE
A0A096LP59	A0A096LP59	tr|A0A096LP59|A0A096LP59_HUMAN Transcriptional regulator ATRX (Fragment)	yes	ATRX	-0.19	0.16	-1.19	1.94	5	15670000	16573000	19250000	38601000	FALSE
A0A0D9SEI3	A0A0D9SEI3;A0A0D9SER5;A0A0D9SEN2;P21127;A0A087WYI9;A0A087X1I0	tr|A0A0D9SEI3|A0A0D9SEI3_HUMAN Cyclin-dependent kinase 11B	yes	CDK11B	-0.13	0.29	-1.19	45.6	12	10116000	8091300	13551000	21573000	FALSE
A0A7P0T8W1	A0A7P0T8W1;A0A7P0TB20;A0A7P0T8U6;P46531;A0A7P0TA56	tr|A0A7P0T8W1|A0A7P0T8W1_HUMAN Neurogenic locus notch homolog protein 1	yes	NOTCH1	-0.22	0.13	-1.19	55.1	11	243710000	204720000	168760000	330850000	FALSE
E9PKG1	E9PKG1;Q99873;E9PQ98;E9PIX6;E9PNR9;H0YDE4	tr|E9PKG1|E9PKG1_HUMAN Protein arginine N-methyltransferase 1	yes	PRMT1	-0.2	0.17	-1.19	21.9	12	92351000	81444000	91752000	165500000	FALSE
F2Z2Y4	F2Z2Y4;O00764	tr|F2Z2Y4|F2Z2Y4_HUMAN Pyridoxal kinase	no	PDXK	-0.15	0.18	-1.19	23.75	5	25544000	23973000	44762000	86625000	FALSE
F5GWT4	F5GWT4;Q9H4A3;A0A6Q8PFM0	tr|F5GWT4|F5GWT4_HUMAN Non-specific serine/threonine protein kinase	yes	WNK1	-0.11	0.16	-1.19	86.82	21	52432000	59920000	35727000	67980000	FALSE
G5EA30	G5EA30;Q92879	tr|G5EA30|G5EA30_HUMAN CUG triplet repeat, RNA binding protein 1, isoform CRA_c	yes	CELF1	-0.28	-0.02	-1.19	8.77	6	1817400	487240	28441000	59597000	FALSE
H0Y599	H0Y599;Q8N1I0;A0A590UJ51;H0Y7H7;C9J637	tr|H0Y599|H0Y599_HUMAN Dedicator of cytokinesis protein 4 (Fragment)	yes	DOCK4	-0.24	0.18	-1.19	100	30	32759000	28661000	45252000	87381000	FALSE
O00186	O00186	sp|O00186|STXB3_HUMAN Syntaxin-binding protein 3	yes	STXBP3	-0.09	0.21	-1.19	6.1	10	25657000	23492000	15950000	36785000	FALSE
P28290	P28290;E9PHV5;E7EUL7	sp|P28290|ITPI2_HUMAN Protein ITPRID2	yes	SSFA2	-0.25	0.17	-1.19	90	31	63054000	52486000	21413000	52706000	FALSE
P32456	P32456	sp|P32456|GBP2_HUMAN Guanylate-binding protein 2	yes	GBP2	-0.35	0.02	-1.19	18.16	9	61453000	47609000	44038000	102620000	FALSE
Q13557	Q13557;D6R938;E9PBG7;E9PF82;H0Y9J2	sp|Q13557|KCC2D_HUMAN Calcium/calmodulin-dependent protein kinase type II subunit delta	yes	CAMK2D	-0.27	0.09	-1.19	53.95	10	33508000	21527000	54404000	60130000	FALSE
Q5W125	Q5W125;Q9NWW6;B3KN26	tr|Q5W125|Q5W125_HUMAN Nicotinamide riboside kinase 1	no	NMRK1	-0.08	0.19	-1.19	6.08	2	2518100	2771200	5276200	7283400	FALSE
Q96DE0	Q96DE0	sp|Q96DE0|NUD16_HUMAN U8 snoRNA-decapping enzyme	no	NUDT16	-0.21	0.16	-1.19	30.84	3	61264000	40847000	46157000	78113000	FALSE
Q9NPF4	Q9NPF4;G3V249;G3V445	sp|Q9NPF4|OSGEP_HUMAN Probable tRNA N6-adenosine threonylcarbamoyltransferase	no	OSGEP	-0.13	0.2	-1.19	12.75	2	29464000	25310000	16421000	25819000	FALSE
Q9UBF2	Q9UBF2	sp|Q9UBF2|COPG2_HUMAN Coatomer subunit gamma-2	no	COPG2	-0.28	0.02	-1.19	12.14	10	42570000	36468000	23721000	43758000	FALSE
A0A0A6YYL2	A0A0A6YYL2;P0DMN0;P0DMM9;H3BPL6;E9PKW4;H3BRY5;P50226;P50225	tr|A0A0A6YYL2|A0A0A6YYL2_HUMAN Sulfotransferase	no	SULT1A4;SULT1A3;SULT1A2;SULT1A1	-0.11	0.28	-1.18	12.33	6	12527000	10918000	13909000	32693000	FALSE
A0A0B4J2A4	A0A0B4J2A4;P42765;K7EME0	tr|A0A0B4J2A4|A0A0B4J2A4_HUMAN 3-ketoacyl-CoA thiolase, mitochondrial	no	ACAA2	-0.24	0.08	-1.18	24.2	4	41904000	39920000	54418000	97234000	FALSE
A0A7I2V5A1	A0A7I2V5A1;A0A7I2V5T4;A2A274;Q99798;A0A7I2V3U0;A0A7I2V586;A0A7I2V3F1;A0A7I2V614	tr|A0A7I2V5A1|A0A7I2V5A1_HUMAN Aconitate hydratase, mitochondrial	no	ACO2	-0.32	0.03	-1.18	76.75	22	177120000	146360000	159430000	281170000	FALSE
A0A804HII9	A0A804HII9;P12814;A0A804HK61;A0A804HIN7;A0A804HKE2;A0A7I2V4Y4;A0A804HJU8;A0A804HLD0;A0A804HLF4;A0A804HL31;H9KV75	tr|A0A804HII9|A0A804HII9_HUMAN Alpha-actinin-1	yes	ACTN1	-0.18	0.15	-1.18	100	68	4958700000	3968100000	4423500000	8443800000	FALSE
C9JHK9	C9JHK9;C9JZV3;Q9UG63	tr|C9JHK9|C9JHK9_HUMAN ATP-binding cassette sub-family F member 2 (Fragment)	no	ABCF2	0.14	0.51	-1.18	2.46	5	3989300	12846000	2275300	13182000	FALSE
E5RIV4	E5RIV4;Q9P0J1;E5RIE5;E5RI96	tr|E5RIV4|E5RIV4_HUMAN [Pyruvate dehydrogenase [acetyl-transferring]]-phosphatase 1, mitochondrial (Fragment)	no	PDP1	-0.21	0.09	-1.18	3.38	2	8741300	7415500	14830000	27672000	FALSE
J3KMY5	J3KMY5;G3V3E8;E7EMS2;G3V3D1;P61916;G3V2V8;H0YIZ1	tr|J3KMY5|J3KMY5_HUMAN Epididymal secretory protein E1	no	NPC2	-0.31	0.02	-1.18	6.4	6	35182000	31840000	41848000	56125000	FALSE
H0YCY6	H0YCY6;Q3LXA3;E9PJG8;I3L252	tr|H0YCY6|H0YCY6_HUMAN ATP-dependent dihydroxyacetone kinase (Fragment)	no	TKFC;DAK	-0.24	0.08	-1.18	10.32	4	22953000	24106000	27657000	45934000	FALSE
H3BMM9	H3BMM9;H3BTC0;Q15287;H3BV80;H3BMS0;H3BUL0	tr|H3BMM9|H3BMM9_HUMAN RNA-binding protein with serine-rich domain 1 (Fragment)	yes	RNPS1	-0.24	0.14	-1.18	3.17	5	28306000	29839000	13978000	29463000	FALSE
P24666	P24666	sp|P24666|PPAC_HUMAN Low molecular weight phosphotyrosine protein phosphatase	no	ACP1	-0.38	0.01	-1.18	2.98	4	2226600	2662300	13183000	27218000	FALSE
P37173	P37173	sp|P37173|TGFR2_HUMAN TGF-beta receptor type-2	yes	TGFBR2	-0.14	0.22	-1.18	59.36	19	8228900	7308300	21588000	43641000	FALSE
Q13409	Q13409	sp|Q13409|DC1I2_HUMAN Cytoplasmic dynein 1 intermediate chain 2	yes	DYNC1I2	-0.25	0.05	-1.18	11.36	15	66211000	60488000	95324000	158260000	FALSE
Q14315	Q14315	sp|Q14315|FLNC_HUMAN Filamin-C	yes	FLNC	-0.19	0.18	-1.18	100	77	988810000	867380000	1118700000	2329700000	FALSE
Q15067	Q15067;K7ELT1;I3L0T4	sp|Q15067|ACOX1_HUMAN Peroxisomal acyl-coenzyme A oxidase 1	no	ACOX1	-0.25	0.08	-1.18	7.76	4	17742000	17845000	53639000	79558000	FALSE
Q3ZCQ8	Q3ZCQ8;M0R0C3;M0R2F8	sp|Q3ZCQ8|TIM50_HUMAN Mitochondrial import inner membrane translocase subunit TIM50	no	TIMM50	-0.21	0.11	-1.18	7.52	4	14559000	11120000	32676000	52369000	FALSE
V5IRT4	V5IRT4;Q9BRT2;Q5TAQ0	tr|V5IRT4|V5IRT4_HUMAN Mitochondrial nucleoid factor 1 (Fragment)	no	UQCC2	-0.19	0.16	-1.18	6.63	3	25477000	17016000	24882000	51667000	FALSE
Q9H2V7	Q9H2V7;H3BMF4;H3BPT8	sp|Q9H2V7|SPNS1_HUMAN Protein spinster homolog 1	yes	SPNS1	-0.37	0	-1.18	4.74	5	30438000	24510000	7853000	29970000	FALSE
Q9UBI6	Q9UBI6	sp|Q9UBI6|GBG12_HUMAN Guanine nucleotide-binding protein G(I)/G(S)/G(O) subunit gamma-12	yes	GNG12	-0.2	0.1	-1.18	20.47	8	20664000	15906000	16241000	37674000	FALSE
Q9ULL1	Q9ULL1	sp|Q9ULL1|PKHG1_HUMAN Pleckstrin homology domain-containing family G member 1	yes	PLEKHG1	-0.03	0.22	-1.18	71.65	24	15315000	15617000	26620000	64671000	FALSE
G3V526	G3V526;E9PJN5;G3V2G1;G3V328;G3V4U9;A0A087WXY4;C9JQV6;D3VVH9;A0A0A0MS38;A0A087X1A8;G3V3R7;A0A2R8Y3X7;F5H211;P54252;A0A2R8Y888;G3V3T6;G3V2G2	tr|G3V526|G3V526_HUMAN Ubiquitinyl hydrolase 1	no	ATXN3	-0.11	0.26	-1.17	14.39	3	133670000	110300000	47266000	86301000	FALSE
A0A0G2JSB3	A0A0G2JSB3;B0QYY7;A0A0G2JRD1;S4R3K7;S4R469;F8VR27;F8VZY7;A0A804HKG7;A0A6Q8PHA3;A0A6Q8PGE0;B0QYV1;B0QYY4;I3L1D4;A0A6Q8PH77;A0A087X2B1;A0A804HJM2;A0A0G2JRA5;J3KNW3;A0A6Q8PFM4;B7Z1U7;F8VZG9;A0A286YEU2;O43251;Q9NWB1	tr|A0A0G2JSB3|A0A0G2JSB3_HUMAN RNA-binding protein fox-1 homolog 2 (Fragment)	no	RBFOX2;RBFOX1	-0.29	0.04	-1.17	1.64	1	6333800	5153000	14441000	26555000	FALSE
A0A096LNH6	A0A096LNH6;Q14185	tr|A0A096LNH6|A0A096LNH6_HUMAN Dedicator of cytokinesis protein 1	yes	DOCK1	-0.25	0.13	-1.17	25.12	15	4244300	2689600	1885300	13800000	FALSE
C9JJT5	C9JJT5;G3V325;C9JU26;P56134	tr|C9JJT5|C9JJT5_HUMAN ATP synthase membrane subunit f	no	ATP5J2-PTCD1;ATP5J2	-0.09	0.16	-1.17	3.26	4	20554000	17800000	23289000	40092000	FALSE
E9PHI4	E9PHI4;O94901	tr|E9PHI4|E9PHI4_HUMAN SUN domain-containing protein 1	yes	SUN1	-0.04	0.38	-1.17	38.97	7	41961000	29835000	45269000	88948000	FALSE
H8Y6P7	H8Y6P7;P0CAP2	tr|H8Y6P7|H8Y6P7_HUMAN DNA-directed RNA polymerase II subunit GRINL1A	yes	GCOM1;POLR2M	-0.12	0.28	-1.17	8.6	4	13325000	9663800	10686000	25054000	FALSE
P21980	P21980	sp|P21980|TGM2_HUMAN Protein-glutamine gamma-glutamyltransferase 2	yes	TGM2	-0.19	0.12	-1.17	100	38	3592800000	3024200000	3821600000	7118100000	FALSE
P28838	P28838	sp|P28838|AMPL_HUMAN Cytosol aminopeptidase	yes	LAP3	-0.25	0.07	-1.17	100	30	2630900000	1142400000	665880000	1257300000	FALSE
P47985	P47985;P0C7P4	sp|P47985|UCRI_HUMAN Cytochrome b-c1 complex subunit Rieske, mitochondrial	yes	UQCRFS1;UQCRFS1P1	-0.22	0.16	-1.17	10.32	5	45231000	38092000	79175000	170640000	FALSE
Q13033	Q13033;G3V340	sp|Q13033|STRN3_HUMAN Striatin-3	yes	STRN3	0.12	0.4	-1.17	30.24	7	103050000	94394000	140290000	253440000	FALSE
Q13131	Q13131	sp|Q13131|AAPK1_HUMAN 5-AMP-activated protein kinase catalytic subunit alpha-1	yes	PRKAA1	-0.21	0.16	-1.17	13.64	10	25630000	21306000	23057000	31933000	FALSE
Q14019	Q14019;H3BT58	sp|Q14019|COTL1_HUMAN Coactosin-like protein	no	COTL1	-0.28	0.03	-1.17	22.85	10	525570000	415640000	733870000	1337400000	FALSE
Q14914	Q14914;F2Z3J9	sp|Q14914|PTGR1_HUMAN Prostaglandin reductase 1	no	PTGR1	-0.22	0.11	-1.17	30.33	13	80665000	72249000	65221000	123770000	FALSE
Q8NCE2	Q8NCE2	sp|Q8NCE2|MTMRE_HUMAN Myotubularin-related protein 14	yes	MTMR14	-0.31	0.02	-1.17	5.65	5	8204100	5347000	13651000	31875000	FALSE
Q9BSF4	Q9BSF4	sp|Q9BSF4|TIM29_HUMAN Mitochondrial import inner membrane translocase subunit Tim29	no	C19orf52	-0.17	0.15	-1.17	2.83	2	5405200	3450600	33673000	64428000	FALSE
Q5TGM0	Q5TGM0;A0A087WY55;Q9NP79	tr|Q5TGM0|Q5TGM0_HUMAN Vacuolar protein sorting-associated protein VTA1 homolog	no	VTA1	-0.03	0.38	-1.16	10.73	2	17103000	15231000	15883000	41620000	FALSE
A0A1B0GTL5	A0A1B0GTL5	tr|A0A1B0GTL5|A0A1B0GTL5_HUMAN Rab11 family-interacting protein 5	yes		-0.07	0.35	-1.16	100	49	114890000	84196000	68683000	145420000	FALSE
A0A669KBF2	A0A669KBF2;P31327	tr|A0A669KBF2|A0A669KBF2_HUMAN Carbamoyl-phosphate synthase [ammonia], mitochondrial (Fragment)	no	CPS1	-0.14	0.15	-1.16	1.85	3	2502200	1884500	3211100	4852400	FALSE
F6U1T9	F6U1T9;D3YTA9;H7BYZ3;P63098	tr|F6U1T9|F6U1T9_HUMAN Calcineurin subunit B type 1	no	PPP3R1	-0.25	0.1	-1.16	2.41	2	2287200	2396500	4152400	9056300	FALSE
H0YJH6	H0YJH6;P42226;A0A494C0T4;A0A1W2PNW1	tr|H0YJH6|H0YJH6_HUMAN Signal transducer and activator of transcription	yes	STAT6	-0.24	0.13	-1.16	7.82	5	3827300	3554100	5957800	10112000	FALSE
O60826	O60826	sp|O60826|CCD22_HUMAN Coiled-coil domain-containing protein 22	no	CCDC22	-0.11	0.24	-1.16	6.34	5	9346900	8566700	12104000	20212000	FALSE
P36915	P36915;A2AB27	sp|P36915|GNL1_HUMAN Guanine nucleotide-binding protein-like 1	yes	GNL1	-0.15	0.21	-1.16	27.1	9	18553000	14837000	16833000	34241000	FALSE
P39687	P39687;H0YN26	sp|P39687|AN32A_HUMAN Acidic leucine-rich nuclear phosphoprotein 32 family member A	no	ANP32A	-0.28	0.08	-1.16	38.7	10	280310000	211120000	357330000	613630000	FALSE
P55795	P55795	sp|P55795|HNRH2_HUMAN Heterogeneous nuclear ribonucleoprotein H2	yes	HNRNPH2	-0.21	0.04	-1.16	46.96	11	44047000	37876000	165820000	290290000	FALSE
Q13596	Q13596;H0YK42	sp|Q13596|SNX1_HUMAN Sorting nexin-1	yes	SNX1	-0.07	0.23	-1.16	21.9	15	84362000	114110000	83762000	157480000	FALSE
Q5W0V3	Q5W0V3	sp|Q5W0V3|FHI2A_HUMAN FHF complex subunit HOOK interacting protein 2A	no	FAM160B1	-0.08	0.35	-1.16	3.3	4	4805000	2905500	8123500	12305000	FALSE
Q9C0C2	Q9C0C2	sp|Q9C0C2|TB182_HUMAN 182 kDa tankyrase-1-binding protein	yes	TNKS1BP1	-0.15	0.18	-1.16	100	93	448970000	404980000	320920000	616780000	FALSE
Q9HAB8	Q9HAB8	sp|Q9HAB8|PPCS_HUMAN Phosphopantothenate--cysteine ligase	no	PPCS	-0.24	0.14	-1.16	3.55	4	11884000	14735000	18709000	34506000	FALSE
Q9Y2V2	Q9Y2V2;H3BSW7;H3BUY4;H3BPY5;H3BNU9;H3BTK3;I3L3X8	sp|Q9Y2V2|CHSP1_HUMAN Calcium-regulated heat-stable protein 1	yes	CARHSP1	-0.22	0.07	-1.16	9.22	9	25168000	18711000	52291000	122890000	FALSE
U3KQC1	U3KQC1;A0A0A0MQU0;Q9BV38;K7EIR0	tr|U3KQC1|U3KQC1_HUMAN WD repeat-containing protein 18 (Fragment)	no	WDR18	-0.29	0.03	-1.15	2.68	3	6426600	4954200	7268900	14898000	FALSE
F8W7Q4	F8W7Q4;Q96A26;E9PH05	tr|F8W7Q4|F8W7Q4_HUMAN Protein FAM162A	no	FAM162A	-0.15	0.31	-1.15	2.11	3	4806700	3924400	8911500	33386000	FALSE
O43920	O43920	sp|O43920|NDUS5_HUMAN NADH dehydrogenase [ubiquinone] iron-sulfur protein 5	no	NDUFS5	-0.27	0.07	-1.15	11.26	4	12968000	11000000	18745000	28624000	FALSE
O75155	O75155	sp|O75155|CAND2_HUMAN Cullin-associated NEDD8-dissociated protein 2	no	CAND2	-0.25	0.06	-1.15	5.02	4	13176000	10504000	16703000	27989000	FALSE
P09417	P09417;D6RHJ7;B7Z415;D6RGG7	sp|P09417|DHPR_HUMAN Dihydropteridine reductase	no	QDPR	-0.01	0.29	-1.15	1.49	2	1258100	1191000	472240	1061000	FALSE
P20674	P20674;H3BRM5;H3BV69;H3BNX8	sp|P20674|COX5A_HUMAN Cytochrome c oxidase subunit 5A, mitochondrial	no	COX5A	-0.4	-0.12	-1.15	4.18	4	51303000	36392000	46475000	77837000	FALSE
P27105	P27105	sp|P27105|STOM_HUMAN Stomatin	yes	STOM	-0.15	0.18	-1.15	87.42	17	728020000	612510000	710810000	1334600000	FALSE
P46779	P46779;H0YKD8;H0YLP6;H0YMF4	sp|P46779|RL28_HUMAN 60S ribosomal protein L28	no	RPL28	-0.14	0.17	-1.15	3.73	9	15616000	13623000	9020600	14722000	FALSE
P54709	P54709;C9JXZ1;C9JA36	sp|P54709|AT1B3_HUMAN Sodium/potassium-transporting ATPase subunit beta-3	no	ATP1B3	-0.11	0.18	-1.15	3.48	4	8965500	7576100	13233000	24734000	FALSE
P63313	P63313	sp|P63313|TYB10_HUMAN Thymosin beta-10	yes	TMSB10	-0.2	0.2	-1.15	30.56	10	10237000	9555700	17315000	32940000	FALSE
Q08170	Q08170;A0A0D9SEM4	sp|Q08170|SRSF4_HUMAN Serine/arginine-rich splicing factor 4	yes	SRSF4	-0.08	0.28	-1.15	78.72	13	223600000	193110000	205010000	341870000	FALSE
Q4KMP7	Q4KMP7	sp|Q4KMP7|TB10B_HUMAN TBC1 domain family member 10B	yes	TBC1D10B	0.03	0.29	-1.15	49.33	17	10928000	8892200	11773000	20076000	FALSE
Q7Z422	Q7Z422	sp|Q7Z422|SZRD1_HUMAN SUZ domain-containing protein 1	yes	SZRD1	0.05	0.47	-1.15	17.68	7	23510000	20920000	3133100	5565900	FALSE
Q92556	Q92556	sp|Q92556|ELMO1_HUMAN Engulfment and cell motility protein 1	yes	ELMO1	-0.11	0.25	-1.15	27.06	14	7425300	6797500	13691000	32733000	FALSE
Q9BWM7	Q9BWM7;A0A1P0AYU5;S4R3N9	sp|Q9BWM7|SFXN3_HUMAN Sideroflexin-3	no	SFXN3	-0.08	0.15	-1.15	6.11	9	22097000	21772000	14430000	27255000	FALSE
M0QZS0	M0QZS0;A0A3B3IPE9;A0A087WZG4;Q6ZSZ5;A0A804CAZ4;A0A590UK10	tr|M0QZS0|M0QZS0_HUMAN Rho guanine nucleotide exchange factor 18 (Fragment)	yes	ARHGEF18	-0.21	0.21	-1.14	5.35	8	22010000	17267000	5069000	3307300	FALSE
A0A1W2PP07	A0A1W2PP07;A0A590UJN9;A0A590UJX8;Q9HBW9;A0A590UJU5	tr|A0A1W2PP07|A0A1W2PP07_HUMAN Adhesion G protein-coupled receptor L4	no	ELTD1	-0.09	0.21	-1.14	8.92	3	138230000	122330000	261540000	451520000	FALSE
A0A7I2PK44	A0A7I2PK44;A0A6Q8PG15;A0A6Q8PFE1;O95831;A0A6Q8PFA7;A0A6Q8PFQ8;A0A6Q8PFS4;A0A6Q8PFM5;A0A6Q8PHC0;A0A6Q8PHJ9;A0A6Q8PFW2;A0A7I2RLJ8;A0A6Q8PF87	tr|A0A7I2PK44|A0A7I2PK44_HUMAN Apoptosis-inducing factor 1, mitochondrial	no	AIFM1	-0.21	0.14	-1.14	17.01	10	118570000	94246000	31472000	52587000	FALSE
A0A7I2V4K5	A0A7I2V4K5;X6R5C5;X6R8A1;P10619	tr|A0A7I2V4K5|A0A7I2V4K5_HUMAN Carboxypeptidase	no	CTSA	-0.19	0.13	-1.14	5.52	3	26080000	22927000	31897000	58862000	FALSE
B5MC51	B5MC51;P53671	tr|B5MC51|B5MC51_HUMAN LIM domain kinase 2	yes	LIMK2	-0.02	0.24	-1.14	18.24	6	48615000	51530000	47278000	72024000	FALSE
H0YL72	H0YL72;P50213;H0YLI6	tr|H0YL72|H0YL72_HUMAN Isocitrate dehydrogenase [NAD] subunit alpha, mitochondrial	no	IDH3A	-0.21	0.13	-1.14	3.15	3	15287000	15202000	23515000	42916000	FALSE
H3BST5	H3BST5;Q8IXI1	tr|H3BST5|H3BST5_HUMAN Mitochondrial Rho GTPase 2 (Fragment)	no	RHOT2	-0.07	0.21	-1.14	10.28	2	19413000	18878000	14043000	31804000	FALSE
O00151	O00151	sp|O00151|PDLI1_HUMAN PDZ and LIM domain protein 1	yes	PDLIM1	-0.14	0.14	-1.14	83.77	21	224480000	196420000	287030000	525930000	FALSE
P12074	P12074	sp|P12074|CX6A1_HUMAN Cytochrome c oxidase subunit 6A1, mitochondrial	no	COX6A1	-0.22	0.04	-1.14	2.5	1	562040000	486130000	749690000	1413800000	FALSE
P16333	P16333;C9K098;C9JVV5;H7C5C7;C9J869	sp|P16333|NCK1_HUMAN Cytoplasmic protein NCK1	yes	NCK1	-0.22	0.12	-1.14	18.16	7	9422800	6993300	3726700	11356000	FALSE
P27987	P27987	sp|P27987|IP3KB_HUMAN Inositol-trisphosphate 3-kinase B	yes	ITPKB	-0.2	0.07	-1.14	51.91	17	4396800	5278400	6075400	12203000	FALSE
P34897	P34897;H0YIZ0	sp|P34897|GLYM_HUMAN Serine hydroxymethyltransferase, mitochondrial	no	SHMT2	-0.14	0.12	-1.14	54.36	15	168070000	136470000	218790000	385380000	FALSE
P46939	P46939	sp|P46939|UTRN_HUMAN Utrophin	yes	UTRN	-0.1	0.16	-1.14	100	57	403640000	348530000	454140000	981590000	FALSE
P53999	P53999	sp|P53999|TCP4_HUMAN Activated RNA polymerase II transcriptional coactivator p15	yes	SUB1	-0.19	0.11	-1.14	21.65	9	183180000	153330000	147340000	269000000	FALSE
P78345	P78345;Q5VUC9;Q5VUC3	sp|P78345|RPP38_HUMAN Ribonuclease P protein subunit p38	yes	RPP38	-0.06	0.17	-1.14	49.66	4	68407000	58768000	45551000	62294000	FALSE
Q10713	Q10713	sp|Q10713|MPPA_HUMAN Mitochondrial-processing peptidase subunit alpha	no	PMPCA	-0.25	0.02	-1.14	12.98	3	34033000	31949000	53686000	92957000	FALSE
Q12873	Q12873;A0A5F9ZHX5	sp|Q12873|CHD3_HUMAN Chromodomain-helicase-DNA-binding protein 3	yes	CHD3	0.15	0.5	-1.14	19.55	16	18512000	19131000	20483000	65264000	FALSE
Q14165	Q14165	sp|Q14165|MLEC_HUMAN Malectin	no	MLEC	-0.15	0.13	-1.14	100	9	230890000	205520000	110650000	226700000	FALSE
Q14192	Q14192	sp|Q14192|FHL2_HUMAN Four and a half LIM domains protein 2	no	FHL2	-0.01	0.29	-1.14	21.96	12	92972000	83993000	64544000	137130000	FALSE
Q15102	Q15102;M0R389;M0QZT2;M0R1K3	sp|Q15102|PA1B3_HUMAN Platelet-activating factor acetylhydrolase IB subunit alpha1	no	PAFAH1B3	-0.28	0.11	-1.14	55.81	6	27086000	19115000	41441000	79424000	FALSE
Q8TEX9	Q8TEX9;H0YN07;H0YMR4	sp|Q8TEX9|IPO4_HUMAN Importin-4	no	IPO4	-0.19	0.14	-1.14	15.55	3	13024000	9636900	20016000	42842000	FALSE
Q8WZ82	Q8WZ82	sp|Q8WZ82|OVCA2_HUMAN Esterase OVCA2	no	OVCA2	-0.17	0.11	-1.14	6.44	3	8333600	7000800	10017000	16367000	FALSE
Q99584	Q99584	sp|Q99584|S10AD_HUMAN Protein S100-A13	yes	S100A13	-0.07	0.26	-1.14	27.3	6	66443000	56243000	34204000	60920000	FALSE
Q9BYB0	Q9BYB0;A0A0U1RR93;A0A0U1RQS4;A0A590UJL3	sp|Q9BYB0|SHAN3_HUMAN SH3 and multiple ankyrin repeat domains protein 3	yes	SHANK3	-0.06	0.16	-1.14	100	73	77831000	61689000	94251000	192990000	FALSE
Q9UFW8	Q9UFW8;C9JUJ0	sp|Q9UFW8|CGBP1_HUMAN CGG triplet repeat-binding protein 1	no	CGGBP1	-0.04	0.27	-1.14	5.03	5	4534300	3886800	8074500	21929000	FALSE
A0A0A0MSI8	A0A0A0MSI8;O00471;F8W9B8	tr|A0A0A0MSI8|A0A0A0MSI8_HUMAN Exocyst complex component 5	yes	EXOC5	-0.14	0.17	-1.13	35.03	10	44582000	41632000	39848000	83743000	FALSE
A0A140T9R1	A0A140T9R1;O75955;A0A140T9W4;A0A140T974;A0A140T9X0;A2AB09	tr|A0A140T9R1|A0A140T9R1_HUMAN Flotillin (Fragment)	yes	FLOT1	-0.17	0.2	-1.13	43.11	10	38144000	24897000	33224000	66836000	FALSE
A0A499FI31	A0A499FI31;Q15020	tr|A0A499FI31|A0A499FI31_HUMAN Squamous cell carcinoma antigen recognized by T-cells 3	yes	SART3	-0.14	0.13	-1.13	60.55	15	324550000	308370000	200280000	405620000	FALSE
D6RJ90	D6RJ90;Q9Y6G5;H0Y9N4	tr|D6RJ90|D6RJ90_HUMAN COMM domain containing 10, isoform CRA_b	yes	COMMD10	-0.26	0.02	-1.13	4.88	2	31489000	27373000	27367000	50306000	FALSE
I3L0S1	I3L0S1;E7EPA1;O60256;C9K0K7;C9JJS3	tr|I3L0S1|I3L0S1_HUMAN Phosphoribosyl pyrophosphate synthase-associated protein 2 (Fragment)	yes	PRPSAP2	-0.22	0	-1.13	6.19	4	26585000	23312000	31553000	44492000	FALSE
J3QQR8	J3QQR8;J3QQX6;J3QRQ1;J3QRT5;P13598;J3QKR4	tr|J3QQR8|J3QQR8_HUMAN Intercellular adhesion molecule 2 (Fragment)	no	ICAM2	-0.04	0.22	-1.13	2.76	3	3212400	2808900	7004400	16569000	FALSE
M0R0H0	M0R0H0;P55899;M0R2T3;M0R0K7;M0QYM4;M0R220;M0QYN1;M0QYN9;M0R0A9	tr|M0R0H0|M0R0H0_HUMAN IgG receptor FcRn large subunit p51 (Fragment)	no	FCGRT	-0.14	0.07	-1.13	6.32	2	98669000	90967000	59242000	108510000	FALSE
O00506	O00506;H7C279	sp|O00506|STK25_HUMAN Serine/threonine-protein kinase 25	yes	STK25	-0.42	-0.05	-1.13	22.17	8	12745000	9536700	16857000	31469000	FALSE
O00743	O00743	sp|O00743|PPP6_HUMAN Serine/threonine-protein phosphatase 6 catalytic subunit	no	PPP6C	-0.14	0.17	-1.13	10.61	2	13288000	10359000	22381000	43703000	FALSE
O43704	O43704	sp|O43704|ST1B1_HUMAN Sulfotransferase 1B1	no	SULT1B1	-0.03	0.3	-1.13	8.32	7	47233000	44570000	43897000	77150000	FALSE
O94903	O94903;E5RFX7;E5RG77	sp|O94903|PLPHP_HUMAN Pyridoxal phosphate homeostasis protein	yes	PROSC	-0.25	-0.01	-1.13	14.21	8	26699000	24273000	72767000	129970000	FALSE
P00367	P00367;A0A804HJD7;A0A804HKE0;P49448	sp|P00367|DHE3_HUMAN Glutamate dehydrogenase 1, mitochondrial	yes	GLUD1;GLUD2	-0.15	0.14	-1.13	48	19	310360000	266610000	539500000	1011400000	FALSE
P19634	P19634	sp|P19634|SL9A1_HUMAN Sodium/hydrogen exchanger 1	yes	SLC9A1	-0.17	0.07	-1.13	100	10	105650000	80955000	44598000	75862000	FALSE
P29353	P29353;X6R6D0	sp|P29353|SHC1_HUMAN SHC-transforming protein 1	yes	SHC1	-0.03	0.21	-1.13	24.54	13	95043000	69172000	151290000	280840000	FALSE
P50416	P50416	sp|P50416|CPT1A_HUMAN Carnitine O-palmitoyltransferase 1, liver isoform	no	CPT1A	-0.08	0.27	-1.13	4.78	5	27319000	22791000	17752000	35894000	FALSE
P50479	P50479	sp|P50479|PDLI4_HUMAN PDZ and LIM domain protein 4	yes	PDLIM4	-0.13	0.19	-1.13	51.98	12	33943000	33983000	36878000	57168000	FALSE
Q02218	Q02218;A0A0D9SFS3;E9PCR7;E9PDF2;E9PFG7	sp|Q02218|ODO1_HUMAN 2-oxoglutarate dehydrogenase, mitochondrial	no	OGDH	-0.28	0.03	-1.13	73.81	19	210450000	153930000	238230000	416180000	FALSE
Q13464	Q13464;A0A0U1RQV4	sp|Q13464|ROCK1_HUMAN Rho-associated protein kinase 1	yes	ROCK1	-0.18	0.08	-1.13	24.9	19	190450000	172010000	230170000	472070000	FALSE
Q14166	Q14166	sp|Q14166|TTL12_HUMAN Tubulin--tyrosine ligase-like protein 12	yes	TTLL12	-0.27	-0.01	-1.13	21.9	10	34499000	28550000	63771000	105550000	FALSE
Q15286	Q15286;F5H157	sp|Q15286|RAB35_HUMAN Ras-related protein Rab-35	no	RAB35	-0.11	0.1	-1.13	24.13	4	23439000	20440000	21300000	44321000	FALSE
Q5U651	Q5U651	sp|Q5U651|RAIN_HUMAN Ras-interacting protein 1	yes	RASIP1	-0.15	0.13	-1.13	100	26	50977000	42291000	70071000	128930000	FALSE
Q93008	Q93008	sp|Q93008|USP9X_HUMAN Probable ubiquitin carboxyl-terminal hydrolase FAF-X	yes	USP9X	-0.16	0.17	-1.13	69.15	21	184620000	191660000	190510000	367620000	FALSE
Q9HBI1	Q9HBI1;A0A087WZB5	sp|Q9HBI1|PARVB_HUMAN Beta-parvin	yes	PARVB	0.11	0.44	-1.13	4.87	7	14652000	15258000	8692800	16619000	FALSE
Q9NS69	Q9NS69	sp|Q9NS69|TOM22_HUMAN Mitochondrial import receptor subunit TOM22 homolog	yes	TOMM22	-0.2	0.07	-1.13	66.81	4	1582600000	1335500000	935670000	1695900000	FALSE
Q9UPT5	Q9UPT5;A0A0A0MSB8;A0A0A0MRE1;B4DJ07	sp|Q9UPT5|EXOC7_HUMAN Exocyst complex component 7	yes	EXOC7	-0.1	0.19	-1.13	41.95	12	166480000	165540000	124650000	255470000	FALSE
Q9Y512	Q9Y512	sp|Q9Y512|SAM50_HUMAN Sorting and assembly machinery component 50 homolog	no	SAMM50	-0.17	0.09	-1.13	8.94	3	67557000	63329000	65492000	114610000	FALSE
A0A1W2PQV2	A0A1W2PQV2;H3BUH9;P23434	tr|A0A1W2PQV2|A0A1W2PQV2_HUMAN Glycine cleavage system H protein, mitochondrial (Fragment)	no	GCSH	-0.27	0.01	-1.12	7.07	1	28074000	21894000	62875000	118130000	FALSE
A0A7I2V5T7	A0A7I2V5T7;Q9H7Z7;A6NHH0	tr|A0A7I2V5T7|A0A7I2V5T7_HUMAN Microsomal prostaglandin E synthase 2	no	PTGES2	-0.1	0.21	-1.12	5.48	3	29258000	25408000	18810000	28195000	FALSE
B4DXZ6	B4DXZ6;P51114;E7EU85;E9PFF5	tr|B4DXZ6|B4DXZ6_HUMAN Fragile X mental retardation syndrome-related protein 1	yes	FXR1	-0.17	0.06	-1.12	100	18	42802000	42090000	69662000	114370000	FALSE
E7ESP4	E7ESP4;E7EMF1;E9PB77	tr|E7ESP4|E7ESP4_HUMAN Integrin alpha-2	no	ITGA2	0	0.29	-1.12	37.12	13	15881000	13382000	41370000	84704000	FALSE
F5GWI4	F5GWI4;P00813	tr|F5GWI4|F5GWI4_HUMAN Adenosine deaminase	no	ADA	-0.11	0.13	-1.12	3.6	3	39432000	35900000	14339000	28454000	FALSE
H0YDB2	H0YDB2;Q13586;G0XQ39;E9PNJ4	tr|H0YDB2|H0YDB2_HUMAN Stromal interaction molecule 1	yes	STIM1	-0.1	0.16	-1.12	100	18	16341000	17133000	39299000	75756000	FALSE
J3QT38	J3QT38;A0A0U1RRB6;Q9Y2D4	tr|J3QT38|J3QT38_HUMAN Exocyst complex component	no	EXOC6B	-0.14	0.07	-1.12	4.8	3	47095000	45030000	54721000	118130000	FALSE
O15228	O15228;Q5TBH8;A0A2R8YH69	sp|O15228|GNPAT_HUMAN Dihydroxyacetone phosphate acyltransferase	no	GNPAT	-0.05	0.28	-1.12	14.76	4	15790000	12997000	16808000	35566000	FALSE
P00441	P00441;H7BYH4	sp|P00441|SODC_HUMAN Superoxide dismutase [Cu-Zn]	no	SOD1	-0.06	0.2	-1.12	31.01	5	41268000	42487000	110270000	212110000	FALSE
P08754	P08754	sp|P08754|GNAI3_HUMAN Guanine nucleotide-binding protein G(i) subunit alpha-3	no	GNAI3	0.04	0.34	-1.12	14.93	7	17554000	14458000	8788200	17298000	FALSE
P09758	P09758	sp|P09758|TACD2_HUMAN Tumor-associated calcium signal transducer 2	no	TACSTD2	-0.25	0.02	-1.12	13.42	3	92361000	80143000	76052000	102940000	FALSE
P23786	P23786;A0A1B0GTB8;A0A1B0GWC0;A0A1B0GVF3;A0A1B0GV75	sp|P23786|CPT2_HUMAN Carnitine O-palmitoyltransferase 2, mitochondrial	no	CPT2	-0.23	0.05	-1.12	7.56	7	10154000	12332000	16562000	30198000	FALSE
Q5QNZ2	Q5QNZ2;P24539	tr|Q5QNZ2|Q5QNZ2_HUMAN ATP synthase subunit b	no	ATP5F1	-0.11	0.3	-1.12	10.91	7	17469000	13154000	36211000	71400000	FALSE
P49593	P49593;A8MX49;B5MCT7	sp|P49593|PPM1F_HUMAN Protein phosphatase 1F	yes	PPM1F	-0.15	0.14	-1.12	100	19	1530900000	1329900000	1314000000	2843200000	FALSE
P49748	P49748	sp|P49748|ACADV_HUMAN Very long-chain specific acyl-CoA dehydrogenase, mitochondrial	no	ACADVL	-0.28	0.02	-1.12	11.89	5	13318000	9257800	22299000	39433000	FALSE
P61604	P61604;B8ZZL8	sp|P61604|CH10_HUMAN 10 kDa heat shock protein, mitochondrial	no	HSPE1	-0.24	0.04	-1.12	14.31	7	123710000	101690000	76396000	130540000	FALSE
P78417	P78417;Q5TA01;Q5TA02	sp|P78417|GSTO1_HUMAN Glutathione S-transferase omega-1	no	GSTO1	-0.21	0.05	-1.12	20.92	9	206250000	167920000	86661000	167820000	FALSE
Q13671	Q13671;E9PNR2	sp|Q13671|RIN1_HUMAN Ras and Rab interactor 1	yes	RIN1	-0.06	0.14	-1.12	13.56	5	73268000	56975000	53091000	105320000	FALSE
Q15631	Q15631;E9PGT1	sp|Q15631|TSN_HUMAN Translin	no	TSN	-0.16	0.11	-1.12	8.12	5	6949700	6663300	7766400	17589000	FALSE
Q52LJ0	Q52LJ0	sp|Q52LJ0|FA98B_HUMAN Protein FAM98B	no	FAM98B	-0.1	0.21	-1.12	37.58	2	79940000	85734000	84039000	148120000	FALSE
Q96Q11	Q96Q11	sp|Q96Q11|TRNT1_HUMAN CCA tRNA nucleotidyltransferase 1, mitochondrial	no	TRNT1	-0.44	-0.15	-1.12	10.02	3	4293400	2229700	8976800	16251000	FALSE
Q9ULV4	Q9ULV4;B4E3S0	sp|Q9ULV4|COR1C_HUMAN Coronin-1C	yes	CORO1C	-0.08	0.21	-1.12	53.3	18	333030000	308300000	609390000	1095400000	FALSE
Q9Y5L4	Q9Y5L4;K7EIT2	sp|Q9Y5L4|TIM13_HUMAN Mitochondrial import inner membrane translocase subunit Tim13	no	TIMM13	-0.19	0.1	-1.12	10.08	4	12675000	9892300	9794600	15014000	FALSE
Q9Y613	Q9Y613	sp|Q9Y613|FHOD1_HUMAN FH1/FH2 domain-containing protein 1	yes	FHOD1	-0.13	0.13	-1.12	100	21	170210000	153260000	224310000	448040000	FALSE
A0A2R8YCY2	A0A2R8YCY2;A0A2R8Y5V8;Q5TBA9;A0A286YFA9	tr|A0A2R8YCY2|A0A2R8YCY2_HUMAN Protein furry homolog	yes	FRY	-0.15	0.1	-1.11	39.07	12	31839000	38599000	18376000	41089000	FALSE
A0A7P0TAG1	A0A7P0TAG1;A0A7P0TAX2;A0A7P0TBE2;P10515;H0YDD4;A0A7P0TBK2;A0A7P0Z4G4;A0A7P0T997;A0A7P0TA47;E9PEJ4	tr|A0A7P0TAG1|A0A7P0TAG1_HUMAN Dihydrolipoamide acetyltransferase component of pyruvate dehydrogenase complex	yes	DLAT	-0.1	0.13	-1.11	4.28	7	21649000	20318000	26604000	52399000	FALSE
H0YMZ4	H0YMZ4;H0YM56;H0YL64;H0YKR8;H0YNS2;Q8TEB1	tr|H0YMZ4|H0YMZ4_HUMAN DDB1- and CUL4-associated factor 11 (Fragment)	no	DCAF11	-0.09	0.12	-1.11	24.41	1	28497000	25095000	83692000	151940000	FALSE
O60220	O60220	sp|O60220|TIM8A_HUMAN Mitochondrial import inner membrane translocase subunit Tim8 A	no	TIMM8A	-0.24	0.01	-1.11	2.25	3	44209000	33310000	43664000	71136000	FALSE
P10809	P10809;A0A7I2V599;A0A7I2V2X6;A0A7I2YQK6;A0A7I2V5M1	sp|P10809|CH60_HUMAN 60 kDa heat shock protein, mitochondrial	yes	HSPD1	-0.19	0.08	-1.11	100	42	2411200000	2077000000	1460900000	2759100000	FALSE
P31040	P31040;D6RFM5;A0A087X1I3;A0A494C1T6	sp|P31040|SDHA_HUMAN Succinate dehydrogenase [ubiquinone] flavoprotein subunit, mitochondrial	no	SDHA	-0.25	0.09	-1.11	9.48	11	20372000	14700000	25167000	46993000	FALSE
P52594	P52594;C9J2I0;B8ZZY2	sp|P52594|AGFG1_HUMAN Arf-GAP domain and FG repeat-containing protein 1	yes	AGFG1	-0.25	0.03	-1.11	31.34	9	23527000	21259000	27235000	50346000	FALSE
P56377	P56377;A0A5F9ZI43;H7BZG6;H0Y673;A0A5F9ZHX2;A6NH01;A0A5F9ZHW1	sp|P56377|AP1S2_HUMAN AP-1 complex subunit sigma-2	no	AP1S2	-0.13	0.09	-1.11	2.79	2	17336000	11960000	6437900	9409000	FALSE
P61224	P61224;E7ESV4;F5H7Y6;F5GX62;A6NIZ1;F5H004;F5H823;B7ZB78;F5GZG1;F5H6R7	sp|P61224|RAP1B_HUMAN Ras-related protein Rap-1b	no	RAP1B	-0.1	0.21	-1.11	42.76	12	208730000	173180000	140790000	260010000	FALSE
P78527	P78527	sp|P78527|PRKDC_HUMAN DNA-dependent protein kinase catalytic subunit	yes	PRKDC	-0.13	0.16	-1.11	100	78	549400000	462520000	589010000	1110000000	FALSE
Q03701	Q03701	sp|Q03701|CEBPZ_HUMAN CCAAT/enhancer-binding protein zeta	yes	CEBPZ	-0.13	0.13	-1.11	83.79	11	25857000	24574000	17243000	30679000	FALSE
Q5SSJ5	Q5SSJ5;Q5SWC8;B0QZK4	sp|Q5SSJ5|HP1B3_HUMAN Heterochromatin protein 1-binding protein 3	yes	HP1BP3	-0.14	0.16	-1.11	12.97	13	16644000	12233000	17908000	28604000	FALSE
Q66K14	Q66K14	sp|Q66K14|TBC9B_HUMAN TBC1 domain family member 9B	yes	TBC1D9B	-0.01	0.2	-1.11	30.76	11	34956000	36118000	28076000	51626000	FALSE
Q96FJ2	Q96FJ2	sp|Q96FJ2|DYL2_HUMAN Dynein light chain 2, cytoplasmic	no	DYNLL2	0.05	0.35	-1.11	43.24	4	278450000	231990000	303820000	752550000	FALSE
Q96FN4	Q96FN4	sp|Q96FN4|CPNE2_HUMAN Copine-2	no	CPNE2	-0.04	0.26	-1.11	38.76	8	14160000	16189000	20546000	54323000	FALSE
Q99714	Q99714;A0A804HHW5;Q5H928	sp|Q99714|HCD2_HUMAN 3-hydroxyacyl-CoA dehydrogenase type-2	no	HSD17B10	-0.13	0.17	-1.11	68.7	10	117180000	100580000	98187000	238990000	FALSE
Q99829	Q99829;F2Z2V0;A6PVH9;B0QZ18;Q5JX58;Q5JX59;Q5JX61;Q5JX60;Q5JX44;Q5JX52;Q5JX45;E7ENH5;Q5JX56;Q5JX54;Q5JX57;E7EV27;Q5JX55	sp|Q99829|CPNE1_HUMAN Copine-1	yes	CPNE1	-0.15	0.09	-1.11	47.33	13	133320000	118870000	110300000	229980000	FALSE
Q9BTT6	Q9BTT6	sp|Q9BTT6|LRRC1_HUMAN Leucine-rich repeat-containing protein 1	yes	LRRC1	-0.17	0.08	-1.11	12.41	8	26250000	22647000	14366000	27520000	FALSE
Q9H4L4	Q9H4L4;A0A087X0R7	sp|Q9H4L4|SENP3_HUMAN Sentrin-specific protease 3	yes	SENP3;SENP3-EIF4A1	-0.16	0.12	-1.11	21.26	10	11890000	10845000	12984000	26585000	FALSE
Q9UPQ0	Q9UPQ0;D6RD46	sp|Q9UPQ0|LIMC1_HUMAN LIM and calponin homology domains-containing protein 1	yes	LIMCH1	-0.14	0.19	-1.11	87.1	32	35494000	32137000	36951000	83009000	FALSE
A0A3B3IUB1	A0A3B3IUB1;Q13144;A0A3B3ITG6	tr|A0A3B3IUB1|A0A3B3IUB1_HUMAN eIF-2B GDP-GTP exchange factor subunit epsilon	yes	EIF2B5	-0.17	0.16	-1.1	7.24	4	6522200	4526400	11432000	17159000	FALSE
A0A6Q8PFC2	A0A6Q8PFC2;Q9UNW9	tr|A0A6Q8PFC2|A0A6Q8PFC2_HUMAN Neuro-oncological ventral antigen 2	yes	NOVA2	-0.12	0.19	-1.1	11.69	7	20406000	18953000	15114000	26588000	FALSE
G5E9W7	G5E9W7;A0A7P0MKV3;P82650;H7C5F2;H7C5H3	tr|G5E9W7|G5E9W7_HUMAN 28S ribosomal protein S22, mitochondrial	no	MRPS22	-0.15	0.12	-1.1	5.97	4	21823000	21839000	14483000	26674000	FALSE
B5MBZ0	B5MBZ0;Q9HC35	tr|B5MBZ0|B5MBZ0_HUMAN Echinoderm microtubule-associated protein-like 4	yes	EML4	-0.14	0.09	-1.1	22.03	10	16157000	13549000	43224000	65990000	FALSE
E9PPF2	E9PPF2;E9PM19;P29597	tr|E9PPF2|E9PPF2_HUMAN Tyrosine-protein kinase	yes	TYK2	-0.04	0.27	-1.1	11.28	3	5680000	4438100	3365400	9316100	FALSE
F8W9X7	F8W9X7;Q567U6	tr|F8W9X7|F8W9X7_HUMAN Coiled-coil domain-containing protein 93	yes	CCDC93	-0.12	0.2	-1.1	11.07	7	13311000	12648000	20575000	39633000	FALSE
H0YID3	H0YID3;Q96GA7	tr|H0YID3|H0YID3_HUMAN Serine dehydratase-like (Fragment)	no	SDSL	-0.14	0.12	-1.1	13.39	1	17157000	13433000	30074000	53089000	FALSE
K7ESH8	K7ESH8;K7EQV2;K7ERD7;O95707	tr|K7ESH8|K7ESH8_HUMAN Ribonuclease P protein subunit p29	no	POP4	-0.27	0.05	-1.1	2.32	1	10921000	7956300	4996800	8827000	FALSE
O00161	O00161;H3BM38;H3BNE1;H3BR18;H3BPJ0;H3BV99;H3BP15;H3BQY9	sp|O00161|SNP23_HUMAN Synaptosomal-associated protein 23	yes	SNAP23	0.02	0.32	-1.1	68.1	11	72267000	71476000	108330000	221210000	FALSE
P14174	P14174	sp|P14174|MIF_HUMAN Macrophage migration inhibitory factor	no	MIF	-0.13	0.11	-1.1	6.11	2	142470000	145330000	159710000	294000000	FALSE
P14927	P14927;B7Z2R2;E5RHG9	sp|P14927|QCR7_HUMAN Cytochrome b-c1 complex subunit 7	no	UQCRB	-0.26	-0.02	-1.1	4.84	6	122650000	109170000	34814000	90279000	FALSE
P21333	P21333;A0A7P0NMY4	sp|P21333|FLNA_HUMAN Filamin-A	yes	FLNA	-0.1	0.13	-1.1	100	132	2435100000	2269700000	2369800000	4915500000	FALSE
P35611	P35611;A0A804HL01;E7EV99;E7ENY0;H0Y9H2	sp|P35611|ADDA_HUMAN Alpha-adducin	yes	ADD1	0.02	0.23	-1.1	100	26	20180000	19061000	22619000	45943000	FALSE
P51452	P51452;K7ES89	sp|P51452|DUS3_HUMAN Dual specificity protein phosphatase 3	no	DUSP3	-0.17	0.05	-1.1	34.72	4	84402000	72087000	129450000	253380000	FALSE
P54253	P54253	sp|P54253|ATX1_HUMAN Ataxin-1	yes	ATXN1	-0.15	0.21	-1.1	9.37	4	14176000	12830000	14003000	29096000	FALSE
P60174	P60174	sp|P60174|TPIS_HUMAN Triosephosphate isomerase	yes	TPI1	-0.2	0.12	-1.1	88.5	17	1133000000	1019300000	1452200000	2645500000	FALSE
Q5QPM7	Q5QPM7;Q5QPM9;Q92530	tr|Q5QPM7|Q5QPM7_HUMAN Proteasome inhibitor PI31 subunit	yes	PSMF1	-0.15	0.12	-1.1	4.31	7	10583000	11746000	7871600	14101000	FALSE
Q86TU7	Q86TU7	sp|Q86TU7|SETD3_HUMAN Actin-histidine N-methyltransferase	yes	SETD3	-0.23	-0.02	-1.1	6.17	6	6800900	5927900	5842100	20602000	FALSE
Q8NFW9	Q8NFW9	sp|Q8NFW9|MYRIP_HUMAN Rab effector MyRIP	yes	MYRIP	-0.16	0.2	-1.1	100	17	6228700	5784100	14263000	24733000	FALSE
Q99519	Q99519;E9PIF4	sp|Q99519|NEUR1_HUMAN Sialidase-1	no	NEU1	-0.23	0	-1.1	7.17	6	53675000	27606000	53806000	111220000	FALSE
Q9BUJ2	Q9BUJ2;A0A0A0MRA5;B7Z4B8;M0R3F1;M0QYZ0	sp|Q9BUJ2|HNRL1_HUMAN Heterogeneous nuclear ribonucleoprotein U-like protein 1	yes	HNRNPUL1	-0.15	0.13	-1.1	58.38	18	84358000	75790000	75159000	142390000	FALSE
Q9H2U2	Q9H2U2;H0Y9D8;D6R967	sp|Q9H2U2|IPYR2_HUMAN Inorganic pyrophosphatase 2, mitochondrial	yes	PPA2	-0.18	0.07	-1.1	26.87	12	116500000	97049000	122130000	236250000	FALSE
Q9NQW7	Q9NQW7;Q5T6H7	sp|Q9NQW7|XPP1_HUMAN Xaa-Pro aminopeptidase 1	yes	XPNPEP1	-0.2	0.02	-1.1	28.45	11	67224000	57020000	101010000	184640000	FALSE
Q9UJZ1	Q9UJZ1;A0A087WYB4	sp|Q9UJZ1|STML2_HUMAN Stomatin-like protein 2, mitochondrial	yes	STOML2	-0.16	0.06	-1.1	78.38	12	400800000	342520000	150850000	285200000	FALSE
X6R700	X6R700;Q9Y3Y2;A0A087X1B7	tr|X6R700|X6R700_HUMAN Chromatin target of PRMT1 protein	yes	CHTOP	-0.03	0.23	-1.1	28.52	6	30780000	24801000	82192000	138510000	FALSE
A0A087X2E5	A0A087X2E5;A0A087WZN1;O43837	tr|A0A087X2E5|A0A087X2E5_HUMAN Isocitrate dehydrogenase [NAD] subunit, mitochondrial	no	IDH3B	-0.16	0.15	-1.09	13.33	3	9286400	6719800	18879000	36818000	FALSE
A0A7P0TA85	A0A7P0TA85;P35613;A0A7P0TB04;A0A087WUV8;I3L192	tr|A0A7P0TA85|A0A7P0TA85_HUMAN Basigin	yes	BSG	-0.06	0.2	-1.09	32.41	8	39837000	31577000	66532000	134930000	FALSE
A0A804HK76	A0A804HK76;A0A804HL72	tr|A0A804HK76|A0A804HK76_HUMAN Filamin-B	yes		-0.09	0.14	-1.09	100	133	4029600000	3584100000	3884700000	7466400000	FALSE
C9JJX6	C9JJX6;E9PDC3;O00192	tr|C9JJX6|C9JJX6_HUMAN Armadillo repeat protein deleted in velo-cardio-facial syndrome	yes	ARVCF	-0.04	0.27	-1.09	27.7	12	7943200	3975200	6350900	12409000	FALSE
J3QRS9	J3QRS9;X6R4W8;O43670;J3QS27;J3KTL1;J3KRB6;J3KRW6;H0Y3M2;J3KS31	tr|J3QRS9|J3QRS9_HUMAN BUB3-interacting and GLEBS motif-containing protein ZNF207	no	ZNF207	0.01	0.36	-1.09	3.42	2	30193000	26692000	19345000	32136000	FALSE
O95425	O95425;A0A6I8PIX7	sp|O95425|SVIL_HUMAN Supervillin	yes	SVIL	-0.23	0.1	-1.09	81.38	23	30285000	17545000	40245000	80216000	FALSE
P05141	P05141	sp|P05141|ADT2_HUMAN ADP/ATP translocase 2	yes	SLC25A5	-0.09	0.13	-1.09	12.23	17	86485000	75369000	79548000	160500000	FALSE
P30084	P30084	sp|P30084|ECHM_HUMAN Enoyl-CoA hydratase, mitochondrial	no	ECHS1	-0.16	0.12	-1.09	25.92	12	174770000	162640000	260240000	461150000	FALSE
P36551	P36551	sp|P36551|HEM6_HUMAN Oxygen-dependent coproporphyrinogen-III oxidase, mitochondrial	yes	CPOX	-0.14	0.09	-1.09	15.38	10	13604000	7596200	38994000	62385000	FALSE
P49411	P49411	sp|P49411|EFTU_HUMAN Elongation factor Tu, mitochondrial	no	TUFM	-0.13	0.14	-1.09	100	23	353430000	291390000	399260000	717020000	FALSE
P51610	P51610;A6NEM2	sp|P51610|HCFC1_HUMAN Host cell factor 1	yes	HCFC1	-0.25	-0.02	-1.09	40.44	9	10161000	9495400	18354000	33572000	FALSE
P55010	P55010	sp|P55010|IF5_HUMAN Eukaryotic translation initiation factor 5	yes	EIF5	-0.19	0.1	-1.09	12.31	9	73210000	76937000	59685000	106460000	FALSE
P61981	P61981	sp|P61981|1433G_HUMAN 14-3-3 protein gamma	yes	YWHAG	-0.18	0.09	-1.09	100	24	757490000	669660000	1068900000	1906800000	FALSE
Q01082	Q01082;A0A087WUZ3	sp|Q01082|SPTB2_HUMAN Spectrin beta chain, non-erythrocytic 1	yes	SPTBN1	-0.1	0.16	-1.09	100	118	1869500000	1662400000	1609600000	3089200000	FALSE
Q12792	Q12792;F8VS81	sp|Q12792|TWF1_HUMAN Twinfilin-1	yes	TWF1	-0.17	0.1	-1.09	21.88	10	38210000	29598000	31435000	81040000	FALSE
Q13885	Q13885	sp|Q13885|TBB2A_HUMAN Tubulin beta-2A chain	yes	TUBB2A	-0.06	0.18	-1.09	13.6	29	1210800000	1261000000	271010000	584800000	FALSE
Q16401	Q16401	sp|Q16401|PSMD5_HUMAN 26S proteasome non-ATPase regulatory subunit 5	no	PSMD5	-0.12	0.14	-1.09	51.08	13	218350000	182170000	204500000	391370000	FALSE
Q5VWZ2	Q5VWZ2	sp|Q5VWZ2|LYPL1_HUMAN Lysophospholipase-like protein 1	no	LYPLAL1	-0.24	0.02	-1.09	14.97	2	7733700	5134300	13946000	21738000	FALSE
Q8NHP8	Q8NHP8	sp|Q8NHP8|PLBL2_HUMAN Putative phospholipase B-like 2	yes	PLBD2	-0.14	0.05	-1.09	14.09	4	37967000	29245000	39956000	70632000	FALSE
Q8TAF3	Q8TAF3	sp|Q8TAF3|WDR48_HUMAN WD repeat-containing protein 48	no	WDR48	-0.03	0.19	-1.09	13.22	7	17379000	17454000	20692000	38681000	FALSE
Q8WVY7	Q8WVY7	sp|Q8WVY7|UBCP1_HUMAN Ubiquitin-like domain-containing CTD phosphatase 1	no	UBLCP1	-0.13	0.1	-1.09	5.26	3	112870000	95914000	17235000	24875000	FALSE
Q92625	Q92625;A0A3B3ISP1	sp|Q92625|ANS1A_HUMAN Ankyrin repeat and SAM domain-containing protein 1A	yes	ANKS1A	-0.02	0.2	-1.09	100	21	53104000	27077000	40925000	83232000	FALSE
Q99536	Q99536;K7ERT7	sp|Q99536|VAT1_HUMAN Synaptic vesicle membrane protein VAT-1 homolog	yes	VAT1	-0.1	0.14	-1.09	52.55	18	353650000	312890000	323300000	571970000	FALSE
Q9BVG4	Q9BVG4	sp|Q9BVG4|PBDC1_HUMAN Protein PBDC1	yes	PBDC1	-0.22	0.09	-1.09	23.63	7	23665000	13877000	25143000	56698000	FALSE
Q9H792	Q9H792;H0YN99	sp|Q9H792|PEAK1_HUMAN Inactive tyrosine-protein kinase PEAK1	yes	PEAK1	-0.11	0.16	-1.09	82.23	36	87479000	59522000	62197000	140280000	FALSE
V9GY93	V9GY93;Q9HC07	tr|V9GY93|V9GY93_HUMAN GDT1 family protein (Fragment)	yes	TMEM165	-0.01	0.19	-1.09	42.03	3	42410000	28253000	76819000	165860000	FALSE
Q9ULF5	Q9ULF5	sp|Q9ULF5|S39AA_HUMAN Zinc transporter ZIP10	no	SLC39A10	-0.19	0.04	-1.09	4.48	3	18101000	11692000	20923000	34104000	FALSE
H0Y3A3	H0Y3A3;A0A3B3ITG3;Q5VWQ8	tr|H0Y3A3|H0Y3A3_HUMAN Disabled homolog 2-interacting protein (Fragment)	yes	DAB2IP	-0.2	0	-1.08	15.65	11	11472000	8392500	7720600	12440000	FALSE
A0A7I2V4E5	A0A7I2V4E5;A0A7I2V3Q3;Q9Y4W2;A0A7I2V3R6;A0A7I2V653;A0A7I2YQI7;A0A7I2V5R7	tr|A0A7I2V4E5|A0A7I2V4E5_HUMAN Ribosomal biogenesis protein LAS1L	yes	LAS1L	-0.27	0.06	-1.08	25.83	8	69431000	60317000	39787000	53415000	FALSE
A0A804HJ06	A0A804HJ06;P01112;P01111;A0A804HKM6	tr|A0A804HJ06|A0A804HJ06_HUMAN GTPase HRas	no	HRAS;NRAS	-0.29	0.03	-1.08	8.28	7	57420000	47954000	49031000	112110000	FALSE
B4DZG7	B4DZG7;P40616;F8VYN9	tr|B4DZG7|B4DZG7_HUMAN ADP-ribosylation factor-like protein 1	no	ARL1	-0.12	0.13	-1.08	3.53	3	15804000	16101000	8416100	17665000	FALSE
D6RB59	D6RB59;O60645	tr|D6RB59|D6RB59_HUMAN Exocyst complex component 3	no	EXOC3	-0.23	0.11	-1.08	2.2	5	2638500	2566400	2786200	6851700	FALSE
H0YIC9	H0YIC9;F8VYY9;P54619;F8VSL2;F8VPF5;F8VVA3;F8VZX1	tr|H0YIC9|H0YIC9_HUMAN 5-AMP-activated protein kinase subunit gamma-1 (Fragment)	no	PRKAG1	-0.1	0.07	-1.08	5.99	2	14812000	14634000	10350000	17504000	FALSE
O15269	O15269	sp|O15269|SPTC1_HUMAN Serine palmitoyltransferase 1	no	SPTLC1	-0.14	0.06	-1.08	41.53	8	38995000	48446000	77400000	132570000	FALSE
O75323	O75323;F8WBI5	sp|O75323|NIPS2_HUMAN Protein NipSnap homolog 2	no	GBAS	-0.2	0.11	-1.08	2.45	2	3838200	3185800	3821200	8820700	FALSE
O75368	O75368	sp|O75368|SH3L1_HUMAN SH3 domain-binding glutamic acid-rich-like protein	no	SH3BGRL	-0.17	0.1	-1.08	9.53	6	20524000	19517000	17466000	32661000	FALSE
O94885	O94885;A0A087WW74	sp|O94885|SASH1_HUMAN SAM and SH3 domain-containing protein 1	yes	SASH1	-0.2	0.09	-1.08	74.73	32	11833000	11737000	28866000	58456000	FALSE
P13804	P13804;H0YLU7;H0YK49;H0YNX6;H0YL12;H0YKF0	sp|P13804|ETFA_HUMAN Electron transfer flavoprotein subunit alpha, mitochondrial	yes	ETFA	-0.17	0.06	-1.08	16.93	9	26774000	27564000	58656000	116130000	FALSE
P22307	P22307;H0YF61	sp|P22307|SCP2_HUMAN Sterol carrier protein 2	no	SCP2	-0.11	0.12	-1.08	23.27	15	70741000	55218000	64537000	81089000	FALSE
P27361	P27361;E9PQW4;E9PBK7;E9PJF0;B3KR49	sp|P27361|MK03_HUMAN Mitogen-activated protein kinase 3	yes	MAPK3	-0.12	0.07	-1.08	42.41	11	171550000	138010000	216480000	425430000	FALSE
P35232	P35232;C9JW96;C9JZ20;E7ESE2;E9PCW0	sp|P35232|PHB_HUMAN Prohibitin	no	PHB	-0.14	0.11	-1.08	35.07	16	261070000	223930000	225440000	392850000	FALSE
P40855	P40855;B7Z8B3;Q5QNY5	sp|P40855|PEX19_HUMAN Peroxisomal biogenesis factor 19	yes	PEX19	-0.14	0.13	-1.08	68.94	7	209080000	170260000	142630000	267390000	FALSE
P46100	P46100;A0A096LNL9;A0A096LNW1	sp|P46100|ATRX_HUMAN Transcriptional regulator ATRX	yes	ATRX	-0.11	0.09	-1.08	100	36	213050000	192940000	64635000	128430000	FALSE
P50552	P50552;K7EM16	sp|P50552|VASP_HUMAN Vasodilator-stimulated phosphoprotein	yes	VASP	-0.1	0.13	-1.08	40.17	13	121830000	99835000	96990000	168350000	FALSE
P56385	P56385	sp|P56385|ATP5I_HUMAN ATP synthase subunit e, mitochondrial	no	ATP5I	-0.1	0.08	-1.08	1.29	1	108190000	103190000	63629000	121740000	FALSE
P61081	P61081;M0QX69	sp|P61081|UBC12_HUMAN NEDD8-conjugating enzyme Ubc12	no	UBE2M	-0.16	0.08	-1.08	7.44	6	15890000	13985000	31872000	66571000	FALSE
P82932	P82932	sp|P82932|RT06_HUMAN 28S ribosomal protein S6, mitochondrial	no	MRPS6	-0.17	0.04	-1.08	1.68	3	5602800	5383100	15379000	34139000	FALSE
Q53F19	Q53F19	sp|Q53F19|NCBP3_HUMAN Nuclear cap-binding protein subunit 3	yes	C17orf85	-0.15	0.04	-1.08	19.52	7	50322000	35168000	29791000	75901000	FALSE
Q5JU69	Q5JU69;Q8N2E6	sp|Q5JU69|TOR2A_HUMAN Torsin-2A	no	TOR2A	-0.2	0.07	-1.08	1.7	2	2096400	1599500	4041800	8598700	FALSE
Q8WXH0	Q8WXH0;G3V5X4;A0A0A0MRE3;A0A0C4DGK3	sp|Q8WXH0|SYNE2_HUMAN Nesprin-2	yes	SYNE2	-0.12	0.15	-1.08	100	38	205550000	177300000	151960000	358570000	FALSE
Q96EV2	Q96EV2;H0Y3K4	sp|Q96EV2|RBM33_HUMAN RNA-binding protein 33	yes	RBM33	-0.06	0.18	-1.08	56.85	11	40758000	54814000	39051000	66035000	FALSE
Q99759	Q99759;J3KRN4;J3QRB6	sp|Q99759|M3K3_HUMAN Mitogen-activated protein kinase kinase kinase 3	yes	MAP3K3	0.04	0.23	-1.08	60.79	18	2186400	2154500	2984100	5329300	FALSE
Q9H0L4	Q9H0L4	sp|Q9H0L4|CSTFT_HUMAN Cleavage stimulation factor subunit 2 tau variant	yes	CSTF2T	-0.13	0.11	-1.08	4.47	7	14902000	18010000	11965000	35885000	FALSE
Q9H2W6	Q9H2W6;A0A087WT90	sp|Q9H2W6|RM46_HUMAN 39S ribosomal protein L46, mitochondrial	no	MRPL46	-0.27	0.03	-1.08	61	6	126280000	120710000	149570000	272600000	FALSE
Q9H9J2	Q9H9J2	sp|Q9H9J2|RM44_HUMAN 39S ribosomal protein L44, mitochondrial	no	MRPL44	-0.19	0.01	-1.08	9.07	2	19772000	21129000	47768000	79090000	FALSE
Q9UGI8	Q9UGI8	sp|Q9UGI8|TES_HUMAN Testin	no	TES	0	0.19	-1.08	2.44	3	8944900	7461000	13863000	26475000	FALSE
Q9UK61	Q9UK61;A0A087X0F1	sp|Q9UK61|TASOR_HUMAN Protein TASOR	yes	FAM208A	-0.17	0.05	-1.08	23.33	9	28006000	24795000	13064000	20961000	FALSE
Q9UNH7	Q9UNH7	sp|Q9UNH7|SNX6_HUMAN Sorting nexin-6	yes	SNX6	-0.02	0.17	-1.08	100	12	369490000	340620000	465060000	888520000	FALSE
Q9Y6G9	Q9Y6G9;E9PHI6	sp|Q9Y6G9|DC1L1_HUMAN Cytoplasmic dynein 1 light intermediate chain 1	yes	DYNC1LI1	-0.18	0.04	-1.08	75.09	15	37850000	36938000	65141000	107930000	FALSE
A0A087X256	A0A087X256;Q2M389	tr|A0A087X256|A0A087X256_HUMAN WASH complex subunit 4	yes	KIAA1033	-0.02	0.23	-1.07	20.83	10	38082000	40077000	43933000	99531000	FALSE
A0A0G2JH68	A0A0G2JH68;O60610;A0A2R8Y5N1;A0A140T8Z0;H9KV28	tr|A0A0G2JH68|A0A0G2JH68_HUMAN Protein diaphanous homolog 1	no	DIAPH1	-0.11	0.13	-1.07	100	27	168410000	151820000	152420000	381750000	FALSE
A0A1B0GVL3	A0A1B0GVL3;Q05086;A0A0D9SG77;A0A6Q8PHE5	tr|A0A1B0GVL3|A0A1B0GVL3_HUMAN Ubiquitin-protein ligase E3A	no	UBE3A	-0.28	0	-1.07	5.5	4	3360400	2700500	5919900	9813000	FALSE
A0A804HKI4	A0A804HKI4;Q99614;A0A804HHT7;A0A804HKC5;A0A804HL30;A0A804HJM4	tr|A0A804HKI4|A0A804HKI4_HUMAN Tetratricopeptide repeat protein 1	yes	TTC1	-0.12	0.14	-1.07	16.91	6	9338900	7933000	4500400	8263700	FALSE
B5MDW0	B5MDW0;P11308;A8MX39;A8MZ24;A0A0C4DG41;A0A088AWP2	tr|B5MDW0|B5MDW0_HUMAN Erythroblast transformation-specific transcription factor ERG variant 10	yes	ERG	0.01	0.25	-1.07	12.28	10	11425000	11738000	14344000	30504000	FALSE
H0YHS6	H0YHS6;Q9Y2Z4	tr|H0YHS6|H0YHS6_HUMAN Tyrosine--tRNA ligase (Fragment)	no	YARS2	-0.17	0.1	-1.07	3.05	4	11006000	8815100	15580000	33070000	FALSE
H3BRF9	H3BRF9;Q96K21;H3BRM1	tr|H3BRF9|H3BRF9_HUMAN Abscission/NoCut checkpoint regulator	yes	ZFYVE19	-0.15	0.09	-1.07	51.66	8	11849000	13374000	20943000	38420000	FALSE
K7EKE6	K7EKE6;P36776;K7EJE8	tr|K7EKE6|K7EKE6_HUMAN Lon protease homolog, mitochondrial	no	LONP1	-0.22	0.07	-1.07	61.08	13	308830000	257340000	429440000	705050000	FALSE
M0QXB5	M0QXB5;O95571	tr|M0QXB5|M0QXB5_HUMAN Persulfide dioxygenase ETHE1, mitochondrial	yes	ETHE1	-0.29	-0.03	-1.07	9.1	5	51982000	39293000	53866000	94368000	FALSE
M0R208	M0R208;Q16740	tr|M0R208|M0R208_HUMAN ATP-dependent Clp protease proteolytic subunit	no	CLPP	-0.2	0.03	-1.07	12.22	4	51735000	50461000	82452000	154350000	FALSE
O75131	O75131;H0YB26	sp|O75131|CPNE3_HUMAN Copine-3	yes	CPNE3	-0.07	0.18	-1.07	26.22	13	121210000	106270000	284750000	594430000	FALSE
O75420	O75420	sp|O75420|GGYF1_HUMAN GRB10-interacting GYF protein 1	yes	GIGYF1	-0.18	0.08	-1.07	46.29	14	77588000	87533000	76979000	140860000	FALSE
O95372	O95372;Q5QPN9;Q5QPQ0;Q5QPQ3;Q5QPQ2;Q5QPQ1	sp|O95372|LYPA2_HUMAN Acyl-protein thioesterase 2	no	LYPLA2	-0.06	0.18	-1.07	14.85	6	74009000	72328000	62098000	116690000	FALSE
P00338	P00338;F5GXY2	sp|P00338|LDHA_HUMAN L-lactate dehydrogenase A chain	yes	LDHA	-0.16	0.08	-1.07	100	26	1485500000	1241300000	1742300000	3282900000	FALSE
P0DP25	P0DP25;P0DP24;P0DP23;E7EMB3;M0QZ52;Q96HY3	sp|P0DP25|CALM3_HUMAN Calmodulin-3	no	CALM2;CALM3	-0.08	0.13	-1.07	66.91	9	770100000	629700000	844990000	1510600000	FALSE
P13807	P13807	sp|P13807|GYS1_HUMAN Glycogen [starch] synthase, muscle	yes	GYS1	-0.06	0.16	-1.07	21.28	13	92824000	84961000	38333000	71281000	FALSE
P22695	P22695;H3BRG4;H3BSJ9	sp|P22695|QCR2_HUMAN Cytochrome b-c1 complex subunit 2, mitochondrial	yes	UQCRC2	-0.23	0.06	-1.07	18.77	10	15480000	13476000	19366000	33703000	FALSE
P51003	P51003;G3XAH6	sp|P51003|PAPOA_HUMAN Poly(A) polymerase alpha	yes	PAPOLA	0.01	0.19	-1.07	13.54	9	6089200	5512400	8247800	16359000	FALSE
Q5GLZ8	Q5GLZ8;H0Y6K7	sp|Q5GLZ8|HERC4_HUMAN Probable E3 ubiquitin-protein ligase HERC4	no	HERC4	-0.26	0.11	-1.07	2.06	3	4611400	3423200	4027800	8438000	FALSE
Q6YN16	Q6YN16	sp|Q6YN16|HSDL2_HUMAN Hydroxysteroid dehydrogenase-like protein 2	no	HSDL2	-0.13	0.11	-1.07	4.92	5	24734000	21845000	14165000	22528000	FALSE
Q6ZNL6	Q6ZNL6;B7ZM68	sp|Q6ZNL6|FGD5_HUMAN FYVE, RhoGEF and PH domain-containing protein 5	yes	FGD5	-0.12	0.13	-1.07	75.51	22	269980000	225590000	126250000	241350000	FALSE
Q709C8	Q709C8	sp|Q709C8|VP13C_HUMAN Vacuolar protein sorting-associated protein 13C	yes	VPS13C	0.01	0.25	-1.07	40.19	11	22000000	24752000	10379000	24345000	FALSE
Q92552	Q92552;D6RH20;G5EA06	sp|Q92552|RT27_HUMAN 28S ribosomal protein S27, mitochondrial	no	MRPS27	-0.12	0.06	-1.07	66.26	6	662040000	595750000	126710000	488700000	FALSE
Q969S3	Q969S3	sp|Q969S3|ZN622_HUMAN Zinc finger protein 622	yes	ZNF622	-0.07	0.18	-1.07	13.35	5	8768000	9034200	9851400	18356000	FALSE
Q96FQ6	Q96FQ6	sp|Q96FQ6|S10AG_HUMAN Protein S100-A16	yes	S100A16	-0.04	0.06	-1.07	6.43	6	59980000	58945000	59235000	109420000	FALSE
Q96K76	Q96K76	sp|Q96K76|UBP47_HUMAN Ubiquitin carboxyl-terminal hydrolase 47	yes	USP47	-0.08	0.11	-1.07	55.81	17	44072000	41387000	16818000	41674000	FALSE
Q9H2G2	Q9H2G2	sp|Q9H2G2|SLK_HUMAN STE20-like serine/threonine-protein kinase	yes	SLK	-0.11	0.14	-1.07	100	34	719790000	601480000	676900000	1314600000	FALSE
Q9NSE4	Q9NSE4	sp|Q9NSE4|SYIM_HUMAN Isoleucine--tRNA ligase, mitochondrial	no	IARS2	-0.16	0.1	-1.07	19.58	13	93395000	84732000	77764000	153660000	FALSE
Q9NYF8	Q9NYF8;E9PK91;A0A1W2PQ43;E9PQN2;E9PKI6;E9PK09	sp|Q9NYF8|BCLF1_HUMAN Bcl-2-associated transcription factor 1	yes	BCLAF1	-0.17	0.15	-1.07	100	44	195100000	167560000	205870000	388140000	FALSE
U3KQ56	U3KQ56;Q9UBQ7	tr|U3KQ56|U3KQ56_HUMAN Glyoxylate reductase/hydroxypyruvate reductase	no	GRHPR	-0.21	-0.01	-1.07	19.66	8	145650000	124560000	53409000	104570000	FALSE
Q9UHD8	Q9UHD8	sp|Q9UHD8|SEPT9_HUMAN Septin-9	yes	2009-09-01	-0.09	0.11	-1.07	75.29	26	146580000	119840000	450690000	869460000	FALSE
A0A087WWU8	A0A087WWU8	tr|A0A087WWU8|A0A087WWU8_HUMAN Tropomyosin alpha-3 chain	yes	TPM3	-0.12	0.09	-1.06	100	26	6303400000	5517300000	3985900000	7274800000	FALSE
A0A0C4DGQ5	A0A0C4DGQ5;P04632;K7ELJ7;A0A075B7C0;U3KQE2;K7EM73;K7EIV0;K7EKD8	tr|A0A0C4DGQ5|A0A0C4DGQ5_HUMAN Calcium-activated neutral proteinase small subunit	no	CAPNS1	-0.04	0.17	-1.06	100	11	559840000	524320000	688060000	1293000000	FALSE
A0A1B0GVI7	A0A1B0GVI7;A0A2R8Y7G1;P35869	tr|A0A1B0GVI7|A0A1B0GVI7_HUMAN Aryl hydrocarbon receptor (Fragment)	no	AHR	-0.2	0.18	-1.06	8.53	2	3762400	2937100	3565800	8105600	FALSE
A0A6Q8PGU6	A0A6Q8PGU6;Q8NB90	tr|A0A6Q8PGU6|A0A6Q8PGU6_HUMAN Vesicle-fusing ATPase	no	SPATA5	-0.09	0.06	-1.06	3.42	5	4684300	4321300	4324000	7559100	FALSE
A6NEP9	A6NEP9;Q8NG11	tr|A6NEP9|A6NEP9_HUMAN Tetraspanin (Fragment)	no	TSPAN14	-0.02	0.2	-1.06	2.49	3	8167000	8314800	14950000	18573000	FALSE
B5MC59	B5MC59;P35244	tr|B5MC59|B5MC59_HUMAN Replication protein A 14 kDa subunit	no	RPA3	-0.21	-0.02	-1.06	38.09	4	10115000	8608300	20489000	36468000	FALSE
C9J7E5	C9J7E5;Q9Y5L0;E9PFH4	tr|C9J7E5|C9J7E5_HUMAN Transportin-3	no	TNPO3	-0.22	0.04	-1.06	17.35	2	52703000	49380000	47997000	72818000	FALSE
G3V554	G3V554;G3V4W8;G3V2J6;G3V5H9;G3V2U6;Q9BRS7;G3V2F4;E7EPD8;Q9NUW8	tr|G3V554|G3V554_HUMAN Tyrosyl-DNA phosphodiesterase 1 (Fragment)	no	TDP1	0.06	0.33	-1.06	4.54	1	30915000	33720000	42698000	65153000	FALSE
K9J7I2	K9J7I2;E9PQ68;O95169	tr|K9J7I2|K9J7I2_HUMAN Uncharacterized protein	no	NDUFB8	-0.13	0.15	-1.06	3.6	2	32462000	34261000	52161000	103730000	FALSE
F5H8H2	F5H8H2;Q03426;A0A1B0GWC2	tr|F5H8H2|F5H8H2_HUMAN Mevalonate kinase	no	MVK	-0.13	0.12	-1.06	15.71	8	28930000	29825000	26433000	47688000	FALSE
H0Y362	H0Y362;Q8NEW0	tr|H0Y362|H0Y362_HUMAN Zinc transporter 7 (Fragment)	no	SLC30A7	-0.17	0.06	-1.06	1.05	1	3708100	3155800	3662800	5720200	FALSE
O00483	O00483	sp|O00483|NDUA4_HUMAN Cytochrome c oxidase subunit NDUFA4	no	NDUFA4	-0.11	0.03	-1.06	2.7	2	188090000	156320000	151990000	260570000	FALSE
O60232	O60232;G3V1B8;H0YEB6	sp|O60232|ZNRD2_HUMAN Protein ZNRD2	no	SSSCA1	-0.29	-0.14	-1.06	8.31	4	6985500	6410700	30381000	57980000	FALSE
P13010	P13010	sp|P13010|XRCC5_HUMAN X-ray repair cross-complementing protein 5	yes	XRCC5	-0.06	0.11	-1.06	100	34	2357600000	2200200000	1469000000	2754300000	FALSE
P17655	P17655	sp|P17655|CAN2_HUMAN Calpain-2 catalytic subunit	yes	CAPN2	-0.06	0.2	-1.06	100	30	4020400000	3724900000	3232700000	6199900000	FALSE
P62330	P62330	sp|P62330|ARF6_HUMAN ADP-ribosylation factor 6	no	ARF6	-0.02	0.24	-1.06	14.74	4	48953000	44255000	55544000	124680000	FALSE
P82673	P82673;H0YG82	sp|P82673|RT35_HUMAN 28S ribosomal protein S35, mitochondrial	no	MRPS35	-0.18	0.05	-1.06	7.53	5	7559300	9393100	11491000	28378000	FALSE
Q03135	Q03135;E9PCT5	sp|Q03135|CAV1_HUMAN Caveolin-1	yes	CAV1	-0.02	0.26	-1.06	32.05	8	70749000	60581000	86943000	167720000	FALSE
Q08174	Q08174	sp|Q08174|PCDH1_HUMAN Protocadherin-1	yes	PCDH1	-0.19	0.11	-1.06	81.99	11	38827000	25278000	28473000	50110000	FALSE
Q15428	Q15428	sp|Q15428|SF3A2_HUMAN Splicing factor 3A subunit 2	yes	SF3A2	-0.18	0.02	-1.06	3.37	3	19014000	8299700	12078000	22313000	FALSE
Q5T447	Q5T447	sp|Q5T447|HECD3_HUMAN E3 ubiquitin-protein ligase HECTD3	no	HECTD3	-0.14	0.12	-1.06	23.5	4	23160000	19250000	33176000	58966000	FALSE
Q86UP2	Q86UP2	sp|Q86UP2|KTN1_HUMAN Kinectin	yes	KTN1	-0.15	0.12	-1.06	100	47	116390000	112810000	126520000	250330000	FALSE
Q8IZ73	Q8IZ73;A0A087WXE2	sp|Q8IZ73|RUSD2_HUMAN RNA pseudouridylate synthase domain-containing protein 2	yes	RPUSD2	0.01	0.22	-1.06	2.64	2	30964000	30740000	27759000	51490000	FALSE
Q8IZ83	Q8IZ83;F5H4B6	sp|Q8IZ83|A16A1_HUMAN Aldehyde dehydrogenase family 16 member A1	yes	ALDH16A1	-0.08	0.13	-1.06	19.85	8	53631000	49432000	64476000	128810000	FALSE
Q92804	Q92804;A0A075B7D9	sp|Q92804|RBP56_HUMAN TATA-binding protein-associated factor 2N	no	TAF15	-0.12	0.06	-1.06	31.97	7	358910000	321030000	479950000	904300000	FALSE
Q92835	Q92835;H0Y5Q9	sp|Q92835|SHIP1_HUMAN Phosphatidylinositol 3,4,5-trisphosphate 5-phosphatase 1	yes	INPP5D	-0.12	0.08	-1.06	69.4	14	52881000	39818000	43198000	78653000	FALSE
Q96RQ3	Q96RQ3;G5E9X5;F5GYT8;E9PHF7;E9PG35	sp|Q96RQ3|MCCA_HUMAN Methylcrotonoyl-CoA carboxylase subunit alpha, mitochondrial	no	MCCC1	-0.06	0.1	-1.06	10.67	4	6226000	5849300	4457100	24766000	FALSE
Q9H0Q0	Q9H0Q0	sp|Q9H0Q0|CYRIA_HUMAN CYFIP-related Rac1 interactor A	yes	FAM49A	-0.06	0.13	-1.06	25.51	6	38316000	38357000	46051000	90372000	FALSE
Q9NP97	Q9NP97;B1AKR6;Q8TF09	sp|Q9NP97|DLRB1_HUMAN Dynein light chain roadblock-type 1	no	DYNLRB1;DYNLRB2	-0.09	0.09	-1.06	9.83	5	145140000	126270000	201780000	392200000	FALSE
Q9NUJ1	Q9NUJ1	sp|Q9NUJ1|ABHDA_HUMAN Palmitoyl-protein thioesterase ABHD10, mitochondrial	no	ABHD10	-0.12	0.1	-1.06	7.58	6	33519000	28676000	24388000	50605000	FALSE
Q9UFN0	Q9UFN0	sp|Q9UFN0|NPS3A_HUMAN Protein NipSnap homolog 3A	no	NIPSNAP3A	-0.04	0.16	-1.06	8.8	4	46202000	38863000	44204000	81987000	FALSE
Q9ULC4	Q9ULC4;A0A3B3IRV3	sp|Q9ULC4|MCTS1_HUMAN Malignant T-cell-amplified sequence 1	no	MCTS1	-0.18	0.04	-1.06	4.99	6	24167000	21834000	11538000	27017000	FALSE
Q9Y230	Q9Y230;M0R0Y3	sp|Q9Y230|RUVB2_HUMAN RuvB-like 2	no	RUVBL2	-0.09	0.11	-1.06	16.63	14	100400000	87822000	79661000	238730000	FALSE
G3V4F2	G3V4F2;A0A087X0W7;A0A087WT95;Q86TX2;P49753	tr|G3V4F2|G3V4F2_HUMAN Acyl-coenzyme A thioesterase 1	no	ACOT1;ACOT2	-0.22	-0.06	-1.05	20.92	4	60427000	49530000	66359000	157010000	FALSE
A0A2C9F2P4	A0A2C9F2P4;A0A286YFF7;P50897;E9PK48;Q5T0S4;A0A286YFE3;A0A286YFL8	tr|A0A2C9F2P4|A0A2C9F2P4_HUMAN Palmitoyl-protein hydrolase 1	no	PPT1	0.14	0.37	-1.05	4.5	3	31991000	37647000	37137000	55907000	FALSE
A0A7P0T9R4	A0A7P0T9R4;A0A2R8Y5T0;A0A7P0TA13;A0A7P0T9C4;Q14204;A0A2R8Y706;A0A7P0TAW9;A0A7P0T7V5;A0A7P0T916;A0A7P0TBJ7;A0A7P0T8N2;A0A7P0T9K2;A0A2R8Y6H2;A0A7P0TB75;A0A7P0TAF3;A0A7P0T9F1;A0A2R8YFZ7;A0A7P0T8W5;A0A7P0T825;A0A7P0TAM4;A0A7P0TAV5;A0A7P0TB64;A0A804HHY6;A0A7P0T990;A0A2R8YGC7;A0A7P0T942	tr|A0A7P0T9R4|A0A7P0T9R4_HUMAN Cytoplasmic dynein 1 heavy chain 1	yes	DYNC1H1	-0.06	0.15	-1.05	100	156	1928100000	1709100000	2203100000	4250000000	FALSE
A0A3B3ITW3	A0A3B3ITW3;P28288	tr|A0A3B3ITW3|A0A3B3ITW3_HUMAN ATP-binding cassette sub-family D member 3	no	ABCD3	-0.22	0.1	-1.05	8.65	5	16084000	17719000	52321000	105360000	FALSE
J3KN01	J3KN01;A0A804HJ20;A8MQ02;P55196;Q5TIG5;H0Y948	tr|J3KN01|J3KN01_HUMAN Afadin	yes	MLLT4	-0.1	0.12	-1.05	100	40	172390000	143630000	116540000	132630000	FALSE
B5MD17	B5MD17;J3KS05;P83916;K7ELA4;C9JWS9	tr|B5MD17|B5MD17_HUMAN Chromobox protein homolog 1 (Fragment)	no	CBX1	-0.17	0	-1.05	19.54	5	271110000	254900000	376880000	676600000	FALSE
F6TLX2	F6TLX2;Q9HC38;I3L3Q4	tr|F6TLX2|F6TLX2_HUMAN Glyoxalase domain-containing protein 4	no	GLOD4	-0.14	0.06	-1.05	13.67	9	52249000	45398000	122940000	218210000	FALSE
G3V1A6	G3V1A6;P57764;E9PIB2	tr|G3V1A6|G3V1A6_HUMAN Gasdermin domain containing 1, isoform CRA_d	yes	GSDMD	-0.05	0.15	-1.05	36.23	10	61861000	64456000	23449000	46190000	FALSE
H3BP20	H3BP20;P06865;H3BS10;A0A804HKX5;A0A804HLJ5;A0A804HIQ5;A0A804HIC8	tr|H3BP20|H3BP20_HUMAN Beta-hexosaminidase	no	HEXA	-0.17	0.14	-1.05	10.29	10	36438000	30865000	80055000	153560000	FALSE
H7BYY1	H7BYY1;F5H7S3;B7Z596;H0YKJ4;H0YK48;A0A494BZZ2;H0YL42	tr|H7BYY1|H7BYY1_HUMAN Tropomyosin 1 (Alpha), isoform CRA_m	no	TPM1	-0.2	0.07	-1.05	3.53	20	53963000	40606000	119040000	217610000	FALSE
I3L0N3	I3L0N3;P46459	tr|I3L0N3|I3L0N3_HUMAN Vesicle-fusing ATPase	yes	NSF	-0.05	0.26	-1.05	12.07	11	21072000	19192000	19862000	31819000	FALSE
O15270	O15270;H0YJV2	sp|O15270|SPTC2_HUMAN Serine palmitoyltransferase 2	no	SPTLC2	-0.1	0.12	-1.05	6.13	5	301430000	257130000	588180000	1086800000	FALSE
Q99878	Q99878;Q96KK5;Q9BTM1;P0C0S8;A0A0U1RR32;A0A0U1RRH7;P20671;H0YFX9;Q93077;Q7L7L0;P04908;A0A3B3IS11	sp|Q99878|H2A1J_HUMAN Histone H2A type 1-J	yes	HIST1H2AJ;HIST1H2AH;H2AFJ;HIST1H2AG;HIST1H2AD;HIST1H2AC;HIST3H2A;HIST1H2AB	-0.17	-0.01	-1.05	36.86	8	450680000	384480000	623460000	1121300000	FALSE
P30044	P30044	sp|P30044|PRDX5_HUMAN Peroxiredoxin-5, mitochondrial	no	PRDX5	-0.18	0.04	-1.05	38.68	9	76621000	79470000	103570000	237460000	FALSE
P36405	P36405	sp|P36405|ARL3_HUMAN ADP-ribosylation factor-like protein 3	no	ARL3	-0.11	0.16	-1.05	51.14	6	21882000	19940000	44671000	76194000	FALSE
P36542	P36542	sp|P36542|ATPG_HUMAN ATP synthase subunit gamma, mitochondrial	no	ATP5C1	-0.12	0.04	-1.05	17.7	13	86836000	78028000	80343000	137580000	FALSE
P45974	P45974	sp|P45974|UBP5_HUMAN Ubiquitin carboxyl-terminal hydrolase 5	yes	USP5	-0.2	0.04	-1.05	40.78	23	240990000	178660000	240570000	449180000	FALSE
P49750	P49750;H0YIQ2;F8VU51	sp|P49750|YLPM1_HUMAN YLP motif-containing protein 1	yes	YLPM1	-0.17	0.09	-1.05	36.36	21	75724000	60361000	43800000	89960000	FALSE
P49903	P49903;Q5T5U6	sp|P49903|SPS1_HUMAN Selenide, water dikinase 1	no	SEPHS1	-0.18	0	-1.05	14.27	4	53543000	41201000	47660000	88364000	FALSE
P50570	P50570	sp|P50570|DYN2_HUMAN Dynamin-2	yes	DNM2	-0.09	0.11	-1.05	83.75	20	1012100000	861340000	617540000	1126800000	FALSE
P62310	P62310	sp|P62310|LSM3_HUMAN U6 snRNA-associated Sm-like protein LSm3	no	LSM3	-0.09	0.11	-1.05	48.07	2	208750000	182530000	302870000	492360000	FALSE
P82675	P82675	sp|P82675|RT05_HUMAN 28S ribosomal protein S5, mitochondrial	no	MRPS5	-0.11	0.11	-1.05	11.56	7	33483000	29843000	26764000	51148000	FALSE
Q14151	Q14151	sp|Q14151|SAFB2_HUMAN Scaffold attachment factor B2	yes	SAFB2	-0.19	0.01	-1.05	56.67	17	57270000	47165000	32749000	63806000	FALSE
Q4J6C6	Q4J6C6	sp|Q4J6C6|PPCEL_HUMAN Prolyl endopeptidase-like	no	PREPL	-0.12	0.1	-1.05	6.92	3	7775400	6678300	13870000	29670000	FALSE
Q93034	Q93034	sp|Q93034|CUL5_HUMAN Cullin-5	no	CUL5	-0.17	0.01	-1.05	12.99	5	10856000	13118000	14738000	25491000	FALSE
Q99623	Q99623;J3KPX7;F5GY37;A0A7I2V5F0;F5H3X6;F5GWA7	sp|Q99623|PHB2_HUMAN Prohibitin-2	yes	PHB2	-0.15	0.06	-1.05	26.2	14	175250000	157460000	168550000	284480000	FALSE
Q9BSJ8	Q9BSJ8	sp|Q9BSJ8|ESYT1_HUMAN Extended synaptotagmin-1	yes	ESYT1	-0.06	0.19	-1.05	69.16	30	210680000	178550000	238860000	466060000	FALSE
Q9P2A4	Q9P2A4	sp|Q9P2A4|ABI3_HUMAN ABI gene family member 3	yes	ABI3	-0.05	0.19	-1.05	26.51	9	21362000	20698000	35236000	56351000	FALSE
Q9UDT6	Q9UDT6	sp|Q9UDT6|CLIP2_HUMAN CAP-Gly domain-containing linker protein 2	yes	CLIP2	-0.05	0.19	-1.05	6.35	11	99414000	95445000	50356000	120270000	FALSE
Q9Y2A7	Q9Y2A7	sp|Q9Y2A7|NCKP1_HUMAN Nck-associated protein 1	no	NCKAP1	-0.05	0.16	-1.05	16.37	23	51113000	44125000	38078000	78912000	FALSE
Q9Y2S2	Q9Y2S2;A0A2R8YCZ4;A0A2R8YFQ7;A0A2R8Y4K2;A0A087WW38	sp|Q9Y2S2|CRYL1_HUMAN Lambda-crystallin homolog	no	CRYL1	-0.1	0.15	-1.05	9.28	8	16018000	14741000	46651000	85771000	FALSE
Q9Y5X3	Q9Y5X3;Q5QPE5;Q5QPE4	sp|Q9Y5X3|SNX5_HUMAN Sorting nexin-5	yes	SNX5	-0.01	0.2	-1.05	8.84	6	117020000	103520000	131020000	229110000	FALSE
A0A0A0MTN0	A0A0A0MTN0;Q13617;Q5T2B5	tr|A0A0A0MTN0|A0A0A0MTN0_HUMAN Cullin-2	no	CUL2	-0.19	0.04	-1.04	11.72	12	50528000	38957000	68422000	125050000	FALSE
A0A0D9SF54	A0A0D9SF54;A0A0D9SGF6	tr|A0A0D9SF54|A0A0D9SF54_HUMAN Spectrin alpha chain, non-erythrocytic 1	yes	SPTAN1	-0.08	0.12	-1.04	100	125	2647200000	2303800000	2381700000	4610700000	FALSE
E7ETK0	E7ETK0;A0A2R8Y849;A0A2R8YD14;P62847;A0A2R8Y8A0	tr|E7ETK0|E7ETK0_HUMAN 40S ribosomal protein S24	no	RPS24	-0.11	0.07	-1.04	2.67	2	1796000	24724000	34501000	57301000	FALSE
A0A3B3IUC1	A0A3B3IUC1	tr|A0A3B3IUC1|A0A3B3IUC1_HUMAN E3 ubiquitin-protein ligase NEDD4	no		-0.01	0.17	-1.04	63.09	1	7735300	7516900	10697000	20379000	FALSE
A0A6Q8PHK0	A0A6Q8PHK0;A0A6Q8PGG9;Q14669	tr|A0A6Q8PHK0|A0A6Q8PHK0_HUMAN E3 ubiquitin-protein ligase TRIP12	yes	TRIP12	-0.12	0.16	-1.04	51.86	28	40430000	32381000	25514000	42988000	FALSE
A0A7I2YQ74	A0A7I2YQ74;E7EUC7;Q16851;A0A087WYS1;A0A7I2V676;C9JVG3;C9JQU9;A0A7I2V4T0;C9JNZ1	tr|A0A7I2YQ74|A0A7I2YQ74_HUMAN UTP--glucose-1-phosphate uridylyltransferase	no	UGP2	-0.22	0.01	-1.04	38.27	9	45686000	38010000	44354000	54651000	FALSE
B4DJV2	B4DJV2;O75390;A0A0C4DGI3	tr|B4DJV2|B4DJV2_HUMAN Citrate synthase	no	CS	-0.13	0.05	-1.04	19.17	11	96971000	82393000	122860000	206490000	FALSE
B7Z4K4	B7Z4K4;Q9UET6	tr|B7Z4K4|B7Z4K4_HUMAN Putative tRNA (cytidine(32)/guanosine(34)-2-O)-methyltransferase	yes	FTSJ1	-0.4	-0.24	-1.04	7.39	3	16440000	14691000	25331000	35093000	FALSE
C9JFV4	C9JFV4;Q8IZL8;E7EV54	tr|C9JFV4|C9JFV4_HUMAN Modulator of non-genomic activity of estrogen receptor	yes	PELP1	-0.14	0.01	-1.04	29.45	11	63015000	59848000	35318000	80165000	FALSE
E9PLK3	E9PLK3;P55786;A0A7I2V389;A0A7I2V3W8	tr|E9PLK3|E9PLK3_HUMAN Aminopeptidase	no	NPEPPS	-0.14	0.08	-1.04	43.26	21	171980000	140520000	155000000	282760000	FALSE
E9PMB9	E9PMB9;Q16798;Q6TCH8	tr|E9PMB9|E9PMB9_HUMAN Malic enzyme (Fragment)	no	ME3	-0.11	0.1	-1.04	29.51	4	46137000	39365000	55578000	92642000	FALSE
G3V4P8	G3V4P8;P60983	tr|G3V4P8|G3V4P8_HUMAN Glia maturation factor beta (Fragment)	no	GMFB	-0.1	0.08	-1.04	17.2	6	361000000	305690000	335590000	587090000	FALSE
O94826	O94826	sp|O94826|TOM70_HUMAN Mitochondrial import receptor subunit TOM70	yes	TOMM70A	-0.07	0.14	-1.04	70.09	11	26980000	26246000	56002000	113450000	FALSE
P14649	P14649;F8W1I5	sp|P14649|MYL6B_HUMAN Myosin light chain 6B	no	MYL6B	-0.17	0.04	-1.04	12.85	7	11332000	11692000	12989000	22386000	FALSE
P14854	P14854	sp|P14854|CX6B1_HUMAN Cytochrome c oxidase subunit 6B1	no	COX6B1	-0.09	0.08	-1.04	19.37	3	104220000	87355000	98496000	191500000	FALSE
P28799	P28799;K7EKL3;K7EQ05	sp|P28799|GRN_HUMAN Progranulin	no	GRN	-0.05	0.11	-1.04	18.77	9	151710000	153860000	228430000	426690000	FALSE
P32119	P32119;A6NIW5	sp|P32119|PRDX2_HUMAN Peroxiredoxin-2	no	PRDX2	-0.14	0.02	-1.04	24.91	11	205020000	165720000	156460000	271500000	FALSE
P46821	P46821	sp|P46821|MAP1B_HUMAN Microtubule-associated protein 1B	yes	MAP1B	-0.13	0.09	-1.04	100	115	323650000	283510000	325890000	629490000	FALSE
P49792	P49792	sp|P49792|RBP2_HUMAN E3 SUMO-protein ligase RanBP2	yes	RANBP2	-0.09	0.12	-1.04	100	55	276580000	229730000	241660000	358740000	FALSE
P78356	P78356	sp|P78356|PI42B_HUMAN Phosphatidylinositol 5-phosphate 4-kinase type-2 beta	yes	PIP4K2B	-0.01	0.3	-1.04	5.32	4	58383000	55518000	55924000	95548000	FALSE
Q13371	Q13371	sp|Q13371|PHLP_HUMAN Phosducin-like protein	yes	PDCL	-0.11	0.1	-1.04	32.66	2	3997500	3086200	13551000	31451000	FALSE
Q13509	Q13509;A0A0B4J269	sp|Q13509|TBB3_HUMAN Tubulin beta-3 chain	yes	TUBB3	-0.17	0.03	-1.04	17.27	20	204370000	164420000	407500000	774600000	FALSE
Q5JTH9	Q5JTH9	sp|Q5JTH9|RRP12_HUMAN RRP12-like protein	yes	RRP12	-0.14	0.2	-1.04	17.25	7	79830000	77227000	26101000	59612000	FALSE
Q8IVD9	Q8IVD9	sp|Q8IVD9|NUDC3_HUMAN NudC domain-containing protein 3	no	NUDCD3	-0.22	-0.04	-1.04	22.07	4	21289000	25992000	21685000	44134000	FALSE
Q8TD55	Q8TD55	sp|Q8TD55|PKHO2_HUMAN Pleckstrin homology domain-containing family O member 2	yes	PLEKHO2	-0.09	0.13	-1.04	59.32	9	38870000	36198000	22496000	43544000	FALSE
Q8WTT2	Q8WTT2	sp|Q8WTT2|NOC3L_HUMAN Nucleolar complex protein 3 homolog	no	NOC3L	-0.06	0.12	-1.04	17.18	6	65306000	53370000	78613000	163330000	FALSE
Q9HCD5	Q9HCD5	sp|Q9HCD5|NCOA5_HUMAN Nuclear receptor coactivator 5	yes	NCOA5	-0.14	0.11	-1.04	6.74	10	6138500	7024300	3343400	9268700	FALSE
Q9NPH2	Q9NPH2	sp|Q9NPH2|INO1_HUMAN Inositol-3-phosphate synthase 1	no	ISYNA1	-0.02	0.19	-1.04	3.55	4	13126000	11829000	13495000	19940000	FALSE
Q9NVJ2	Q9NVJ2	sp|Q9NVJ2|ARL8B_HUMAN ADP-ribosylation factor-like protein 8B	no	ARL8B	-0.03	0.17	-1.04	4.57	4	66031000	56036000	58579000	119030000	FALSE
Q9UHY7	Q9UHY7	sp|Q9UHY7|ENOPH_HUMAN Enolase-phosphatase E1	no	ENOPH1	-0.04	0.17	-1.04	15.87	3	15857000	14126000	32860000	51799000	FALSE
Q9Y5P4	Q9Y5P4;A0A2R8Y7Q9;A0A2U3TZL3;A0A2R8YE18;A0A2R8Y5S9;A0A2R8Y7C5;A0A2R8YEK8;A0A2R8YEA4;A0A2R8Y5H3;A0A2R8YFA1;A0A2R8YE59	sp|Q9Y5P4|CERT_HUMAN Ceramide transfer protein	yes	COL4A3BP	-0.16	0.09	-1.04	100	14	138120000	128240000	95027000	176230000	FALSE
Q9Y6Y8	Q9Y6Y8	sp|Q9Y6Y8|S23IP_HUMAN SEC23-interacting protein	yes	SEC23IP	-0.04	0.19	-1.04	15.57	9	63492000	49740000	52809000	102420000	FALSE
A0A087WTA5	A0A087WTA5;E7ERK9;Q9UI10	tr|A0A087WTA5|A0A087WTA5_HUMAN Translation initiation factor eIF-2B subunit delta	yes	EIF2B4	-0.1	0.11	-1.03	14.8	3	75858000	73240000	81048000	150420000	FALSE
A0A087X0X3	A0A087X0X3;P52272	tr|A0A087X0X3|A0A087X0X3_HUMAN Heterogeneous nuclear ribonucleoprotein M	yes	HNRNPM	-0.05	0.14	-1.03	100	31	365630000	363460000	194940000	412910000	FALSE
A0A087X1H5	A0A087X1H5;Q15057;A0A0U1RQT1	tr|A0A087X1H5|A0A087X1H5_HUMAN Arf-GAP with coiled-coil, ANK repeat and PH domain-containing protein 2	yes	ACAP2	-0.03	0.16	-1.03	24.15	12	34554000	31442000	42470000	50451000	FALSE
A0A0A0MS54	A0A0A0MS54;P22694;A0A087WVC4	tr|A0A0A0MS54|A0A0A0MS54_HUMAN cAMP-dependent protein kinase	yes	PRKACB	-0.13	0.06	-1.03	24.29	8	18408000	21674000	6428500	13457000	FALSE
A0A3B3IS01	A0A3B3IS01;A0A3B3IT01;A0A3B3ISK7;Q6PI48;A0A3B3ITS3;A0A3B3IS54	tr|A0A3B3IS01|A0A3B3IS01_HUMAN Aspartate--tRNA ligase, mitochondrial	yes	DARS2	-0.2	0.01	-1.03	3.3	5	6537500	5338800	6627800	12175000	FALSE
A0A7P0TBM9	A0A7P0TBM9;A0A3B3IT82;P54132;H0YNU5	tr|A0A7P0TBM9|A0A7P0TBM9_HUMAN DNA helicase	no	BLM	-0.11	0.13	-1.03	1.11	2	4238500	3810500	5778000	10714000	FALSE
A0A5F9ZHL1	A0A5F9ZHL1;P24752;A0A5F9ZHJ7;A0A5F9ZHJ0;A0A5F9ZHH9;A0A5F9ZHD4;A0A5F9ZI66	tr|A0A5F9ZHL1|A0A5F9ZHL1_HUMAN Acetyl-CoA acetyltransferase, mitochondrial	no	ACAT1	-0.08	0.05	-1.03	23.74	11	40375000	37375000	57914000	110970000	FALSE
A0A6Q8PF44	A0A6Q8PF44;A0A6Q8PGN3;A0A6Q8PHG2;A0A6Q8PH71;A0A6Q8PHA2;Q27J81;A0A6Q8PFW4;A0A6Q8PF29;A0A6Q8PH25;A0A087X118;A0A6Q8PGC7;A0A0A0MQU1;A0A6Q8PH63	tr|A0A6Q8PF44|A0A6Q8PF44_HUMAN Inverted formin-2	yes	INF2	0.04	0.23	-1.03	100	25	54459000	49485000	87601000	181130000	FALSE
A0A7P0T890	A0A7P0T890;Q03001;F8W9J4;F6QMI7;E9PHM6	tr|A0A7P0T890|A0A7P0T890_HUMAN Dystonin	yes	DST	-0.08	0.12	-1.03	76.16	30	13777000	14337000	18845000	49056000	FALSE
A0A804HI83	A0A804HI83;H7BXZ5;O60229;A0A804HJ74;C9J1B4	tr|A0A804HI83|A0A804HI83_HUMAN Kalirin (Fragment)	yes	KALRN	-0.05	0.13	-1.03	36.79	16	42888000	39461000	11133000	28796000	FALSE
B1ALD0	B1ALD0;Q9Y6B7;B1ALD1	tr|B1ALD0|B1ALD0_HUMAN AP complex subunit beta	no	AP4B1	0.05	0.39	-1.03	2.6	2	4862600	3967600	4309800	7984200	FALSE
E7EQL5	E7EQL5;E7EV09;E7EQU2	tr|E7EQL5|E7EQL5_HUMAN Cytoplasmic dynein 1 intermediate chain 2 (Fragment)	yes	DYNC1I2	-0.1	0.05	-1.03	100	15	1533800000	1371900000	1094500000	1964600000	FALSE
E9PBY3	E9PBY3	tr|E9PBY3|E9PBY3_HUMAN N-acetylgalactosaminyltransferase 7	yes	GALNT7	-0.3	-0.16	-1.03	2.61	4	5161700	4100900	23872000	38521000	FALSE
F5GZ97	F5GZ97;Q9Y3C0;H0YGN0;F5GWI9;F5GXZ7	tr|F5GZ97|F5GZ97_HUMAN Coiled-coil domain-containing protein 53	no	CCDC53	0.05	0.23	-1.03	6.29	3	58910000	47635000	76020000	137770000	FALSE
F8WJN3	F8WJN3;Q16630	tr|F8WJN3|F8WJN3_HUMAN Cleavage and polyadenylation specificity factor subunit 6	yes	CPSF6	-0.07	0.09	-1.03	76.83	8	144400000	138530000	68330000	143840000	FALSE
H7BZW6	H7BZW6;O00422	tr|H7BZW6|H7BZW6_HUMAN Histone deacetylase complex subunit SAP18 (Fragment)	no	SAP18	-0.08	0.17	-1.03	28.95	1	6584000	6055500	3631200	13892000	FALSE
K7EK07	K7EK07;P84243;K7EMV3;A0A590UJJ6;B4DEB1;K7ES00;Q6NXT2	tr|K7EK07|K7EK07_HUMAN Histone H3 (Fragment)	no	H3F3B;H3F3A;H3F3C	-0.07	0.07	-1.03	27.73	11	1215600000	1211800000	586830000	1162500000	FALSE
O14974	O14974;F8VZN8	sp|O14974|MYPT1_HUMAN Protein phosphatase 1 regulatory subunit 12A	yes	PPP1R12A	-0.11	0.08	-1.03	100	28	22749000	18527000	23517000	44711000	FALSE
O60493	O60493	sp|O60493|SNX3_HUMAN Sorting nexin-3	yes	SNX3	-0.04	0.14	-1.03	22.52	11	276650000	206720000	474830000	513240000	FALSE
O75146	O75146	sp|O75146|HIP1R_HUMAN Huntingtin-interacting protein 1-related protein	yes	HIP1R	0.05	0.25	-1.03	30.13	12	39115000	42600000	22721000	44344000	FALSE
O75170	O75170;T1ECW5	sp|O75170|PP6R2_HUMAN Serine/threonine-protein phosphatase 6 regulatory subunit 2	yes	PPP6R2	-0.01	0.15	-1.03	13.34	5	25838000	21678000	26556000	48404000	FALSE
O95336	O95336;M0R261;M0R1L2;M0R0U3	sp|O95336|6PGL_HUMAN 6-phosphogluconolactonase	yes	PGLS	-0.04	0.17	-1.03	39.39	12	142340000	135380000	86756000	201820000	FALSE
P00505	P00505	sp|P00505|AATM_HUMAN Aspartate aminotransferase, mitochondrial	yes	GOT2	-0.11	0.08	-1.03	31.47	22	112440000	95018000	118650000	201710000	FALSE
P05198	P05198;H0YJS4;G3V4T5	sp|P05198|IF2A_HUMAN Eukaryotic translation initiation factor 2 subunit 1	yes	EIF2S1	-0.17	0.01	-1.03	100	16	711790000	668650000	715310000	1340700000	FALSE
P07355	P07355;H0YMW4;H0YN42;A6NMY6;H0YL33;H0YMD0;H0YMU9;H0YM50;H0YKS4;H0YNB8	sp|P07355|ANXA2_HUMAN Annexin A2	yes	ANXA2;ANXA2P2	-0.05	0.13	-1.03	100	45	4954700000	4633800000	5237000000	9986500000	FALSE
Q71UI9	Q71UI9;P0C0S5;C9J0D1;A0A494C189;C9J386	sp|Q71UI9|H2AV_HUMAN Histone H2A.V	no	H2AFV;H2AFZ	-0.06	0.11	-1.03	2.55	5	123790000	116160000	113710000	208170000	FALSE
P11413	P11413;E7EUI8;E7EM57;E9PD92	sp|P11413|G6PD_HUMAN Glucose-6-phosphate 1-dehydrogenase	no	G6PD	-0.06	0.1	-1.03	93.55	27	248400000	235950000	296070000	572510000	FALSE
P13073	P13073;H3BN72;H3BNV9;Q86WV2	sp|P13073|COX41_HUMAN Cytochrome c oxidase subunit 4 isoform 1, mitochondrial	no	COX4I1	-0.07	0.13	-1.03	17.53	7	46998000	38403000	47370000	89248000	FALSE
P30519	P30519;I3L4P8;A0A1B0GXH0;I3L463;I3L159;I3L1F5;A0A087WT44;I3L276	sp|P30519|HMOX2_HUMAN Heme oxygenase 2	no	HMOX2	-0.06	0.14	-1.03	15.64	4	15127000	16176000	21733000	38308000	FALSE
P47755	P47755;F8W9N7;C9JUG7;A0A0D9SET8	sp|P47755|CAZA2_HUMAN F-actin-capping protein subunit alpha-2	yes	CAPZA2	-0.05	0.11	-1.03	72.91	9	890690000	820930000	543910000	1004700000	FALSE
P60981	P60981;F6RFD5	sp|P60981|DEST_HUMAN Destrin	yes	DSTN	-0.07	0.13	-1.03	50.24	13	63561000	104280000	115250000	203940000	FALSE
Q00653	Q00653	sp|Q00653|NFKB2_HUMAN Nuclear factor NF-kappa-B p100 subunit	yes	NFKB2	-0.13	0.09	-1.03	24.1	5	51119000	45034000	25759000	29905000	FALSE
Q14376	Q14376;Q5QPP4;Q5QPP9;Q5QPP3	sp|Q14376|GALE_HUMAN UDP-glucose 4-epimerase	no	GALE	-0.13	0.07	-1.03	46.97	8	103030000	83550000	133260000	202190000	FALSE
Q2KHT3	Q2KHT3	sp|Q2KHT3|CL16A_HUMAN Protein CLEC16A	yes	CLEC16A	-0.05	0.17	-1.03	8.92	4	24507000	28794000	10110000	50255000	FALSE
Q5BKZ1	Q5BKZ1;A0A0A0MRN4	sp|Q5BKZ1|ZN326_HUMAN DBIRD complex subunit ZNF326	yes	ZNF326	-0.15	0.1	-1.03	15.48	11	33610000	36757000	21938000	45138000	FALSE
Q86U86	Q86U86;E7EVG2;H0Y5B5	sp|Q86U86|PB1_HUMAN Protein polybromo-1	yes	PBRM1	-0.02	0.2	-1.03	31.74	14	100950000	97055000	43157000	86249000	FALSE
Q8N4Q1	Q8N4Q1	sp|Q8N4Q1|MIA40_HUMAN Mitochondrial intermembrane space import and assembly protein 40	no	CHCHD4	-0.29	-0.07	-1.03	9.34	1	73497000	58930000	61827000	114250000	FALSE
Q96RT1	Q96RT1	sp|Q96RT1|ERBIN_HUMAN Erbin	yes	ERBB2IP	-0.1	0.05	-1.03	32.76	22	7660800	8240700	15244000	30698000	FALSE
Q9BXP5	Q9BXP5;H7C3A1	sp|Q9BXP5|SRRT_HUMAN Serrate RNA effector molecule homolog	yes	SRRT	-0.1	0.12	-1.03	46.27	27	138800000	126410000	192430000	380960000	FALSE
Q9NY33	Q9NY33;G3V1D3;G3V180	sp|Q9NY33|DPP3_HUMAN Dipeptidyl peptidase 3	no	DPP3	-0.17	0.01	-1.03	79.82	14	125260000	113460000	166390000	342130000	FALSE
H3BV85	H3BV85;H3BTW0;A0A0B4J295;A0A087WZT3;H3BVE0;Q9H3K6	tr|H3BV85|H3BV85_HUMAN BolA-like protein 2	no	BOLA2B;BOLA2	-0.16	0.03	-1.02	5.63	1	76694000	65899000	61164000	120910000	FALSE
A0A0C4DG98	A0A0C4DG98;Q8NI27;H0Y7U4	tr|A0A0C4DG98|A0A0C4DG98_HUMAN THO complex subunit 2	yes	THOC2	-0.11	0.03	-1.02	11.01	13	2611700	2723400	5962900	9119000	FALSE
A0A0D9SGJ6	A0A0D9SGJ6;J3KQV8;O43426	tr|A0A0D9SGJ6|A0A0D9SGJ6_HUMAN Phosphoinositide 5-phosphatase	yes	SYNJ1	-0.08	0.1	-1.02	32.97	13	11511000	9394600	11390000	15919000	FALSE
A0A3B3IUB5	A0A3B3IUB5;Q8TCT9;A0A075B6F6;A0A0S2Z6F0;A0A3B3IT72	tr|A0A3B3IUB5|A0A3B3IUB5_HUMAN Minor histocompatibility antigen H13	no	HM13	-0.05	0.19	-1.02	1.63	2	3366300	3681400	3622900	6952500	FALSE
F5H4Q5	F5H4Q5;A5D8V6	tr|F5H4Q5|F5H4Q5_HUMAN Vacuolar protein sorting-associated protein 37C (Fragment)	no	VPS37C	-0.06	0.13	-1.02	16.73	2	15437000	17787000	42776000	62509000	FALSE
D6RCD0	D6RCD0;Q8NBQ5	tr|D6RCD0|D6RCD0_HUMAN Estradiol 17-beta-dehydrogenase 11	yes	HSD17B11	0	0.18	-1.02	3.11	4	3496100	4292600	3996200	6382100	FALSE
E5RHG8	E5RHG8;Q15369;R4GMY8	tr|E5RHG8|E5RHG8_HUMAN Elongin-C (Fragment)	no	TCEB1	-0.1	0.04	-1.02	7.22	2	15762000	16546000	63567000	92876000	FALSE
O43865	O43865;H0Y8B3;Q96HN2	sp|O43865|SAHH2_HUMAN S-adenosylhomocysteine hydrolase-like protein 1	yes	AHCYL1;AHCYL2	-0.11	0.08	-1.02	6.86	5	26693000	11971000	32459000	59539000	FALSE
O75165	O75165	sp|O75165|DJC13_HUMAN DnaJ homolog subfamily C member 13	no	DNAJC13	-0.04	0.12	-1.02	58.33	17	105570000	98244000	111810000	212040000	FALSE
O95793	O95793;Q5JW30	sp|O95793|STAU1_HUMAN Double-stranded RNA-binding protein Staufen homolog 1	yes	STAU1	-0.06	0.15	-1.02	8.37	7	7448600	7290000	5179200	9472500	FALSE
Q5T9B7	Q5T9B7;P00568;H0YID2	tr|Q5T9B7|Q5T9B7_HUMAN Adenylate kinase isoenzyme 1	no	AK1	-0.15	0	-1.02	4.79	4	183870000	146680000	91394000	196970000	FALSE
P05976	P05976;P08590	sp|P05976|MYL1_HUMAN Myosin light chain 1/3, skeletal muscle isoform	no	MYL1;MYL3	-0.12	0.05	-1.02	1.82	1	10451000	4522500	21180000	31982000	FALSE
P08574	P08574	sp|P08574|CY1_HUMAN Cytochrome c1, heme protein, mitochondrial	no	CYC1	-0.21	0	-1.02	15.94	5	135720000	108330000	140630000	264070000	FALSE
P12956	P12956;B1AHC9	sp|P12956|XRCC6_HUMAN X-ray repair cross-complementing protein 6	yes	XRCC6	-0.06	0.12	-1.02	100	35	1903100000	1827200000	1765500000	3279800000	FALSE
P19387	P19387	sp|P19387|RPB3_HUMAN DNA-directed RNA polymerase II subunit RPB3	no	POLR2C	-0.1	0.05	-1.02	22.52	7	52108000	42499000	68061000	124540000	FALSE
P23528	P23528;G3V1A4;E9PP50;E9PK25;E9PQB7	sp|P23528|COF1_HUMAN Cofilin-1	yes	CFL1	-0.07	0.05	-1.02	100	21	592270000	544820000	1042500000	1886000000	FALSE
P30049	P30049	sp|P30049|ATPD_HUMAN ATP synthase subunit delta, mitochondrial	no	ATP5D	-0.21	0	-1.02	2.49	3	9340700	9209500	7313000	16123000	FALSE
P40925	P40925;A0A5K1VW95;B9A041;B8ZZ51;C9JF79	sp|P40925|MDHC_HUMAN Malate dehydrogenase, cytoplasmic	yes	MDH1	-0.17	0.02	-1.02	9.03	10	31240000	26531000	54230000	89935000	FALSE
P46108	P46108;I3L297	sp|P46108|CRK_HUMAN Adapter molecule crk	yes	CRK	-0.08	0.2	-1.02	27.18	12	99588000	71720000	90596000	154680000	FALSE
P49189	P49189	sp|P49189|AL9A1_HUMAN 4-trimethylaminobutyraldehyde dehydrogenase	no	ALDH9A1	-0.15	0.07	-1.02	17.11	11	44316000	47320000	47665000	84556000	FALSE
P49773	P49773	sp|P49773|HINT1_HUMAN Adenosine 5-monophosphoramidase HINT1	yes	HINT1	-0.02	0.18	-1.02	25.62	7	19383000	18164000	38648000	53139000	FALSE
P51570	P51570;K7EII7	sp|P51570|GALK1_HUMAN Galactokinase	yes	GALK1	-0.07	0.1	-1.02	18.19	10	113410000	104380000	111400000	181460000	FALSE
P63167	P63167	sp|P63167|DYL1_HUMAN Dynein light chain 1, cytoplasmic	no	DYNLL1	-0.03	0.13	-1.02	83.85	3	1833000000	1707300000	2120600000	3854700000	FALSE
Q5R3I4	Q5R3I4;H7C089	sp|Q5R3I4|TTC38_HUMAN Tetratricopeptide repeat protein 38	no	TTC38	-0.02	0.2	-1.02	7.6	4	18345000	14727000	24591000	38901000	FALSE
Q68EM7	Q68EM7	sp|Q68EM7|RHG17_HUMAN Rho GTPase-activating protein 17	yes	ARHGAP17	-0.03	0.28	-1.02	50.17	19	10775000	12894000	16056000	34295000	FALSE
Q8TCU6	Q8TCU6;H0YDZ4	sp|Q8TCU6|PREX1_HUMAN Phosphatidylinositol 3,4,5-trisphosphate-dependent Rac exchanger 1 protein	yes	PREX1	-0.09	0.14	-1.02	19.66	13	46335000	47656000	55166000	135980000	FALSE
Q96JQ0	Q96JQ0	sp|Q96JQ0|PCD16_HUMAN Protocadherin-16	yes	DCHS1	-0.34	-0.11	-1.02	48.5	13	1056800	1122900	1576000	5018500	FALSE
Q9BUH6	Q9BUH6	sp|Q9BUH6|PAXX_HUMAN Protein PAXX	yes	C9orf142	-0.1	0.09	-1.02	26.38	5	146120000	146550000	94380000	171830000	FALSE
Q9NRK6	Q9NRK6;Q9NUT2	sp|Q9NRK6|ABCBA_HUMAN ATP-binding cassette sub-family B member 10, mitochondrial	no	ABCB10;ABCB8	-0.05	0.12	-1.02	16.59	2	37942000	35862000	55388000	110850000	FALSE
Q9NTI5	Q9NTI5;A9IYQ1	sp|Q9NTI5|PDS5B_HUMAN Sister chromatid cohesion protein PDS5 homolog B	yes	PDS5B	0.02	0.12	-1.02	100	25	88457000	91490000	19611000	31134000	FALSE
Q9NUB1	Q9NUB1	sp|Q9NUB1|ACS2L_HUMAN Acetyl-coenzyme A synthetase 2-like, mitochondrial	no	ACSS1	0.01	0.15	-1.02	4.05	3	9240200	9026400	3868900	10065000	FALSE
Q9UEU0	Q9UEU0;H0YJL5;H0YJJ5	sp|Q9UEU0|VTI1B_HUMAN Vesicle transport through interaction with t-SNAREs homolog 1B	no	VTI1B	-0.08	0.12	-1.02	13.36	2	14356000	12345000	16322000	34866000	FALSE
Q9Y2Q3	Q9Y2Q3;E9PFN5;C9JNT3	sp|Q9Y2Q3|GSTK1_HUMAN Glutathione S-transferase kappa 1	no	GSTK1	-0.14	0.07	-1.02	17.06	8	66183000	43096000	107680000	197490000	FALSE
A0A0U1RR46	A0A0U1RR46;A0A0X1KG69;A0A087WUZ6;A0A2R8Y549;Q8NI35	tr|A0A0U1RR46|A0A0U1RR46_HUMAN InaD-like protein	no	INADL	-0.03	0.13	-1.01	1.43	1	149410000	145040000	136600000	252960000	FALSE
F6WIT2	F6WIT2;A6PVN5;A0A804CD06;Q15257;A6PVN8;C9IZ76;A6PVN6;Q5T949	tr|F6WIT2|F6WIT2_HUMAN Serine/threonine-protein phosphatase 2A activator	no	PPP2R4	-0.19	-0.04	-1.01	5.64	4	28081000	24601000	41086000	62291000	FALSE
A6NIH7	A6NIH7	sp|A6NIH7|U119B_HUMAN Protein unc-119 homolog B	no	UNC119B	-0.2	0.34	-1.01	4.57	1	8254000	6861300	6211400	10576000	FALSE
B4DJL6	B4DJL6;Q96SY0;H3BMK7;H3BP17;B4DVT3	tr|B4DJL6|B4DJL6_HUMAN Integrator complex subunit 14	no	VWA9	-0.03	0.15	-1.01	15.25	2	115460000	115980000	45911000	74200000	FALSE
B9A018	B9A018;Q53GS9;F8WC91	tr|B9A018|B9A018_HUMAN U4/U6.U5 tri-snRNP-associated protein 2	yes	USP39	-0.1	0.08	-1.01	9.54	7	11645000	13685000	12591000	25441000	FALSE
C9J8T0	C9J8T0;P57772	tr|C9J8T0|C9J8T0_HUMAN Selenocysteine-specific elongation factor	no	EEFSEC	-0.02	0.19	-1.01	2.75	3	8824500	8249400	6484200	11101000	FALSE
E9PL57	E9PL57;F8VSA6;E9PS38;S4R3E9	tr|E9PL57|E9PL57_HUMAN NEDD8-MDP1 readthrough (Fragment)	no	NEDD8-MDP1;NEDD8	-0.19	0.05	-1.01	24	4	479210000	395630000	68889000	125230000	FALSE
H0YGM0	H0YGM0;Q9H078;A0A2R8Y602;A0A2U3TZY2	tr|H0YGM0|H0YGM0_HUMAN Caseinolytic peptidase B protein homolog (Fragment)	no	CLPB	-0.06	0.09	-1.01	34.52	5	24436000	24459000	18194000	33059000	FALSE
H3BMM5	H3BMM5;Q96AX1;A0A2R8YF87;F5H6Y0	tr|H3BMM5|H3BMM5_HUMAN Uncharacterized protein	no	VPS33A	0	0.21	-1.01	14.55	6	27412000	27551000	28974000	59335000	FALSE
H7BXZ6	H7BXZ6;Q8IXI2	tr|H7BXZ6|H7BXZ6_HUMAN Mitochondrial Rho GTPase	no	RHOT1	-0.02	0.16	-1.01	10.48	4	22554000	21017000	14795000	36944000	FALSE
O43583	O43583;F8VVL1	sp|O43583|DENR_HUMAN Density-regulated protein	yes	DENR	-0.06	0.04	-1.01	100	10	380420000	337610000	100980000	206170000	FALSE
O95202	O95202	sp|O95202|LETM1_HUMAN Mitochondrial proton/calcium exchanger protein	no	LETM1	-0.17	0.12	-1.01	39.5	13	107770000	101620000	106860000	223050000	FALSE
P00167	P00167	sp|P00167|CYB5_HUMAN Cytochrome b5	no	CYB5A	-0.03	0.11	-1.01	11.47	2	228670000	211190000	159700000	293320000	FALSE
P07384	P07384	sp|P07384|CAN1_HUMAN Calpain-1 catalytic subunit	yes	CAPN1	-0.05	0.21	-1.01	100	20	1597200000	1430200000	948800000	1835600000	FALSE
P14868	P14868	sp|P14868|SYDC_HUMAN Aspartate--tRNA ligase, cytoplasmic	yes	DARS	-0.06	0.11	-1.01	66.96	12	452040000	636890000	223400000	1314800000	FALSE
P22004	P22004	sp|P22004|BMP6_HUMAN Bone morphogenetic protein 6	no	BMP6	0.13	0.31	-1.01	11.43	1	23060000	18922000	12306000	27455000	FALSE
P27695	P27695;G3V3M6;G3V5Q1;G3V3C7;A0A0C4DGK8;G3V5D9;G3V5M0;G3V359	sp|P27695|APEX1_HUMAN DNA-(apurinic or apyrimidinic site) endonuclease	yes	APEX1	-0.14	0.04	-1.01	47.94	18	321900000	272270000	342650000	585800000	FALSE
P37840	P37840;E7EPV7;A0A669KB41;A0A669KBH5;H6UYS7	sp|P37840|SYUA_HUMAN Alpha-synuclein	yes	SNCA	0.11	0.27	-1.01	8.6	6	12595000	12668000	5770100	14363000	FALSE
P41208	P41208	sp|P41208|CETN2_HUMAN Centrin-2	yes	CETN2	0	0.15	-1.01	27.85	6	125430000	106730000	233000000	394750000	FALSE
Q15050	Q15050	sp|Q15050|RRS1_HUMAN Ribosome biogenesis regulatory protein homolog	no	RRS1	-0.15	0	-1.01	27.25	5	33915000	28262000	45101000	80521000	FALSE
Q1KMD3	Q1KMD3;H3BQZ7	sp|Q1KMD3|HNRL2_HUMAN Heterogeneous nuclear ribonucleoprotein U-like protein 2	yes	HNRNPUL2;HNRNPUL2-BSCL2	-0.06	0.11	-1.01	87.84	23	238540000	229040000	330990000	607810000	FALSE
Q2M1Z3	Q2M1Z3	sp|Q2M1Z3|RHG31_HUMAN Rho GTPase-activating protein 31	yes	ARHGAP31	-0.18	0.07	-1.01	100	41	8221100	7083500	23309000	44510000	FALSE
Q6IBS0	Q6IBS0;A0A7I2V5B1;D6RG15;A0A7I2V2U8;A0A7I2V5D3	sp|Q6IBS0|TWF2_HUMAN Twinfilin-2	no	TWF2	-0.17	0.04	-1.01	23.13	7	21552000	21287000	40825000	84539000	FALSE
Q70CQ2	Q70CQ2;H7C183	sp|Q70CQ2|UBP34_HUMAN Ubiquitin carboxyl-terminal hydrolase 34	yes	USP34	-0.14	0.06	-1.01	34.23	9	10155000	9547000	9038700	21009000	FALSE
Q7L0Y3	Q7L0Y3;C9JVB6	sp|Q7L0Y3|TM10C_HUMAN tRNA methyltransferase 10 homolog C	yes	TRMT10C	-0.19	-0.04	-1.01	10.26	9	5431200	6889000	14197000	35355000	FALSE
Q7Z4I7	Q7Z4I7	sp|Q7Z4I7|LIMS2_HUMAN LIM and senescent cell antigen-like-containing domain protein 2	yes	LIMS2	0.08	0.43	-1.01	2.8	7	2000600	2047100	4429100	8538200	FALSE
Q8NCW5	Q8NCW5;A0A7P0TA18;A0A7P0T9Y2;Q5T3I4;Q5T3I3;A0A7P0TAG8;A0A7P0Z426	sp|Q8NCW5|NNRE_HUMAN NAD(P)H-hydrate epimerase	no	APOA1BP	-0.21	-0.03	-1.01	2.83	2	20948000	14874000	10818000	16590000	FALSE
Q8TBC4	Q8TBC4	sp|Q8TBC4|UBA3_HUMAN NEDD8-activating enzyme E1 catalytic subunit	no	UBA3	-0.07	0.15	-1.01	30.51	7	127970000	112710000	149700000	286380000	FALSE
Q8WWN8	Q8WWN8;G5E9Y3	sp|Q8WWN8|ARAP3_HUMAN Arf-GAP with Rho-GAP domain, ANK repeat and PH domain-containing protein 3	yes	ARAP3	-0.08	0.09	-1.01	56.06	12	18632000	16707000	16045000	31993000	FALSE
Q92665	Q92665	sp|Q92665|RT31_HUMAN 28S ribosomal protein S31, mitochondrial	no	MRPS31	-0.13	0.05	-1.01	16.01	8	57738000	49089000	37737000	139380000	FALSE
Q96CT7	Q96CT7;M0R2F5	sp|Q96CT7|CC124_HUMAN Coiled-coil domain-containing protein 124	yes	CCDC124	-0.08	0.1	-1.01	17.19	6	10463000	6317800	9903000	23435000	FALSE
Q9UNZ2	Q9UNZ2;F2Z2K0	sp|Q9UNZ2|NSF1C_HUMAN NSFL1 cofactor p47	yes	NSFL1C	0.01	0.2	-1.01	77.22	10	809220000	723970000	239240000	723430000	FALSE
Q9Y4I1	Q9Y4I1;G3V394;F8WE88	sp|Q9Y4I1|MYO5A_HUMAN Unconventional myosin-Va	yes	MYO5A	0.01	0.2	-1.01	42.92	32	39284000	42196000	45163000	74204000	FALSE
A0A7I2YQU0	A0A7I2YQU0;A0A7I2V594;A0A087WXC5;E7ESZ7;O95299;A0A7I2V5L0;A0A7I2V3H5;A0A7I2V438;A0A7I2V2W9;A0A7I2V458;A0A7I2V2X3;A0A7I2V419;A0A7I2V5U7;A0A7I2V5B2;H7C1Y7;H7C2X4;A0A7I2V2N6;A0A7I2V4N8;A0A7I2V327;Q8N1B9;A0A7I2V2I6;A0A7I2V3D4;A0A7I2V2F6;C9J6X0	tr|A0A7I2YQU0|A0A7I2YQU0_HUMAN NADH dehydrogenase [ubiquinone] 1 alpha subcomplex subunit 10, mitochondrial	no	NDUFA10	-0.03	0.12	-1	10	9	37414000	37518000	40577000	73233000	FALSE
A0A087WYN9	A0A087WYN9;Q7Z478	tr|A0A087WYN9|A0A087WYN9_HUMAN ATP-dependent RNA helicase DHX29	yes	DHX29	0.03	0.14	-1	24.08	7	31659000	30823000	15179000	41854000	FALSE
A0A0A0MTH3	A0A0A0MTH3;Q13418	tr|A0A0A0MTH3|A0A0A0MTH3_HUMAN 59 kDa serine/threonine-protein kinase	yes	ILK	-0.04	0.18	-1	19.26	13	151690000	150990000	192290000	365740000	FALSE
A0A494C1F2	A0A494C1F2;P35658;A0A0A0MSW3	tr|A0A494C1F2|A0A494C1F2_HUMAN Nuclear pore complex protein Nup214	yes	NUP214	-0.05	0.07	-1	41.01	24	6043700	7070900	21054000	36560000	FALSE
A0A6Q8PH20	A0A6Q8PH20;B7Z574;A0A6Q8PFE5;E9PDE4	tr|A0A6Q8PH20|A0A6Q8PH20_HUMAN Calpain inhibitor	yes	CAST	-0.12	0.03	-1	100	30	496820000	439170000	572650000	1021900000	FALSE
G5E9X1	G5E9X1;B3KQH5;Q9UL03	tr|G5E9X1|G5E9X1_HUMAN Integrator complex subunit 6	no	INTS6	-0.09	0.09	-1	1.64	2	3288700	3172700	6152800	9946100	FALSE
C9J5N1	C9J5N1;B3KSP9;Q9BTE6;L7N2F4	tr|C9J5N1|C9J5N1_HUMAN PTGES3L-AARSD1 readthrough	no	PTGES3L-AARSD1;AARSD1	-0.04	0.17	-1	18.71	3	13697000	11882000	3560200	6466200	FALSE
B7WPG3	B7WPG3;C9IYN3;V9GYK2;Q8WVV9	tr|B7WPG3|B7WPG3_HUMAN Heterogeneous nuclear ribonucleoprotein L-like	no	HNRNPLL	-0.04	0.14	-1	8.56	9	10820000	9270500	14177000	34604000	FALSE
H3BQK9	H3BQK9;H3BPE1;A0A7P0MQR8	tr|H3BQK9|H3BQK9_HUMAN Microtubule-actin cross-linking factor 1, isoforms 1/2/3/5	yes	MACF1	-0.1	0.13	-1	100	110	932990000	824490000	665060000	1225200000	FALSE
X6R3T8	X6R3T8;J3QLH3;Q9UHR5;F5H478;J3KRU5;J3QQJ0;J3KS14	tr|X6R3T8|X6R3T8_HUMAN SAP30-binding protein	yes	SAP30BP	-0.15	-0.03	-1	9.08	6	10353000	12868000	13897000	25354000	FALSE
O00159	O00159;F5H6E2	sp|O00159|MYO1C_HUMAN Unconventional myosin-Ic	yes	MYO1C	0.03	0.15	-1	59.72	33	165990000	149390000	267320000	570180000	FALSE
O15121	O15121	sp|O15121|DEGS1_HUMAN Sphingolipid delta(4)-desaturase DES1	no	DEGS1	0.17	0.33	-1	1.97	1	4727900	4618700	7563700	16536000	FALSE
P00558	P00558	sp|P00558|PGK1_HUMAN Phosphoglycerate kinase 1	yes	PGK1	-0.1	0.07	-1	100	28	802610000	729220000	858530000	1491500000	FALSE
P04899	P04899	sp|P04899|GNAI2_HUMAN Guanine nucleotide-binding protein G(i) subunit alpha-2	no	GNAI2	0.01	0.15	-1	32.09	15	232900000	212670000	257410000	498070000	FALSE
P17050	P17050	sp|P17050|NAGAB_HUMAN Alpha-N-acetylgalactosaminidase	no	NAGA	-0.07	0.15	-1	4.12	3	1777700	1820700	10731000	16936000	FALSE
P25705	P25705	sp|P25705|ATPA_HUMAN ATP synthase subunit alpha, mitochondrial	no	ATP5A1	-0.09	0.07	-1	100	23	891820000	783620000	1040100000	1980200000	FALSE
P26641	P26641	sp|P26641|EF1G_HUMAN Elongation factor 1-gamma	yes	EEF1G	-0.1	0.06	-1	49.11	15	485820000	441420000	288160000	527200000	FALSE
P49441	P49441;E7ET59;E7EUX4;E7ENF2	sp|P49441|INPP_HUMAN Inositol polyphosphate 1-phosphatase	no	INPP1	-0.11	0.05	-1	20.93	8	34451000	33359000	80837000	138380000	FALSE
P49720	P49720;A0A087WUL2;A0A087WXQ8;A0A087WY10	sp|P49720|PSB3_HUMAN Proteasome subunit beta type-3	no	PSMB3	-0.13	0.01	-1	27.6	8	65295000	62454000	58182000	101270000	FALSE
P51688	P51688	sp|P51688|SPHM_HUMAN N-sulphoglucosamine sulphohydrolase	no	SGSH	-0.05	0.14	-1	5.6	3	9183400	9605900	22274000	32383000	FALSE
P54802	P54802	sp|P54802|ANAG_HUMAN Alpha-N-acetylglucosaminidase	no	NAGLU	-0.16	0.05	-1	14.22	3	13417000	13133000	15105000	24196000	FALSE
P68402	P68402;J3KNE3	sp|P68402|PA1B2_HUMAN Platelet-activating factor acetylhydrolase IB subunit alpha2	yes	PAFAH1B2	-0.05	0.09	-1	54.7	7	192820000	184980000	151300000	299670000	FALSE
Q07021	Q07021;I3L3Q7;I3L3B0	sp|Q07021|C1QBP_HUMAN Complement component 1 Q subcomponent-binding protein, mitochondrial	yes	C1QBP	-0.17	0	-1	68.85	10	372100000	319230000	569400000	1000800000	FALSE
Q10567	Q10567;C9J1E7	sp|Q10567|AP1B1_HUMAN AP-1 complex subunit beta-1	yes	AP1B1	-0.1	0.05	-1	74.99	27	352930000	344300000	240680000	425940000	FALSE
Q15836	Q15836	sp|Q15836|VAMP3_HUMAN Vesicle-associated membrane protein 3	yes	VAMP3	-0.05	0.05	-1	11.43	6	50198000	42681000	56224000	86342000	FALSE
Q6NVY1	Q6NVY1;B9A058	sp|Q6NVY1|HIBCH_HUMAN 3-hydroxyisobutyryl-CoA hydrolase, mitochondrial	no	HIBCH	0	0.15	-1	42.03	4	258680000	220120000	136290000	258450000	FALSE
Q8IZ21	Q8IZ21	sp|Q8IZ21|PHAR4_HUMAN Phosphatase and actin regulator 4	yes	PHACTR4	-0.04	0.26	-1	40.91	21	19787000	5191600	12729000	23000000	FALSE
Q96LD4	Q96LD4	sp|Q96LD4|TRI47_HUMAN E3 ubiquitin-protein ligase TRIM47	yes	TRIM47	-0.12	0.1	-1	34.3	8	86997000	95006000	113970000	221140000	FALSE
Q96QK1	Q96QK1	sp|Q96QK1|VPS35_HUMAN Vacuolar protein sorting-associated protein 35	yes	VPS35	-0.07	0.05	-1	100	24	445560000	423670000	430680000	550800000	FALSE
Q9BWJ5	Q9BWJ5	sp|Q9BWJ5|SF3B5_HUMAN Splicing factor 3B subunit 5	no	SF3B5	-0.06	0.1	-1	2.35	2	25149000	23422000	29000000	48385000	FALSE
Q9C0C9	Q9C0C9	sp|Q9C0C9|UBE2O_HUMAN (E3-independent) E2 ubiquitin-conjugating enzyme	yes	UBE2O	-0.28	-0.05	-1	32.43	11	1378600	1569200	4234500	6038000	FALSE
Q9NQT8	Q9NQT8	sp|Q9NQT8|KI13B_HUMAN Kinesin-like protein KIF13B	yes	KIF13B	-0.09	0.19	-1	100	26	34226000	37197000	35301000	79159000	FALSE
Q9NU22	Q9NU22	sp|Q9NU22|MDN1_HUMAN Midasin	yes	MDN1	-0.03	0.11	-1	28.46	12	76215000	56000000	40798000	95337000	FALSE
Q9UJF2	Q9UJF2;H0Y638	sp|Q9UJF2|NGAP_HUMAN Ras GTPase-activating protein nGAP	yes	RASAL2	-0.05	0.12	-1	100	17	31727000	27594000	29109000	60593000	FALSE
Q9UJS0	Q9UJS0	sp|Q9UJS0|CMC2_HUMAN Calcium-binding mitochondrial carrier protein Aralar2	no	SLC25A13	-0.07	0.14	-1	6.35	4	7646800	8076000	8984500	18200000	FALSE
Q9UPU5	Q9UPU5	sp|Q9UPU5|UBP24_HUMAN Ubiquitin carboxyl-terminal hydrolase 24	yes	USP24	-0.15	0.1	-1	100	19	9573200	8655100	7592700	17754000	FALSE
Q9Y371	Q9Y371;A0A087WW40	sp|Q9Y371|SHLB1_HUMAN Endophilin-B1	yes	SH3GLB1	-0.03	0.17	-1	3.68	8	42498000	41232000	61117000	111750000	FALSE
Q9Y4C8	Q9Y4C8	sp|Q9Y4C8|RBM19_HUMAN Probable RNA-binding protein 19	no	RBM19	-0.19	-0.04	-1	9.46	2	38512000	35328000	30155000	44252000	FALSE
A0A087WWM4	A0A087WWM4;F8WAN9;Q9P2T1;H0YMB3;H0YNJ6;H0YLV5;H0YLB8;H0YNH0	tr|A0A087WWM4|A0A087WWM4_HUMAN GMP reductase	yes	GMPR2	-0.1	-0.04	-0.99	22.5	7	36535000	28446000	8329800	29742000	FALSE
A0A087WZF1	A0A087WZF1;Q93052;C9JUT4	tr|A0A087WZF1|A0A087WZF1_HUMAN Lipoma-preferred partner	yes	LPP	-0.18	-0.07	-0.99	9.35	11	6638800	4903700	7500600	12798000	FALSE
A0A096LPC5	A0A096LPC5;A0A0A0MR88;Q9Y4E1;J3KP36	tr|A0A096LPC5|A0A096LPC5_HUMAN WASH complex subunit 2C	yes	FAM21C	-0.1	0.07	-0.99	97.37	48	93749000	83054000	128770000	254680000	FALSE
A0A0B4J1Z1	A0A0B4J1Z1;C9JAB2;Q16629	tr|A0A0B4J1Z1|A0A0B4J1Z1_HUMAN Serine/arginine-rich-splicing factor 7	no	SRSF7	0.01	0.12	-0.99	3.92	4	5044500	4918000	14232000	24462000	FALSE
A8MU58	A8MU58;Q13155	tr|A8MU58|A8MU58_HUMAN Aminoacyl tRNA synthase complex-interacting multifunctional protein 2	no	AIMP2	0.06	0.12	-0.99	41.18	4	70129000	74496000	67224000	115960000	FALSE
B4DY09	B4DY09;Q12905	tr|B4DY09|B4DY09_HUMAN Interleukin enhancer-binding factor 2	yes	ILF2	-0.03	0.08	-0.99	65.75	15	107200000	126360000	73711000	150730000	FALSE
E9PLP8	E9PLP8;Q12996	tr|E9PLP8|E9PLP8_HUMAN Cleavage stimulation factor subunit 3	yes	CSTF3	-0.05	0.17	-0.99	9.05	9	11968000	16076000	9419800	21632000	FALSE
O15254	O15254	sp|O15254|ACOX3_HUMAN Peroxisomal acyl-coenzyme A oxidase 3	no	ACOX3	-0.17	-0.02	-0.99	10.7	4	44465000	39046000	77560000	128090000	FALSE
O43395	O43395	sp|O43395|PRPF3_HUMAN U4/U6 small nuclear ribonucleoprotein Prp3	yes	PRPF3	-0.05	0.14	-0.99	21.39	12	29132000	27021000	15532000	33928000	FALSE
O43776	O43776	sp|O43776|SYNC_HUMAN Asparagine--tRNA ligase, cytoplasmic	yes	NARS	-0.05	0.09	-0.99	61.78	15	361920000	206340000	332530000	739630000	FALSE
O60664	O60664;K7ERZ3	sp|O60664|PLIN3_HUMAN Perilipin-3	yes	PLIN3	-0.07	0.07	-0.99	75.79	13	107600000	98657000	84855000	146100000	FALSE
O95747	O95747;C9JIG9	sp|O95747|OXSR1_HUMAN Serine/threonine-protein kinase OSR1	yes	OXSR1	-0.03	0.17	-0.99	38.32	9	49299000	39637000	49155000	112810000	FALSE
O95777	O95777;F2Z2Y6;C9JIZ0;C9JNV3	sp|O95777|LSM8_HUMAN U6 snRNA-associated Sm-like protein LSm8	no	LSM8	-0.17	0.05	-0.99	10.77	4	22353000	20109000	30900000	60100000	FALSE
P08559	P08559	sp|P08559|ODPA_HUMAN Pyruvate dehydrogenase E1 component subunit alpha, somatic form, mitochondrial	yes	PDHA1	-0.02	0.16	-0.99	13.35	9	19886000	15106000	15208000	32771000	FALSE
P12236	P12236	sp|P12236|ADT3_HUMAN ADP/ATP translocase 3	no	SLC25A6	-0.14	0.08	-0.99	10.8	16	21506000	18848000	25724000	39617000	FALSE
P23526	P23526	sp|P23526|SAHH_HUMAN Adenosylhomocysteinase	no	AHCY	-0.11	-0.02	-0.99	38.13	13	123770000	122000000	128310000	267450000	FALSE
P27348	P27348;E9PG15	sp|P27348|1433T_HUMAN 14-3-3 protein theta	no	YWHAQ	-0.09	0.02	-0.99	100	17	2339700000	2087800000	2374600000	4244300000	FALSE
X1WI28	X1WI28;P27635	tr|X1WI28|X1WI28_HUMAN 60S ribosomal protein L10 (Fragment)	no	RPL10	-0.07	-0.02	-0.99	51.82	8	582940000	529300000	1059600000	1894900000	FALSE
P28074	P28074	sp|P28074|PSB5_HUMAN Proteasome subunit beta type-5	no	PSMB5	-0.16	0.05	-0.99	10.41	7	11249000	14508000	16976000	26930000	FALSE
P35754	P35754	sp|P35754|GLRX1_HUMAN Glutaredoxin-1	no	GLRX	-0.05	0.09	-0.99	9.19	3	30590000	28701000	20104000	36657000	FALSE
P46063	P46063	sp|P46063|RECQ1_HUMAN ATP-dependent DNA helicase Q1	no	RECQL	-0.06	0.04	-0.99	44.58	24	195390000	157810000	283680000	474370000	FALSE
P51398	P51398;V9GZ61;V9GYW1;V9GYA7	sp|P51398|RT29_HUMAN 28S ribosomal protein S29, mitochondrial	no	DAP3	-0.08	0.13	-0.99	11.69	4	26913000	25766000	23251000	40117000	FALSE
P63172	P63172	sp|P63172|DYLT1_HUMAN Dynein light chain Tctex-type 1	no	DYNLT1	0	0.15	-0.99	6.51	2	40205000	40441000	33732000	45738000	FALSE
Q15814	Q15814	sp|Q15814|TBCC_HUMAN Tubulin-specific chaperone C	yes	TBCC	-0.08	0.12	-0.99	3.88	5	13762000	11517000	17798000	14285000	FALSE
Q16891	Q16891;B9A067;H7C463;C9J406	sp|Q16891|MIC60_HUMAN MICOS complex subunit MIC60	yes	IMMT	-0.05	0.06	-0.99	15.66	19	86256000	73502000	49085000	83035000	FALSE
Q6ZVM7	Q6ZVM7;F5H3S6	sp|Q6ZVM7|TM1L2_HUMAN TOM1-like protein 2	yes	TOM1L2	-0.1	0.06	-0.99	42.71	7	25042000	21629000	73321000	136040000	FALSE
Q8TAT6	Q8TAT6	sp|Q8TAT6|NPL4_HUMAN Nuclear protein localization protein 4 homolog	yes	NPLOC4	-0.16	0.06	-0.99	8.9	9	16456000	14858000	37826000	82098000	FALSE
Q8TDQ7	Q8TDQ7	sp|Q8TDQ7|GNPI2_HUMAN Glucosamine-6-phosphate isomerase 2	no	GNPDA2	-0.21	-0.04	-0.99	27.47	4	15642000	13378000	33037000	85719000	FALSE
Q92522	Q92522	sp|Q92522|H1X_HUMAN Histone H1.10	yes	H1FX	-0.03	0.08	-0.99	10.09	8	6589700	6044600	4578400	4976700	FALSE
Q96BW9	Q96BW9	sp|Q96BW9|TAM41_HUMAN Phosphatidate cytidylyltransferase, mitochondrial	no	TAMM41	-0.07	-0.02	-0.99	1.77	1	11070000	10698000	13706000	24736000	FALSE
Q96G03	Q96G03	sp|Q96G03|PGM2_HUMAN Phosphoglucomutase-2	yes	PGM2	-0.1	0.03	-0.99	54.22	23	457550000	390320000	435530000	773780000	FALSE
Q9BQG0	Q9BQG0;I3L1L3	sp|Q9BQG0|MBB1A_HUMAN Myb-binding protein 1A	yes	MYBBP1A	-0.09	0.02	-0.99	100	24	168170000	156950000	214140000	359540000	FALSE
Q9C0I1	Q9C0I1	sp|Q9C0I1|MTMRC_HUMAN Myotubularin-related protein 12	yes	MTMR12	0.05	0.24	-0.99	46.01	12	58290000	51058000	91120000	176710000	FALSE
Q9NPQ8	Q9NPQ8;H0YE35	sp|Q9NPQ8|RIC8A_HUMAN Synembryn-A	yes	RIC8A	-0.01	0.15	-0.99	19.49	7	13894000	13316000	15210000	28213000	FALSE
Q9UHI6	Q9UHI6;A0A7P0T9T8	sp|Q9UHI6|DDX20_HUMAN Probable ATP-dependent RNA helicase DDX20	yes	DDX20	-0.22	-0.09	-0.99	2.44	2	2118400	2358900	7228300	9874400	FALSE
Q9Y376	Q9Y376;A0A087X0K1	sp|Q9Y376|CAB39_HUMAN Calcium-binding protein 39	no	CAB39	-0.11	0.03	-0.99	6.5	5	45011000	41335000	35184000	72140000	FALSE
Q9Y6N1	Q9Y6N1	sp|Q9Y6N1|COX11_HUMAN Cytochrome c oxidase assembly protein COX11, mitochondrial	no	COX11	-0.11	0.01	-0.99	2.08	1	11775000	8867600	12901000	22305000	FALSE
A0A0J9YXM6	A0A0J9YXM6;Q562E7	tr|A0A0J9YXM6|A0A0J9YXM6_HUMAN WD repeat-containing protein 81	yes	WDR81	-0.08	-0.03	-0.98	11.23	6	30185000	33133000	44887000	104630000	FALSE
A0A7I2V4L6	A0A7I2V4L6;O15498;A0A7I2V3A1;A0A7I2V3V7	tr|A0A7I2V4L6|A0A7I2V4L6_HUMAN Synaptobrevin homolog YKT6	yes	YKT6	0.08	0.2	-0.98	4.84	6	7903100	7046900	8191100	17538000	FALSE
A0A7P0Z4M5	A0A7P0Z4M5	tr|A0A7P0Z4M5|A0A7P0Z4M5_HUMAN Coiled-coil and C2 domain-containing protein 1A (Fragment)	no		0.19	0.27	-0.98	2.72	7	70536000	75137000	32416000	64635000	FALSE
A0AVT1	A0AVT1	sp|A0AVT1|UBA6_HUMAN Ubiquitin-like modifier-activating enzyme 6	yes	UBA6	-0.09	0.07	-0.98	19.79	21	39808000	39775000	47463000	97590000	FALSE
A8MY26	A8MY26;A8MTY9;O14972	tr|A8MY26|A8MY26_HUMAN Vacuolar protein sorting-associated protein 26C	no	DSCR3	-0.06	0.05	-0.98	15.86	1	11221000	9388300	6750400	10789000	FALSE
C9J0K6	C9J0K6;P30626;B4DHQ6	tr|C9J0K6|C9J0K6_HUMAN Sorcin	no	SRI	-0.02	0.1	-0.98	5.02	8	49149000	45766000	43663000	80620000	FALSE
D6RCD7	D6RCD7;P38646;A0A7I2V2G2;A0A7I2V2S7;A0A7I2V3F7;A0A7I2YQB2	tr|D6RCD7|D6RCD7_HUMAN 75 kDa glucose-regulated protein	yes	HSPA9	-0.13	0.03	-0.98	87.4	28	279150000	229230000	324450000	603780000	FALSE
E7EMB6	E7EMB6;E5RIA4;E7ETB3;Q9ULA0;F8WAN0;C9JBE1	tr|E7EMB6|E7EMB6_HUMAN Aspartyl aminopeptidase	no	DNPEP	0	0.06	-0.98	10.84	3	56703000	57019000	34949000	51312000	FALSE
E7EPT4	E7EPT4;P19404	tr|E7EPT4|E7EPT4_HUMAN NADH dehydrogenase [ubiquinone] flavoprotein 2, mitochondrial	no	NDUFV2	-0.17	0	-0.98	16.42	4	72556000	65484000	94030000	164070000	FALSE
E9PDF6	E9PDF6;O43795	tr|E9PDF6|E9PDF6_HUMAN Unconventional myosin-Ib	yes	MYO1B	-0.04	0.1	-0.98	46.17	28	121760000	110000000	126980000	237080000	FALSE
E9PHZ5	E9PHZ5;P07858;A0A7I2V668;A0A7I2YQK9;A0A7P0NGZ6;A0A7I2V440;E9PQM1;E9PR21;E9PSG5;A0A7I2V4Z9	tr|E9PHZ5|E9PHZ5_HUMAN Cathepsin B	no	CTSB	-0.04	0.12	-0.98	100	13	116890000	99558000	220390000	395200000	FALSE
G3V529	G3V529;Q9GZR7;F5GYL3;A0A1W2PRR2	tr|G3V529|G3V529_HUMAN RNA helicase	yes	DDX24	-0.14	-0.02	-0.98	71.66	11	225430000	202180000	215190000	355400000	FALSE
O95757	O95757;E9PDE8;D6RJ96	sp|O95757|HS74L_HUMAN Heat shock 70 kDa protein 4L	no	HSPA4L	-0.33	-0.18	-0.98	11.28	9	13198000	11805000	22986000	31652000	FALSE
P07948	P07948	sp|P07948|LYN_HUMAN Tyrosine-protein kinase Lyn	yes	LYN	0.06	0.17	-0.98	26.68	12	36626000	35148000	48489000	69322000	FALSE
P09661	P09661	sp|P09661|RU2A_HUMAN U2 small nuclear ribonucleoprotein A	yes	SNRPA1	-0.07	0.03	-0.98	18.47	11	237640000	221940000	141080000	269000000	FALSE
P11766	P11766;H0YAG8	sp|P11766|ADHX_HUMAN Alcohol dehydrogenase class-3	yes	ADH5	-0.07	0.17	-0.98	11.32	11	32465000	30408000	28685000	50059000	FALSE
P16402	P16402	sp|P16402|H13_HUMAN Histone H1.3	yes	HIST1H1D	-0.02	0.13	-0.98	26.63	18	234230000	235850000	232830000	441490000	FALSE
P30046	P30046;B5MC82;A6NHG4;J3KQ18	sp|P30046|DOPD_HUMAN D-dopachrome decarboxylase	no	DDT;DDTL	-0.04	0.14	-0.98	9.04	7	42600000	38081000	31134000	58724000	FALSE
P46934	P46934;H0Y8X6	sp|P46934|NEDD4_HUMAN E3 ubiquitin-protein ligase NEDD4	yes	NEDD4	-0.02	0.13	-0.98	59.22	8	15396000	13522000	17383000	41256000	FALSE
P50991	P50991	sp|P50991|TCPD_HUMAN T-complex protein 1 subunit delta	yes	CCT4	-0.06	0.08	-0.98	58.25	24	374420000	358200000	498960000	903720000	FALSE
P56211	P56211;H3BMD8	sp|P56211|ARP19_HUMAN cAMP-regulated phosphoprotein 19	yes	ARPP19	-0.12	-0.01	-0.98	6.61	6	186850000	171070000	94244000	160620000	FALSE
P62140	P62140	sp|P62140|PP1B_HUMAN Serine/threonine-protein phosphatase PP1-beta catalytic subunit	yes	PPP1CB	-0.15	-0.06	-0.98	44.04	18	994190000	928000000	835350000	1396900000	FALSE
P62701	P62701	sp|P62701|RS4X_HUMAN 40S ribosomal protein S4, X isoform	yes	RPS4X	0.03	0.23	-0.98	25.84	15	105400000	106930000	129340000	239150000	FALSE
P63104	P63104;E7EX29;E7ESK7;B0AZS6	sp|P63104|1433Z_HUMAN 14-3-3 protein zeta/delta	yes	YWHAZ	-0.07	0.07	-0.98	100	23	3418600000	3029800000	3530200000	6188700000	FALSE
Q02790	Q02790	sp|Q02790|FKBP4_HUMAN Peptidyl-prolyl cis-trans isomerase FKBP4	yes	FKBP4	-0.13	-0.01	-0.98	26.09	18	84104000	80472000	117710000	171640000	FALSE
Q0VDF9	Q0VDF9	sp|Q0VDF9|HSP7E_HUMAN Heat shock 70 kDa protein 14	yes	HSPA14	-0.24	-0.03	-0.98	28.59	5	34234000	33631000	42070000	73530000	FALSE
Q12906	Q12906	sp|Q12906|ILF3_HUMAN Interleukin enhancer-binding factor 3	yes	ILF3	-0.02	0.1	-0.98	100	39	302250000	306970000	317780000	615460000	FALSE
Q12972	Q12972;A0A0A0MT09	sp|Q12972|PP1R8_HUMAN Nuclear inhibitor of protein phosphatase 1	no	PPP1R8	-0.11	0.11	-0.98	6.18	4	20753000	16086000	48395000	84295000	FALSE
Q14012	Q14012;C9JES6;H7C071;A0A087WUR6;Q8IU85	sp|Q14012|KCC1A_HUMAN Calcium/calmodulin-dependent protein kinase type 1	no	CAMK1;CAMK1D	0.04	0.25	-0.98	2.66	4	6711200	5663000	6187100	26627000	FALSE
Q14D04	Q14D04	sp|Q14D04|MELT_HUMAN Ventricular zone-expressed PH domain-containing protein homolog 1	yes	VEPH1	0.08	0.2	-0.98	28.1	13	7679200	11145000	6641500	29579000	FALSE
Q5VZE5	Q5VZE5	sp|Q5VZE5|NAA35_HUMAN N-alpha-acetyltransferase 35, NatC auxiliary subunit	no	NAA35	-0.09	0.11	-0.98	3.78	5	23796000	19808000	13679000	27849000	FALSE
Q7Z460	Q7Z460	sp|Q7Z460|CLAP1_HUMAN CLIP-associating protein 1	yes	CLASP1	-0.02	0.15	-0.98	100	31	15255000	18504000	19728000	38749000	FALSE
Q8TC12	Q8TC12;H0YJ46	sp|Q8TC12|RDH11_HUMAN Retinol dehydrogenase 11	no	RDH11	-0.09	0	-0.98	2.97	4	31395000	31463000	38305000	41733000	FALSE
Q9BRL6	Q9BRL6	sp|Q9BRL6|SRSF8_HUMAN Serine/arginine-rich splicing factor 8	yes	SRSF8	-0.05	0.1	-0.98	22.79	7	18870000	15077000	22329000	34732000	FALSE
Q9H307	Q9H307	sp|Q9H307|PININ_HUMAN Pinin	yes	PNN	-0.13	0.07	-0.98	52.19	19	106650000	86049000	61702000	118180000	FALSE
Q9HAV7	Q9HAV7	sp|Q9HAV7|GRPE1_HUMAN GrpE protein homolog 1, mitochondrial	no	GRPEL1	-0.11	-0.01	-0.98	62.87	5	153120000	105980000	111680000	199660000	FALSE
Q9P0L0	Q9P0L0	sp|Q9P0L0|VAPA_HUMAN Vesicle-associated membrane protein-associated protein A	yes	VAPA	-0.07	0.06	-0.98	11.91	9	49882000	54105000	32722000	60932000	FALSE
Q9Y6C9	Q9Y6C9;E9PIE4	sp|Q9Y6C9|MTCH2_HUMAN Mitochondrial carrier homolog 2	yes	MTCH2	-0.11	0.06	-0.98	34.23	4	27177000	27258000	20779000	44492000	FALSE
H0YCJ2	H0YCJ2;A0A0D9SF51;A0A0D9SG17;A0A1B0GWB6;A0A087WW73;A0A087WT80;Q9NQ66	tr|H0YCJ2|H0YCJ2_HUMAN Phosphoinositide phospholipase C (Fragment)	yes	PLCB1	0.06	0.25	-0.97	17.14	5	10446000	9196100	8082700	18519000	FALSE
A0A0A0MR02	A0A0A0MR02;P45880;Q5JSD2;Q5JSD1	tr|A0A0A0MR02|A0A0A0MR02_HUMAN Outer mitochondrial membrane protein porin 2 (Fragment)	yes	VDAC2	-0.18	-0.06	-0.97	34.9	11	12941000	10224000	18102000	40503000	FALSE
A0A0A0MRJ6	A0A0A0MRJ6;P22061;F6S8N6;A0A3F2YNX8	tr|A0A0A0MRJ6|A0A0A0MRJ6_HUMAN Protein-L-isoaspartate O-methyltransferase	no	PCMT1	0.01	0.23	-0.97	28.78	9	152310000	137590000	131250000	257940000	FALSE
A0A2R8Y4Z8	A0A2R8Y4Z8;Q9Y3X0	tr|A0A2R8Y4Z8|A0A2R8Y4Z8_HUMAN Coiled-coil domain-containing protein 9	yes	CCDC9	-0.21	-0.07	-0.97	20.82	12	37969000	28216000	24698000	45538000	FALSE
A0A804HIS2	A0A804HIS2;Q9Y4K4;G3V4T8	tr|A0A804HIS2|A0A804HIS2_HUMAN Mitogen-activated protein kinase kinase kinase kinase 5	yes	MAP4K5	-0.03	0.1	-0.97	14.18	9	9865000	8759000	11491000	24863000	FALSE
B0QY91	B0QY91;Q8N3F8;H0Y6J8;A0A7P0T9P2;A0A7P0Z4L3;B0QY86;A0A7P0T8A6	tr|B0QY91|B0QY91_HUMAN MICAL-like protein 1	yes	MICALL1	-0.11	0.08	-0.97	87.35	21	16651000	15390000	8850300	24019000	FALSE
B8ZZ77	B8ZZ77;Q9H2H8;H7BZ14	tr|B8ZZ77|B8ZZ77_HUMAN Peptidyl-prolyl cis-trans isomerase	no	PPIL3	0.11	0.1	-0.97	12.14	3	5260000	4699500	17238000	30647000	FALSE
C9JD84	C9JD84;E7EV71;Q14766	tr|C9JD84|C9JD84_HUMAN Latent-transforming growth factor beta-binding protein 1	no	LTBP1	-0.27	-0.1	-0.97	5.87	5	14275000	10110000	33427000	65731000	FALSE
E9PLL6	E9PLL6;P46776;E9PJD9	tr|E9PLL6|E9PLL6_HUMAN 60S ribosomal protein L27a	no	RPL27A	-0.12	0.03	-0.97	12.2	7	110280000	104340000	146550000	204980000	FALSE
E9PM90	E9PM90;Q9UK41;E9PLM9;E9PR04;E9PQR7	tr|E9PM90|E9PM90_HUMAN Vacuolar protein sorting-associated protein 28 homolog (Fragment)	no	VPS28	0.1	0.25	-0.97	22.3	2	15550000	16715000	22962000	29918000	FALSE
F5GWE5	F5GWE5;Q00169;I3L471;I3L4U7	tr|F5GWE5|F5GWE5_HUMAN Phosphatidylinositol transfer protein alpha isoform	no	PITPNA	-0.02	0.11	-0.97	12.62	9	19087000	18348000	38466000	79447000	FALSE
J3KR44	J3KR44;F5GYJ8;Q96FW1;F5H6Q1;F5GYN4;F5H3F0	tr|J3KR44|J3KR44_HUMAN Ubiquitin thioesterase	yes	OTUB1	-0.09	0.07	-0.97	92.46	11	136500000	128470000	134170000	319280000	FALSE
H0YGR4	H0YGR4;Q9Y3B8;H0YG54;F5GYG5	tr|H0YGR4|H0YGR4_HUMAN Oligoribonuclease, mitochondrial (Fragment)	no	REXO2	-0.04	0.07	-0.97	5.6	5	12930000	12900000	7217600	12054000	FALSE
J3QLS3	J3QLS3;Q9Y2R9;J3KSI8;J3QQS1;J3QKW2	tr|J3QLS3|J3QLS3_HUMAN 28S ribosomal protein S7, mitochondrial	no	MRPS7	-0.04	0.13	-0.97	1.72	2	10531000	8763700	7943600	11768000	FALSE
M0QXH0	M0QXH0;Q99757	tr|M0QXH0|M0QXH0_HUMAN Thioredoxin, mitochondrial	no	TXN2	-0.17	0.08	-0.97	6.78	4	5089700	5110700	12722000	21072000	FALSE
Q5T9P8	Q5T9P8;M0R3G1;Q5T9P7;Q99633	tr|Q5T9P8|Q5T9P8_HUMAN Pre-mRNA-splicing factor 18 (Fragment)	no	PRPF18	-0.2	-0.09	-0.97	8.63	2	17396000	18296000	54823000	77438000	FALSE
O14646	O14646	sp|O14646|CHD1_HUMAN Chromodomain-helicase-DNA-binding protein 1	yes	CHD1	-0.11	0	-0.97	18.07	11	36364000	33249000	39014000	75757000	FALSE
O75947	O75947	sp|O75947|ATP5H_HUMAN ATP synthase subunit d, mitochondrial	no	ATP5H	-0.03	0.1	-0.97	10.68	9	124170000	107130000	212680000	382600000	FALSE
O95352	O95352	sp|O95352|ATG7_HUMAN Ubiquitin-like modifier-activating enzyme ATG7	no	ATG7	-0.08	0.11	-0.97	4.47	4	15542000	14367000	16215000	30882000	FALSE
O96000	O96000;H3BPJ9	sp|O96000|NDUBA_HUMAN NADH dehydrogenase [ubiquinone] 1 beta subcomplex subunit 10	no	NDUFB10	-0.1	0.09	-0.97	17.65	6	24217000	22616000	81004000	143920000	FALSE
P07108	P07108;B8ZWD1;A0A0A0MTI5	sp|P07108|ACBP_HUMAN Acyl-CoA-binding protein	no	DBI	-0.16	0.03	-0.97	2.06	3	15339000	12650000	5491100	12736000	FALSE
P13489	P13489	sp|P13489|RINI_HUMAN Ribonuclease inhibitor	yes	RNH1	0.01	0.1	-0.97	100	19	904900000	858550000	671770000	1245500000	FALSE
P31930	P31930	sp|P31930|QCR1_HUMAN Cytochrome b-c1 complex subunit 1, mitochondrial	no	UQCRC1	-0.06	0.05	-0.97	48.71	11	81874000	71633000	168630000	306980000	FALSE
P31937	P31937	sp|P31937|3HIDH_HUMAN 3-hydroxyisobutyrate dehydrogenase, mitochondrial	no	HIBADH	-0.03	0.12	-0.97	11.13	5	32522000	30123000	19790000	40005000	FALSE
P46778	P46778;G3V1B3;M0R181	sp|P46778|RL21_HUMAN 60S ribosomal protein L21	no	RPL21	0.07	0.17	-0.97	6.26	5	29486000	28014000	12343000	24142000	FALSE
P51858	P51858	sp|P51858|HDGF_HUMAN Hepatoma-derived growth factor	yes	HDGF	-0.19	-0.07	-0.97	100	26	5089000000	4358100000	4652900000	7743100000	FALSE
P55809	P55809;E9PDW2	sp|P55809|SCOT1_HUMAN Succinyl-CoA:3-ketoacid coenzyme A transferase 1, mitochondrial	no	OXCT1	-0.04	0.06	-0.97	6.1	6	9608600	10999000	12545000	20824000	FALSE
P63010	P63010;A0A087X253;A0A087WU93;A0A087WZQ6;A0A087WYD1	sp|P63010|AP2B1_HUMAN AP-2 complex subunit beta	no	AP2B1	-0.01	0.09	-0.97	100	29	642220000	616490000	524820000	941990000	FALSE
P84085	P84085;C9J1Z8	sp|P84085|ARF5_HUMAN ADP-ribosylation factor 5	no	ARF5	0	0.09	-0.97	10.04	9	52575000	56591000	38753000	69075000	FALSE
P84095	P84095	sp|P84095|RHOG_HUMAN Rho-related GTP-binding protein RhoG	no	RHOG	0.07	0.21	-0.97	45.01	4	21580000	23596000	27536000	106650000	FALSE
Q13099	Q13099	sp|Q13099|IFT88_HUMAN Intraflagellar transport protein 88 homolog	no	IFT88	0.08	0.27	-0.97	4.14	3	6949100	6022600	10889000	19008000	FALSE
Q13158	Q13158	sp|Q13158|FADD_HUMAN FAS-associated death domain protein	yes	FADD	-0.02	0.08	-0.97	22.99	4	37607000	37005000	21649000	48891000	FALSE
Q14498	Q14498;G3XAC6;Q5QP22;Q5QP23;H0Y4X3	sp|Q14498|RBM39_HUMAN RNA-binding protein 39	yes	RBM39	0.04	0.19	-0.97	95.7	12	85605000	86344000	83359000	145470000	FALSE
Q15024	Q15024	sp|Q15024|EXOS7_HUMAN Exosome complex component RRP42	yes	EXOSC7	-0.31	-0.13	-0.97	29.87	7	7564500	4851100	12037000	25213000	FALSE
Q15477	Q15477	sp|Q15477|SKIV2_HUMAN Helicase SKI2W	yes	SKIV2L	-0.06	0.11	-0.97	8.31	6	19155000	17527000	36484000	71108000	FALSE
Q562R1	Q562R1	sp|Q562R1|ACTBL_HUMAN Beta-actin-like protein 2	yes	ACTBL2	-0.06	0.02	-0.97	1.76	9	165020000	156900000	231820000	454460000	FALSE
Q5JXI8	Q5JXI8;A0A494C0D6;Q13642;A0A0D9SFZ9;Q5JXH8;Q5JXH7;Q5JXI3;Q5JXI2	tr|Q5JXI8|Q5JXI8_HUMAN Four and a half LIM domains protein 1 (Fragment)	no	FHL1	-0.04	0.12	-0.97	11.42	7	21789000	19869000	21548000	39298000	FALSE
Q68E01	Q68E01	sp|Q68E01|INT3_HUMAN Integrator complex subunit 3	yes	INTS3	-0.02	0.17	-0.97	46.46	7	17594000	15896000	13370000	20126000	FALSE
Q7Z7H8	Q7Z7H8	sp|Q7Z7H8|RM10_HUMAN 39S ribosomal protein L10, mitochondrial	no	MRPL10	0.01	0.09	-0.97	4.91	2	19534000	20068000	13571000	24797000	FALSE
Q92934	Q92934;F5H1R6	sp|Q92934|BAD_HUMAN Bcl2-associated agonist of cell death	yes	BAD	-0.07	0.09	-0.97	36.03	9	24434000	20380000	39538000	75255000	FALSE
Q96D46	Q96D46;C9JA08	sp|Q96D46|NMD3_HUMAN 60S ribosomal export protein NMD3	yes	NMD3	-0.23	-0.05	-0.97	15.47	5	6965800	7614400	4054400	10638000	FALSE
Q99497	Q99497;K7ELW0;K7EN27	sp|Q99497|PARK7_HUMAN Parkinson disease protein 7	no	PARK7	-0.04	0.09	-0.97	32.12	11	175590000	153700000	157090000	201620000	FALSE
Q9NRP2	Q9NRP2;H3BQQ1;H3BPP2;H3BNN8;H3BTB6	sp|Q9NRP2|COXM2_HUMAN COX assembly mitochondrial protein 2 homolog	no	CMC2	-0.21	0	-0.97	2.12	2	15116000	13663000	30487000	50647000	FALSE
Q9UBU9	Q9UBU9;E9PIN3;B4E227	sp|Q9UBU9|NXF1_HUMAN Nuclear RNA export factor 1	yes	NXF1	-0.07	0.09	-0.97	25.31	8	98219000	70511000	33300000	55111000	FALSE
Q9UHA4	Q9UHA4	sp|Q9UHA4|LTOR3_HUMAN Ragulator complex protein LAMTOR3	no	LAMTOR3	-0.11	0.15	-0.97	3.97	3	6590100	5200800	9015100	14804000	FALSE
Q9UHQ9	Q9UHQ9;H7C0R7	sp|Q9UHQ9|NB5R1_HUMAN NADH-cytochrome b5 reductase 1	no	CYB5R1	0	0.22	-0.97	3.68	4	2901800	2578800	3766500	11144000	FALSE
E9PL01	E9PL01;A0A087WUC6;E9PI68;Q15005;E9PRB9	tr|E9PL01|E9PL01_HUMAN Signal peptidase complex subunit 2	no	SPCS2	-0.07	0.07	-0.96	56.24	8	18739000	29700000	29209000	59921000	FALSE
A0A0A0MRI2	A0A0A0MRI2	tr|A0A0A0MRI2|A0A0A0MRI2_HUMAN Sorting nexin	yes	SNX6	0.04	0.19	-0.96	16.72	11	22052000	20649000	22695000	41398000	FALSE
X6RJB2	X6RJB2;X6RGT4;X6RHD7;A0A0C4DFV0;Q9H469	tr|X6RJB2|X6RJB2_HUMAN F-box/LRR-repeat protein 15 (Fragment)	no	FBXL15	-0.13	0.02	-0.96	10.47	1	10989000	9580900	15839000	26123000	FALSE
A0A0R4J2E8	A0A0R4J2E8;P43243;D6REM6;D6R991	tr|A0A0R4J2E8|A0A0R4J2E8_HUMAN Matrin-3	yes	MATR3	0.03	0.1	-0.96	100	24	264600000	244920000	134710000	214700000	FALSE
A0A0U1RQK7	A0A0U1RQK7;A0A0A0MSA7;A0A804HJV5;O43432	tr|A0A0U1RQK7|A0A0U1RQK7_HUMAN Eukaryotic translation initiation factor 4 gamma 3	yes	EIF4G3	-0.05	0.1	-0.96	17.88	24	23341000	21666000	27002000	63142000	FALSE
F8W787	F8W787;A0A1B0GW44;A0A1B0GVD5;A0A1B0GWE8;P07339;A0A1B0GVP3;A0A1B0GV23;C9JH19;A0A1B0GU92;A0A1B0GU03;H7C469;F8WD96	tr|F8W787|F8W787_HUMAN Cathepsin D	no	CTSD	-0.1	0	-0.96	42.98	15	450860000	406990000	329470000	549990000	FALSE
A0A2R8Y891	A0A2R8Y891;P08237;F8VZI0	tr|A0A2R8Y891|A0A2R8Y891_HUMAN ATP-dependent 6-phosphofructokinase	yes	PFKM	0.12	0.26	-0.96	18.43	14	19705000	34466000	18835000	58001000	FALSE
H7C4K3	H7C4K3;A0A7I2V2F9;E7EUI6;P05556;A0A7I2V348;C9JPK5;A0A7I2V5Z8;A0A7I2V5T3	tr|H7C4K3|H7C4K3_HUMAN Integrin beta	yes	ITGB1	0.03	0.12	-0.96	100	24	1191600000	961240000	568990000	1694000000	FALSE
A0A804HJZ1	A0A804HJZ1;A0A804HI14;A0A804HIG4;A0A804HKR3;A0A804HKJ0;A0A804HK30;A0A804HKI2;P42704;A0A804HL40;A0A804HIN4;A0A804HHY9;A0A804HLG8;A0A804HIQ7;A0A804HI40;A0A804HJI0	tr|A0A804HJZ1|A0A804HJZ1_HUMAN Leucine-rich PPR motif-containing protein, mitochondrial	no	LRPPRC	-0.06	0.1	-0.96	93.87	26	136910000	119380000	239800000	409950000	FALSE
A0A804HJE2	A0A804HJE2;Q8TF68	tr|A0A804HJE2|A0A804HJE2_HUMAN Zinc finger protein 384	yes	ZNF384	0.02	0.17	-0.96	2.68	3	5050100	5343700	1854800	3530500	FALSE
A2RRP1	A2RRP1	sp|A2RRP1|NBAS_HUMAN Neuroblastoma-amplified sequence	yes	NBAS	-0.11	-0.01	-0.96	5.44	5	24488000	25313000	17522000	34190000	FALSE
D3DQV9	D3DQV9;H0Y3P2;P78344;H0YCH5	tr|D3DQV9|D3DQV9_HUMAN Eukaryotic translation initiation factor 4 gamma 2 (Fragment)	yes	EIF4G2	-0.06	0.08	-0.96	81.53	18	87540000	88674000	90617000	175220000	FALSE
O00244	O00244;E5RGN3;E5RIM7	sp|O00244|ATOX1_HUMAN Copper transport protein ATOX1	yes	ATOX1	-0.13	0.01	-0.96	7.54	8	14355000	18467000	16858000	29049000	FALSE
O00410	O00410;H0Y8C6	sp|O00410|IPO5_HUMAN Importin-5	yes	IPO5	-0.04	0.05	-0.96	100	22	446200000	413410000	509850000	835040000	FALSE
O00499	O00499	sp|O00499|BIN1_HUMAN Myc box-dependent-interacting protein 1	yes	BIN1	-0.05	0.14	-0.96	100	15	160410000	151110000	121620000	247990000	FALSE
O14787	O14787;A0A075B780	sp|O14787|TNPO2_HUMAN Transportin-2	yes	TNPO2	-0.13	0.01	-0.96	19.19	11	96306000	81726000	63593000	146900000	FALSE
O60504	O60504;H0YAZ3	sp|O60504|VINEX_HUMAN Vinexin	yes	SORBS3	-0.07	-0.01	-0.96	38.77	15	12077000	11545000	19510000	35382000	FALSE
O60749	O60749;D6RC15	sp|O60749|SNX2_HUMAN Sorting nexin-2	yes	SNX2	-0.02	0.08	-0.96	15.13	15	18414000	15824000	43526000	86208000	FALSE
P06576	P06576;H0YH81;F8W079	sp|P06576|ATPB_HUMAN ATP synthase subunit beta, mitochondrial	yes	ATP5B	-0.09	0.03	-0.96	100	27	883940000	747450000	927430000	1604300000	FALSE
P08670	P08670;B0YJC4	sp|P08670|VIME_HUMAN Vimentin	yes	VIM	0.01	0.12	-0.96	100	69	16335000000	16287000000	15339000000	28972000000	FALSE
P17174	P17174	sp|P17174|AATC_HUMAN Aspartate aminotransferase, cytoplasmic	no	GOT1	-0.12	0.03	-0.96	30.01	13	108670000	87712000	135570000	254210000	FALSE
P21291	P21291;E9PP21;E9PND2;E9PS42	sp|P21291|CSRP1_HUMAN Cysteine and glycine-rich protein 1	yes	CSRP1	-0.05	0.08	-0.96	11.02	9	64255000	58226000	75571000	150730000	FALSE
P23368	P23368;A0A1W2PR68;A0A1W2PQT3;A0A1W2PPH1;A0A1W2PQH3;A0A1W2PQY8;A0A1W2PQF8;A0A1W2PQ37	sp|P23368|MAOM_HUMAN NAD-dependent malic enzyme, mitochondrial	no	ME2	-0.13	-0.04	-0.96	19.18	14	48908000	56986000	54111000	93660000	FALSE
P36957	P36957;Q86SW4	sp|P36957|ODO2_HUMAN Dihydrolipoyllysine-residue succinyltransferase component of 2-oxoglutarate dehydrogenase complex, mitochondrial	yes	DLST	-0.04	0.07	-0.96	20.86	8	51774000	46542000	53753000	104190000	FALSE
R4GMR5	R4GMR5;P48556;K7EJR3;K7EJC1	tr|R4GMR5|R4GMR5_HUMAN 26S proteasome non-ATPase regulatory subunit 8	no	PSMD8	-0.16	0.05	-0.96	8.53	5	21331000	18792000	25386000	45418000	FALSE
P52306	P52306	sp|P52306|GDS1_HUMAN Rap1 GTPase-GDP dissociation stimulator 1	no	RAP1GDS1	0.02	0.12	-0.96	100	11	295060000	286580000	362290000	673650000	FALSE
P54136	P54136	sp|P54136|SYRC_HUMAN Arginine--tRNA ligase, cytoplasmic	no	RARS	-0.05	0.1	-0.96	33.57	20	76133000	64473000	110730000	173460000	FALSE
P55081	P55081	sp|P55081|MFAP1_HUMAN Microfibrillar-associated protein 1	yes	MFAP1	-0.03	0.06	-0.96	81	11	156170000	132260000	76453000	135000000	FALSE
P56545	P56545	sp|P56545|CTBP2_HUMAN C-terminal-binding protein 2	yes	CTBP2	-0.06	0.12	-0.96	7.27	4	7051100	7504900	9555500	21558000	FALSE
U3KQK0	U3KQK0;Q99880;Q99879;Q99877;Q93079;Q5QNW6;P62807;P58876;P57053;O60814;Q96A08;A0A2R8Y619	tr|U3KQK0|U3KQK0_HUMAN Histone H2B	yes	HIST1H2BN;HIST1H2BL;HIST1H2BM;HIST1H2BH;HIST2H2BF;HIST1H2BC;HIST1H2BD;H2BFS;HIST1H2BK;HIST1H2BA	-0.07	0.05	-0.96	38.25	8	171380000	145350000	249690000	463750000	FALSE
P61011	P61011;G3V4F7;A0A7P0PJI2;A0A7I2V5K0;G3V480;A0A7I2V584	sp|P61011|SRP54_HUMAN Signal recognition particle 54 kDa protein	no	SRP54	0.02	0.12	-0.96	40.34	11	44962000	44356000	197570000	169230000	FALSE
P61247	P61247;D6RAT0;D6RG13;H0Y9Y4;D6R9B6;D6RB09;E9PFI5;H0Y8L7	sp|P61247|RS3A_HUMAN 40S ribosomal protein S3a	yes	RPS3A	0.03	0.17	-0.96	23.23	17	77909000	74834000	59813000	110000000	FALSE
P62266	P62266;D6RD47	sp|P62266|RS23_HUMAN 40S ribosomal protein S23	no	RPS23	0.04	0.17	-0.96	22.18	5	51331000	47884000	35041000	74545000	FALSE
Q5SRQ6	Q5SRQ6;P67870;Q5SRQ3;A0A7I2YQ78;N0E472;A0A0G2JM12;A0A7I2YQQ2	tr|Q5SRQ6|Q5SRQ6_HUMAN Casein kinase II subunit beta	yes	CSNK2B;CSNK2B-LY6G5B-1181;CSNK2B-LY6G5B--991	-0.2	-0.05	-0.96	50.22	6	53222000	49336000	48261000	108500000	FALSE
Q06830	Q06830;A0A0A0MSI0;A0A0A0MRQ5	sp|Q06830|PRDX1_HUMAN Peroxiredoxin-1	yes	PRDX1	-0.05	0.04	-0.96	29.58	14	978340000	971830000	1000500000	1866800000	FALSE
Q15029	Q15029	sp|Q15029|U5S1_HUMAN 116 kDa U5 small nuclear ribonucleoprotein component	yes	EFTUD2	-0.03	0.05	-0.96	93.58	24	1664600000	1579200000	720230000	1141000000	FALSE
Q15046	Q15046	sp|Q15046|SYK_HUMAN Lysine--tRNA ligase	yes	KARS	0	0.06	-0.96	26.1	13	28850000	18991000	66755000	99462000	FALSE
Q15424	Q15424	sp|Q15424|SAFB1_HUMAN Scaffold attachment factor B1	yes	SAFB	-0.04	0.13	-0.96	100	27	244410000	222540000	344960000	697510000	FALSE
X6RLX0	X6RLX0;Q8IUD2;G8JLD3;X6RM00	tr|X6RLX0|X6RLX0_HUMAN ELKS/Rab6-interacting/CAST family member 1	yes	ERC1	-0.03	0.11	-0.96	100	25	55652000	50797000	45698000	166870000	FALSE
Q8IXM6	Q8IXM6;H0Y6T6	sp|Q8IXM6|NRM_HUMAN Nurim	no	NRM	-0.08	0.03	-0.96	2.66	4	21330000	20302000	47711000	80020000	FALSE
Q8ND24	Q8ND24;E9PN76	sp|Q8ND24|RN214_HUMAN RING finger protein 214	yes	RNF214	0.01	0.19	-0.96	41.71	10	45895000	47263000	39159000	78678000	FALSE
Q8WUA2	Q8WUA2	sp|Q8WUA2|PPIL4_HUMAN Peptidyl-prolyl cis-trans isomerase-like 4	yes	PPIL4	-0.11	0.04	-0.96	21.93	13	6210100	6315300	17629000	33744000	FALSE
Q96PK6	Q96PK6	sp|Q96PK6|RBM14_HUMAN RNA-binding protein 14	yes	RBM14	-0.06	0.11	-0.96	20.66	10	13759000	15187000	14554000	30906000	FALSE
Q96PZ0	Q96PZ0	sp|Q96PZ0|PUS7_HUMAN Pseudouridylate synthase 7 homolog	no	PUS7	-0.24	-0.05	-0.96	16.82	4	4099100	4955900	28211000	51561000	FALSE
Q99575	Q99575	sp|Q99575|POP1_HUMAN Ribonucleases P/MRP protein subunit POP1	yes	POP1	-0.2	-0.09	-0.96	31.98	5	18118000	15732000	14451000	24141000	FALSE
Q99836	Q99836;A0A494C0J8;A0A0A0MSI9	sp|Q99836|MYD88_HUMAN Myeloid differentiation primary response protein MyD88	yes	MYD88	0.02	0.2	-0.96	5.86	6	2623100	2921400	3924700	29686000	FALSE
Q9H444	Q9H444	sp|Q9H444|CHM4B_HUMAN Charged multivesicular body protein 4b	no	CHMP4B	-0.06	0.17	-0.96	9.45	6	23529000	20959000	22255000	42970000	FALSE
Q9NR09	Q9NR09;A0A3B3IUB9	sp|Q9NR09|BIRC6_HUMAN Baculoviral IAP repeat-containing protein 6	yes	BIRC6	-0.01	0.08	-0.96	35.41	15	42943000	44552000	28153000	49272000	FALSE
Q9NRF8	Q9NRF8	sp|Q9NRF8|PYRG2_HUMAN CTP synthase 2	yes	CTPS2	0.07	0.2	-0.96	8.73	2	14235000	12124000	10399000	14668000	FALSE
Q9NYL9	Q9NYL9;H0YNJ8	sp|Q9NYL9|TMOD3_HUMAN Tropomodulin-3	yes	TMOD3	-0.03	0.13	-0.96	100	16	122490000	116480000	245470000	336820000	FALSE
Q9NZB2	Q9NZB2;A0A0C4DG79	sp|Q9NZB2|F120A_HUMAN Constitutive coactivator of PPAR-gamma-like protein 1	yes	FAM120A	0.01	0.15	-0.96	29.89	9	47012000	43313000	17923000	30578000	FALSE
Q9UBV8	Q9UBV8	sp|Q9UBV8|PEF1_HUMAN Peflin	no	PEF1	-0.05	0.11	-0.96	2.41	2	11524000	12271000	11428000	35554000	FALSE
Q9Y6N5	Q9Y6N5;H3BNX3	sp|Q9Y6N5|SQOR_HUMAN Sulfide:quinone oxidoreductase, mitochondrial	no	SQRDL	-0.2	-0.07	-0.96	20.07	10	80847000	40837000	118770000	178050000	FALSE
A0A0A0MS59	A0A0A0MS59;A0A0C4DFX4;Q6ZRS2	tr|A0A0A0MS59|A0A0A0MS59_HUMAN Helicase SRCAP	yes	SRCAP	-0.13	0.02	-0.95	23.44	13	11067000	10803000	18106000	24178000	FALSE
A0A0U1RRM4	A0A0U1RRM4	tr|A0A0U1RRM4|A0A0U1RRM4_HUMAN Polypyrimidine tract-binding protein 1	yes		0.01	0.13	-0.95	61.06	18	244250000	242600000	205350000	326170000	FALSE
A0A1C7CYX9	A0A1C7CYX9;Q16555	tr|A0A1C7CYX9|A0A1C7CYX9_HUMAN Dihydropyrimidinase-related protein 2	yes	DPYSL2	-0.01	0.13	-0.95	100	30	375080000	340040000	609140000	1332200000	FALSE
A0A2R8YG42	A0A2R8YG42;Q14155;B1ALK7;E9PDQ5;E7EUY6	tr|A0A2R8YG42|A0A2R8YG42_HUMAN Rho guanine nucleotide exchange factor 7	yes	ARHGEF7	-0.03	0.02	-0.95	100	24	69401000	64412000	46735000	114910000	FALSE
A0A2U3TZU2	A0A2U3TZU2;P06744;A0A0J9YXP8;A0A0J9YX90;A0A0J9YYH3;A0A2R8Y6C7;K7EQ48	tr|A0A2U3TZU2|A0A2U3TZU2_HUMAN Glucose-6-phosphate isomerase	yes	GPI	-0.07	0	-0.95	88.29	20	168530000	154860000	206380000	364660000	FALSE
A0A494C051	A0A494C051	tr|A0A494C051|A0A494C051_HUMAN Tumor necrosis factor alpha-induced protein 8-like protein 3	no		-0.07	0.08	-0.95	2.37	3	4533800	4730600	5788000	13582000	FALSE
A0A6Q8PHE0	A0A6Q8PHE0;A0A6Q8PFA3;A0A6Q8PG24;A0A6Q8PHT2;A0A6Q8PFT7;A0A1B0GVP4;Q8N3X6	tr|A0A6Q8PHE0|A0A6Q8PHE0_HUMAN Ligand-dependent nuclear receptor corepressor-like protein	yes	LCORL	-0.04	0.04	-0.95	19.45	3	16716000	13042000	26687000	52799000	FALSE
A0A804HK58	A0A804HK58;A0A804HIC2;P21675;A0A804HIY8;A0A804HHS0	tr|A0A804HK58|A0A804HK58_HUMAN Transcription initiation factor TFIID subunit 1	yes	TAF1	-0.11	0	-0.95	4.48	6	7113300	5121600	14190000	21900000	FALSE
G5E9F5	G5E9F5;B5MC53;B5MCF8;P39210	tr|G5E9F5|G5E9F5_HUMAN MpV17 transgene, murine homolog, glomerulosclerosis, isoform CRA_d	no	MPV17	-0.05	0.05	-0.95	19.81	1	22135000	19476000	15847000	27643000	FALSE
V9GYY3	V9GYY3;F5H2F4;P11586;V9GZ78;A0A494C1T2	tr|V9GYY3|V9GYY3_HUMAN C-1-tetrahydrofolate synthase, cytoplasmic	no	MTHFD1	-0.04	0.07	-0.95	44.74	24	134580000	124410000	150650000	274650000	FALSE
G3V0I5	G3V0I5;P49821;E9PMX3;E9PQP1;B4DE93	tr|G3V0I5|G3V0I5_HUMAN NADH dehydrogenase [ubiquinone] flavoprotein 1, mitochondrial	no	NDUFV1	-0.15	0.02	-0.95	3.96	5	15128000	4875600	15557000	22224000	FALSE
H0YJ92	H0YJ92;P51948;H0YJF2	tr|H0YJ92|H0YJ92_HUMAN CDK-activating kinase assembly factor MAT1 (Fragment)	yes	MNAT1	-0.05	0.08	-0.95	12.76	2	19845000	20082000	15466000	24656000	FALSE
J3KQN4	J3KQN4;P83881;H0Y5B4;H7BZ11;H7BY91;H0Y3V9	tr|J3KQN4|J3KQN4_HUMAN 60S ribosomal protein L36a	yes	RPL36A;RPL36A-HNRNPH2	-0.12	0.07	-0.95	3.63	7	29904000	29473000	11248000	17447000	FALSE
J3KTL2	J3KTL2;Q07955;J3KSR8	tr|J3KTL2|J3KTL2_HUMAN Serine/arginine-rich splicing factor 1	yes	SRSF1	-0.08	0.01	-0.95	12.33	14	368560000	325320000	288970000	499140000	FALSE
O75431	O75431;C9JNK6;C9JAZ1	sp|O75431|MTX2_HUMAN Metaxin-2	no	MTX2	-0.07	0.06	-0.95	36.23	5	63012000	56231000	80965000	151140000	FALSE
P02786	P02786;G3V0E5	sp|P02786|TFR1_HUMAN Transferrin receptor protein 1	no	TFRC	-0.07	0.03	-0.95	27.45	7	47886000	46904000	36643000	62123000	FALSE
P04424	P04424;A0A5F9ZHM8;A0A5F9ZHC6	sp|P04424|ARLY_HUMAN Argininosuccinate lyase	no	ASL	-0.12	-0.04	-0.95	5.12	5	18329000	16718000	24076000	40081000	FALSE
P30041	P30041	sp|P30041|PRDX6_HUMAN Peroxiredoxin-6	yes	PRDX6	-0.04	0.04	-0.95	63.55	21	1329400000	1265400000	2640200000	4685400000	FALSE
P33176	P33176	sp|P33176|KINH_HUMAN Kinesin-1 heavy chain	yes	KIF5B	-0.01	0.11	-0.95	100	36	458830000	432010000	393060000	740390000	FALSE
P52294	P52294;C9JYI4	sp|P52294|IMA5_HUMAN Importin subunit alpha-5	no	KPNA1	-0.06	0.1	-0.95	9.26	9	16510000	14877000	11968000	30881000	FALSE
P55072	P55072;A0A7P0TAW3;A0A7I2V540;C9JUP7;A0A7P0T8A3;A0A7P0T8Q5;A0A7P0TAQ1;A0A7P0Z4C6;A0A7I2V2Y2	sp|P55072|TERA_HUMAN Transitional endoplasmic reticulum ATPase	yes	VCP	-0.08	0.03	-0.95	100	51	2155200000	1903400000	1698300000	2927600000	FALSE
P61970	P61970;H3BRV9	sp|P61970|NTF2_HUMAN Nuclear transport factor 2	no	NUTF2	-0.13	0	-0.95	20.41	6	161030000	134270000	101840000	177100000	FALSE
P62318	P62318;H3BT13	sp|P62318|SMD3_HUMAN Small nuclear ribonucleoprotein Sm D3	yes	SNRPD3	-0.03	0.15	-0.95	20.96	6	28772000	27657000	43610000	72093000	FALSE
P82933	P82933	sp|P82933|RT09_HUMAN 28S ribosomal protein S9, mitochondrial	no	MRPS9	-0.05	0.06	-0.95	33.77	6	52531000	53301000	61811000	107780000	FALSE
Q15404	Q15404	sp|Q15404|RSU1_HUMAN Ras suppressor protein 1	no	RSU1	-0.05	0.1	-0.95	29.84	13	140670000	131480000	106870000	268690000	FALSE
Q6PGP7	Q6PGP7;D6RCE2	sp|Q6PGP7|TTC37_HUMAN Tetratricopeptide repeat protein 37	no	TTC37	-0.03	0.17	-0.95	9.01	10	28276000	27327000	23125000	46312000	FALSE
Q86VS8	Q86VS8	sp|Q86VS8|HOOK3_HUMAN Protein Hook homolog 3	yes	HOOK3	0.06	0.3	-0.95	17.65	9	20835000	16935000	15389000	38160000	FALSE
Q8IY81	Q8IY81	sp|Q8IY81|SPB1_HUMAN pre-rRNA 2-O-ribose RNA methyltransferase FTSJ3	yes	FTSJ3	-0.09	-0.03	-0.95	74.81	12	234150000	216320000	325520000	597660000	FALSE
Q8N2R8	Q8N2R8	sp|Q8N2R8|FA43A_HUMAN Protein FAM43A	yes	FAM43A	-0.04	0.05	-0.95	93.22	4	683290000	659230000	409330000	752940000	FALSE
Q8WVC0	Q8WVC0	sp|Q8WVC0|LEO1_HUMAN RNA polymerase-associated protein LEO1	yes	LEO1	0.02	0.16	-0.95	16.92	11	94735000	82711000	132520000	221360000	FALSE
Q92597	Q92597;A0A7I2ST14;E5RJY1;E7ESM1	sp|Q92597|NDRG1_HUMAN Protein NDRG1	yes	NDRG1	-0.12	0.01	-0.95	43.23	8	76306000	67948000	56785000	133400000	FALSE
Q969S9	Q969S9;D6RF75;D6RAL1	sp|Q969S9|RRF2M_HUMAN Ribosome-releasing factor 2, mitochondrial	no	GFM2	-0.07	0.12	-0.95	9.34	2	10607000	8920200	13813000	20537000	FALSE
Q96AC1	Q96AC1;H0YJ34;A0A0U1RRM8	sp|Q96AC1|FERM2_HUMAN Fermitin family homolog 2	yes	FERMT2	-0.04	0.1	-0.95	53.55	25	32955000	25516000	30156000	68389000	FALSE
Q96SU4	Q96SU4	sp|Q96SU4|OSBL9_HUMAN Oxysterol-binding protein-related protein 9	yes	OSBPL9	-0.04	0.05	-0.95	8.12	8	23609000	24068000	25302000	52996000	FALSE
Q9BRR8	Q9BRR8	sp|Q9BRR8|GPTC1_HUMAN G patch domain-containing protein 1	yes	GPATCH1	-0.02	0.12	-0.95	7.42	3	12468000	11788000	9544000	12547000	FALSE
Q9H7Z3	Q9H7Z3	sp|Q9H7Z3|NRDE2_HUMAN Nuclear exosome regulator NRDE2	no	NRDE2	-0.05	0.06	-0.95	13.01	5	79694000	60582000	51589000	87322000	FALSE
Q9H845	Q9H845;A0A7P0TB58;A0A7P0T7Z1;A0A7P0T8U3;A0A7P0T871;A0A7P0T9N9;Q9H9W4;A0A7P0TB68;A0A7P0Z450	sp|Q9H845|ACAD9_HUMAN Complex I assembly factor ACAD9, mitochondrial	no	ACAD9	-0.16	0.02	-0.95	21.2	10	99638000	82763000	113220000	194370000	FALSE
Q9NVI7	Q9NVI7	sp|Q9NVI7|ATD3A_HUMAN ATPase family AAA domain-containing protein 3A	yes	ATAD3A	0.05	0.1	-0.95	58.69	7	65109000	66803000	139560000	275640000	FALSE
Q9NVT9	Q9NVT9	sp|Q9NVT9|ARMC1_HUMAN Armadillo repeat-containing protein 1	yes	ARMC1	-0.05	0	-0.95	73.47	4	360000000	348810000	360870000	709600000	FALSE
Q9NX24	Q9NX24;D6RC52;D6RCB9	sp|Q9NX24|NHP2_HUMAN H/ACA ribonucleoprotein complex subunit 2	no	NHP2	-0.17	-0.11	-0.95	11.54	3	76345000	97686000	80667000	115520000	FALSE
Q9UHP3	Q9UHP3;Q96B65	sp|Q9UHP3|UBP25_HUMAN Ubiquitin carboxyl-terminal hydrolase 25	no	USP25	0	0.08	-0.95	15.1	5	37038000	36322000	42087000	57785000	FALSE
Q9Y265	Q9Y265;E7ETR0;H7C4G5	sp|Q9Y265|RUVB1_HUMAN RuvB-like 1	no	RUVBL1	-0.01	0.1	-0.95	24.12	14	106230000	90777000	171770000	307110000	FALSE
Q9Y2D5	Q9Y2D5;C9JVY5	sp|Q9Y2D5|AKAP2_HUMAN A-kinase anchor protein 2	yes	AKAP2	0	0.15	-0.95	100	26	93320000	85437000	83042000	147330000	FALSE
S4R3Z2	S4R3Z2;A0A0A0MSS8;P42330	tr|S4R3Z2|S4R3Z2_HUMAN Aldo-keto reductase family 1 member C3	no	AKR1C3	-0.03	0.07	-0.94	2.38	3	1848000	1836600	877600	1867300	FALSE
A0A2R8Y6W8	A0A2R8Y6W8;P19447	tr|A0A2R8Y6W8|A0A2R8Y6W8_HUMAN DNA excision repair protein ERCC-3	no	ERCC3	0.03	0.14	-0.94	16.55	5	285830000	298290000	116010000	260430000	FALSE
A0A2R8YGD1	A0A2R8YGD1;A0A2R8YD45;A0A804HJ17;O14773;A0A2R8Y7U1	tr|A0A2R8YGD1|A0A2R8YGD1_HUMAN Tripeptidyl aminopeptidase	no	TPP1	-0.16	-0.03	-0.94	6.36	6	38854000	33367000	30185000	51393000	FALSE
A0A3B3IRU2	A0A3B3IRU2;A0A3B3ISH1	tr|A0A3B3IRU2|A0A3B3IRU2_HUMAN NHP2 non-histone chromosome protein 2-like 1 (S. cerevisiae), isoform CRA_b	no		-0.02	0.06	-0.94	3.49	2	11570000	10257000	12757000	22081000	FALSE
A0A494C0X2	A0A494C0X2;A0A494C167;A0A7I2V4W4;A0A7I2V646;A0A494C045;Q9UHD2;A0A7I2V463;A0A494C0R4;A0A494C0A8;A0A494C1M6;A0A494C148;A0A7I2V643;A0A7I2V4Z2;A0A494C079;A0A7I2V2F4	tr|A0A494C0X2|A0A494C0X2_HUMAN Serine/threonine-protein kinase TBK1	yes	TBK1	0.09	0.17	-0.94	14.92	6	29164000	31735000	16265000	38932000	FALSE
A0A669KB05	A0A669KB05;A0A669KB62	tr|A0A669KB05|A0A669KB05_HUMAN Catenin delta-1	yes		0.05	0.25	-0.94	100	45	38601000	50866000	30828000	71917000	FALSE
A0A7I2V3U2	A0A7I2V3U2	tr|A0A7I2V3U2|A0A7I2V3U2_HUMAN Nucleophosmin	yes		-0.04	0.08	-0.94	27.35	14	19881000	13491000	12420000	20216000	FALSE
A0A7I2V697	A0A7I2V697;A0A7I2V5Z3;O43765;A0A7I2V4T9;A0A7I2V2U2;A0A7I2V588;K7EMD6	tr|A0A7I2V697|A0A7I2V697_HUMAN Small glutamine-rich tetratricopeptide repeat-containing protein alpha	yes	SGTA	-0.11	0.01	-0.94	13.81	10	42489000	57543000	42744000	48774000	FALSE
A0A7P0T893	A0A7P0T893;O43823;M0QX51;A0A7P0TBC8	tr|A0A7P0T893|A0A7P0T893_HUMAN A-kinase anchor protein 8	yes	AKAP8	-0.04	0.08	-0.94	42.28	10	167720000	155620000	96672000	140260000	FALSE
A0A7P0T9A9	A0A7P0T9A9;A0A7P0TAD6;A0A7P0Z4Q5;A0A7P0T928;A0A7P0TBI4;A0A0A0MRF6;Q99996;A0A7P0TAX3;A0A7P0T8N5;A0A7P0Z4N5;A0A7P0TBH8;A0A2R8Y590;A0A7P0T939;H7BYL6;A0A7P0TAA2	tr|A0A7P0T9A9|A0A7P0T9A9_HUMAN A-kinase anchor protein 9	yes	AKAP9	-0.09	0.11	-0.94	9.02	14	7243000	5822700	20907000	19497000	FALSE
A0A804HHS7	A0A804HHS7;Q9C035;E7EQQ5	tr|A0A804HHS7|A0A804HHS7_HUMAN Tripartite motif-containing protein 5	no	TRIM5	-0.03	0.04	-0.94	11.79	3	41989000	38106000	37657000	86277000	FALSE
E9PMH2	E9PMH2;A0A804HKH9;O00170;A0A804HIX8;A0A804HJ38;V9GYQ3;A0A804HJ46;A0A804HKK3;A0A804HKL7;A0A804HKP8	tr|E9PMH2|E9PMH2_HUMAN Peptidylprolyl isomerase	no	AIP	-0.12	-0.04	-0.94	10.45	6	44882000	41806000	55535000	103400000	FALSE
F8W651	F8W651;F8VVA7;P61923;F8VYK5;F8VYZ4	tr|F8W651|F8W651_HUMAN Coatomer subunit zeta	no	COPZ1	-0.02	0.06	-0.94	14.75	3	122080000	119130000	108470000	184220000	FALSE
J3KQ32	J3KQ32;Q9NTK5	tr|J3KQ32|J3KQ32_HUMAN Obg-like ATPase 1	yes	OLA1	-0.07	0.03	-0.94	33.46	15	59214000	53683000	109880000	201620000	FALSE
J3KQL8	J3KQL8;Q9BQE5;E9PM95	tr|J3KQL8|J3KQL8_HUMAN Apolipoprotein L2	no	APOL2	0.02	0.33	-0.94	6.62	6	11155000	11626000	21344000	39182000	FALSE
O00429	O00429	sp|O00429|DNM1L_HUMAN Dynamin-1-like protein	yes	DNM1L	-0.04	0.06	-0.94	100	25	261100000	254350000	298660000	548850000	FALSE
O43290	O43290	sp|O43290|SNUT1_HUMAN U4/U6.U5 tri-snRNP-associated protein 1	yes	SART1	-0.03	0.11	-0.94	25.32	13	24681000	26640000	46733000	70392000	FALSE
O60502	O60502;H7C3X0	sp|O60502|OGA_HUMAN Protein O-GlcNAcase	yes	MGEA5	-0.18	-0.02	-0.94	14.23	7	12652000	15329000	33720000	56736000	FALSE
O75116	O75116;E9PF63;Q14DU5	sp|O75116|ROCK2_HUMAN Rho-associated protein kinase 2	yes	ROCK2	-0.11	-0.02	-0.94	66.63	24	284420000	275010000	388650000	667780000	FALSE
P17858	P17858	sp|P17858|PFKAL_HUMAN ATP-dependent 6-phosphofructokinase, liver type	yes	PFKL	0.04	0.12	-0.94	29.35	19	77644000	77211000	63763000	118920000	FALSE
P19623	P19623;K7ESL0	sp|P19623|SPEE_HUMAN Spermidine synthase	no	SRM	-0.16	-0.07	-0.94	19.29	11	44917000	46515000	79248000	105500000	FALSE
P31948	P31948	sp|P31948|STIP1_HUMAN Stress-induced-phosphoprotein 1	yes	STIP1	-0.08	0.02	-0.94	72.85	34	256610000	235630000	265040000	420980000	FALSE
P39019	P39019;A0A075B6E2	sp|P39019|RS19_HUMAN 40S ribosomal protein S19	no	RPS19	0.04	0.14	-0.94	18.64	14	87531000	88792000	118190000	201030000	FALSE
P41236	P41236;Q6NXS1;E7EMN6	sp|P41236|IPP2_HUMAN Protein phosphatase inhibitor 2	yes	PPP1R2;PPP1R2P3	-0.08	-0.04	-0.94	32.46	4	402310000	376620000	117590000	229290000	FALSE
P46977	P46977	sp|P46977|STT3A_HUMAN Dolichyl-diphosphooligosaccharide--protein glycosyltransferase subunit STT3A	no	STT3A	-0.05	0.05	-0.94	10.47	9	23188000	24236000	27626000	45755000	FALSE
P48047	P48047;A0A494C0K9;H7C0C1	sp|P48047|ATPO_HUMAN ATP synthase subunit O, mitochondrial	no	ATP5O	-0.04	0.02	-0.94	10.42	7	34318000	33790000	46144000	90737000	FALSE
Q5T5C7	Q5T5C7;P49591	tr|Q5T5C7|Q5T5C7_HUMAN Seryl-tRNA synthetase	no	SARS	-0.1	-0.01	-0.94	100	19	452870000	496010000	756050000	1322200000	FALSE
P61457	P61457	sp|P61457|PHS_HUMAN Pterin-4-alpha-carbinolamine dehydratase	no	PCBD1	-0.03	0.08	-0.94	42.32	3	5636200	4508700	8644900	13818000	FALSE
P61978	P61978;Q5T6W2	sp|P61978|HNRPK_HUMAN Heterogeneous nuclear ribonucleoprotein K	yes	HNRNPK	-0.02	0.05	-0.94	100	29	2796200000	2515800000	2166200000	3875000000	FALSE
P62258	P62258	sp|P62258|1433E_HUMAN 14-3-3 protein epsilon	yes	YWHAE	-0.07	0.06	-0.94	100	25	3872500000	3797000000	5056100000	9323000000	FALSE
P62269	P62269	sp|P62269|RS18_HUMAN 40S ribosomal protein S18	no	RPS18	-0.13	-0.04	-0.94	73.59	7	1024000000	832940000	1305800000	2060100000	FALSE
P62873	P62873;F6UT28;B1AKQ8;F6X3N5;B3KVK2	sp|P62873|GBB1_HUMAN Guanine nucleotide-binding protein G(I)/G(S)/G(T) subunit beta-1	yes	GNB1	-0.01	0.07	-0.94	83.42	16	290690000	286090000	248710000	426720000	FALSE
P63151	P63151;A0A590UJY3	sp|P63151|2ABA_HUMAN Serine/threonine-protein phosphatase 2A 55 kDa regulatory subunit B alpha isoform	yes	PPP2R2A	0.01	0.09	-0.94	25.13	10	88913000	84729000	75553000	131390000	FALSE
Q00839	Q00839;A0A1W2PPS1;A0A1X7SBS1;A0A1W2PP35;Q5RI18;A0A1W2PPL4;A0A1W2PPH7;A0A1W2PQL0;A0A1W2PP34;A0A1W2PRZ7;A0A1W2PQ74	sp|Q00839|HNRPU_HUMAN Heterogeneous nuclear ribonucleoprotein U	yes	HNRNPU	0.07	0.15	-0.94	93.57	38	1044300000	1064200000	1495600000	2746400000	FALSE
Q13242	Q13242;H0YIB4	sp|Q13242|SRSF9_HUMAN Serine/arginine-rich splicing factor 9	yes	SRSF9	-0.17	0	-0.94	13.26	10	55797000	53856000	62744000	96316000	FALSE
Q14011	Q14011;K7ENX8;K7ELV6;K7EJV5;K7ELT6;K7EJV1;K7EMY9;K7EPM4;K7ER40;K7EQR7;D6W5Y5	sp|Q14011|CIRBP_HUMAN Cold-inducible RNA-binding protein	no	CIRBP	-0.15	0.01	-0.94	7.34	3	15649000	10959000	27393000	37614000	FALSE
Q14764	Q14764	sp|Q14764|MVP_HUMAN Major vault protein	yes	MVP	-0.07	0.03	-0.94	71.29	35	887400000	805690000	653520000	1189900000	FALSE
Q14974	Q14974;J3KTM9	sp|Q14974|IMB1_HUMAN Importin subunit beta-1	no	KPNB1	-0.07	0.02	-0.94	100	34	1467100000	1376000000	1664500000	2924300000	FALSE
Q15018	Q15018	sp|Q15018|ABRX2_HUMAN BRISC complex subunit Abraxas 2	yes	FAM175B	-0.13	-0.08	-0.94	4.97	3	9227900	7295700	5076900	9333900	FALSE
Q15435	Q15435;H7C003;B5MBZ8;C9JD73;C9J177	sp|Q15435|PP1R7_HUMAN Protein phosphatase 1 regulatory subunit 7	yes	PPP1R7	-0.01	0.05	-0.94	70.75	13	782510000	681520000	805150000	1468600000	FALSE
Q16698	Q16698;E5RJD2;E5RJG7;E5RFV2	sp|Q16698|DECR_HUMAN 2,4-dienoyl-CoA reductase [(3E)-enoyl-CoA-producing], mitochondrial	no	DECR1	-0.08	0.06	-0.94	41.97	7	41996000	37347000	49151000	94301000	FALSE
Q5T1M5	Q5T1M5	sp|Q5T1M5|FKB15_HUMAN FK506-binding protein 15	yes	FKBP15	-0.03	0.07	-0.94	69.79	22	183690000	164040000	263460000	440500000	FALSE
Q86W50	Q86W50	sp|Q86W50|MET16_HUMAN RNA N6-adenosine-methyltransferase METTL16	yes	METTL16	-0.19	0.08	-0.94	13.38	6	56279000	47036000	20935000	39813000	FALSE
Q8NE71	Q8NE71	sp|Q8NE71|ABCF1_HUMAN ATP-binding cassette sub-family F member 1	yes	ABCF1	0.04	0.29	-0.94	79.27	25	6259700	5956400	2980100	4995000	FALSE
Q8WUP2	Q8WUP2;E7EWE8	sp|Q8WUP2|FBLI1_HUMAN Filamin-binding LIM protein 1	yes	FBLIM1	0	0.26	-0.94	4.55	6	28389000	25774000	14860000	27230000	FALSE
Q92616	Q92616	sp|Q92616|GCN1_HUMAN eIF-2-alpha kinase activator GCN1	no	GCN1L1	-0.06	0.07	-0.94	38.35	22	75909000	72560000	80439000	134840000	FALSE
Q96AJ9	Q96AJ9	sp|Q96AJ9|VTI1A_HUMAN Vesicle transport through interaction with t-SNAREs homolog 1A	no	VTI1A	0.01	0.13	-0.94	51.96	2	25807000	22667000	13623000	27508000	FALSE
Q96AP7	Q96AP7	sp|Q96AP7|ESAM_HUMAN Endothelial cell-selective adhesion molecule	yes	ESAM	-0.18	-0.02	-0.94	25.15	9	46944000	57438000	30256000	105860000	FALSE
Q96T51	Q96T51	sp|Q96T51|RUFY1_HUMAN RUN and FYVE domain-containing protein 1	yes	RUFY1	-0.04	0.14	-0.94	36.89	7	194640000	180340000	184500000	351060000	FALSE
Q9BVK6	Q9BVK6	sp|Q9BVK6|TMED9_HUMAN Transmembrane emp24 domain-containing protein 9	no	TMED9	-0.02	0.13	-0.94	50.71	5	43668000	68581000	75780000	147010000	FALSE
Q9GZV5	Q9GZV5;C9J038	sp|Q9GZV5|WWTR1_HUMAN WW domain-containing transcription regulator protein 1	yes	WWTR1	0.02	0.16	-0.94	48.32	10	14354000	13711000	11794000	26068000	FALSE
Q9H074	Q9H074	sp|Q9H074|PAIP1_HUMAN Polyadenylate-binding protein-interacting protein 1	yes	PAIP1	-0.1	0.01	-0.94	12.51	5	231700000	215930000	114030000	192060000	FALSE
Q9H2U1	Q9H2U1;E7EWK3	sp|Q9H2U1|DHX36_HUMAN ATP-dependent DNA/RNA helicase DHX36	yes	DHX36	-0.02	0.1	-0.94	28.05	9	66736000	62437000	35195000	59929000	FALSE
Q9NX14	Q9NX14	sp|Q9NX14|NDUBB_HUMAN NADH dehydrogenase [ubiquinone] 1 beta subcomplex subunit 11, mitochondrial	no	NDUFB11	0	0.11	-0.94	6.79	4	103180000	80553000	36334000	78985000	FALSE
Q9NZM1	Q9NZM1;H0YD14	sp|Q9NZM1|MYOF_HUMAN Myoferlin	yes	MYOF	-0.02	0.1	-0.94	100	82	703820000	617350000	719210000	1269900000	FALSE
Q9UJ70	Q9UJ70;H7C3G9;C9JEV6;H7C1L7;H7C286	sp|Q9UJ70|NAGK_HUMAN N-acetyl-D-glucosamine kinase	yes	NAGK	-0.1	0.01	-0.94	14.72	6	21028000	17413000	18893000	34434000	FALSE
Q9UPQ9	Q9UPQ9;H0Y720	sp|Q9UPQ9|TNR6B_HUMAN Trinucleotide repeat-containing gene 6B protein	yes	TNRC6B	-0.03	0.04	-0.94	31.31	15	17469000	16612000	5973500	13682000	FALSE
Q9Y4X5	Q9Y4X5;H3BSK4;H3BNB9	sp|Q9Y4X5|ARI1_HUMAN E3 ubiquitin-protein ligase ARIH1	no	ARIH1	-0.03	0.11	-0.94	26.38	8	26065000	21596000	23237000	47464000	FALSE
A0A087X1K9	A0A087X1K9;E5RJ48;E5RGR0	tr|A0A087X1K9|A0A087X1K9_HUMAN Acyl-protein thioesterase 1	no	LYPLA1	-0.07	0	-0.93	14.5	4	97732000	91973000	75072000	144050000	FALSE
A0A494C0U1	A0A494C0U1;Q5VZU9;P29144;A0A494C1B8	tr|A0A494C0U1|A0A494C0U1_HUMAN Tripeptidyl-peptidase 2 (Fragment)	no	TPP2	-0.13	0.07	-0.93	21.44	13	42947000	35221000	42173000	88027000	FALSE
C9J2Y9	C9J2Y9;P30876;C9J4M6	tr|C9J2Y9|C9J2Y9_HUMAN DNA-directed RNA polymerase subunit beta	no	POLR2B	-0.01	0.07	-0.93	40.24	12	28534000	22250000	24006000	41188000	FALSE
C9JUG3	C9JUG3;Q8TE77;A0A087WWG1	tr|C9JUG3|C9JUG3_HUMAN Protein phosphatase Slingshot homolog 3	yes	SSH3	-0.14	-0.02	-0.93	22.18	6	53675000	49836000	41917000	70127000	FALSE
E7EX17	E7EX17;P23588;F8VX11;F8VP89	tr|E7EX17|E7EX17_HUMAN Eukaryotic translation initiation factor 4B	yes	EIF4B	-0.17	-0.05	-0.93	100	27	167240000	154350000	79678000	138990000	FALSE
E9PF18	E9PF18;Q16836;A0A0A0MSE2;A0A0D9SFP2;A0A1W2PNM1;A0A804HLB5;A0A1W2PQV5;A0A1W2PQ78;A0A804HJW7;A0A804HKJ2	tr|E9PF18|E9PF18_HUMAN Hydroxyacyl-coenzyme A dehydrogenase, mitochondrial	no	HADH	-0.1	-0.03	-0.93	48.28	9	730770000	684160000	250260000	449500000	FALSE
G8JLB6	G8JLB6;P31943;E9PCY7;H0YB39	tr|G8JLB6|G8JLB6_HUMAN Heterogeneous nuclear ribonucleoprotein H	yes	HNRNPH1	-0.02	0.05	-0.93	100	13	202310000	181000000	430890000	796650000	FALSE
O15143	O15143;C9JEY1;C9K057	sp|O15143|ARC1B_HUMAN Actin-related protein 2/3 complex subunit 1B	yes	ARPC1B	-0.04	0	-0.93	4.41	19	11674000	11357000	14554000	27906000	FALSE
O43150	O43150	sp|O43150|ASAP2_HUMAN Arf-GAP with SH3 domain, ANK repeat and PH domain-containing protein 2	yes	ASAP2	0.01	0.1	-0.93	40.89	13	8141000	8916500	18867000	28899000	FALSE
O60701	O60701	sp|O60701|UGDH_HUMAN UDP-glucose 6-dehydrogenase	yes	UGDH	-0.08	0.06	-0.93	24.41	10	103460000	94716000	46123000	125850000	FALSE
P07203	P07203;A0A2R8Y6B6	sp|P07203|GPX1_HUMAN Glutathione peroxidase 1	yes	GPX1	-0.08	0.01	-0.93	9.68	8	61977000	49760000	66350000	132230000	FALSE
P07741	P07741;H3BQZ9;H3BQB1	sp|P07741|APT_HUMAN Adenine phosphoribosyltransferase	yes	APRT	-0.1	0.03	-0.93	32.65	10	173050000	154950000	137160000	237320000	FALSE
P15880	P15880;E9PQD7;H0YEN5	sp|P15880|RS2_HUMAN 40S ribosomal protein S2	yes	RPS2	-0.01	0.05	-0.93	25.22	13	48923000	48882000	40842000	73795000	FALSE
P25325	P25325;B1AH49	sp|P25325|THTM_HUMAN 3-mercaptopyruvate sulfurtransferase	yes	MPST	-0.01	0.07	-0.93	16.92	8	105840000	101580000	152020000	272260000	FALSE
P30740	P30740	sp|P30740|ILEU_HUMAN Leukocyte elastase inhibitor	no	SERPINB1	-0.09	0.02	-0.93	17.12	8	20546000	19976000	62124000	85669000	FALSE
P38606	P38606	sp|P38606|VATA_HUMAN V-type proton ATPase catalytic subunit A	no	ATP6V1A	-0.02	0.06	-0.93	20.44	10	78838000	73090000	76250000	140260000	FALSE
P40926	P40926;G3XAL0	sp|P40926|MDHM_HUMAN Malate dehydrogenase, mitochondrial	no	MDH2	-0.12	-0.07	-0.93	35.58	14	53254000	49115000	77463000	132350000	FALSE
P50502	P50502;Q3KNR6;H7C3I1;F6VDH7;Q8NFI4	sp|P50502|F10A1_HUMAN Hsc70-interacting protein	yes	ST13;ST13P5	-0.09	0.03	-0.93	25.71	12	146590000	135770000	179350000	333650000	FALSE
P51665	P51665;H3BNT7;H3BTM8	sp|P51665|PSMD7_HUMAN 26S proteasome non-ATPase regulatory subunit 7	no	PSMD7	0	0.06	-0.93	54.02	8	42802000	29285000	99465000	189540000	FALSE
P52209	P52209	sp|P52209|6PGD_HUMAN 6-phosphogluconate dehydrogenase, decarboxylating	yes	PGD	-0.04	0	-0.93	78.32	23	623300000	584840000	743360000	1286400000	FALSE
P52566	P52566;F5H3P3;H0YGX7;F5H6Q0;F5H2R5	sp|P52566|GDIR2_HUMAN Rho GDP-dissociation inhibitor 2	yes	ARHGDIB	-0.05	0.05	-0.93	100	18	2425200000	3146600000	2157400000	5680500000	FALSE
P61158	P61158;B4DXW1	sp|P61158|ARP3_HUMAN Actin-related protein 3	no	ACTR3	0.01	0.07	-0.93	66.6	21	1171500000	1123800000	1363800000	2452700000	FALSE
P62195	P62195;J3QQM1;J3QSA9;J3QLH6;J3KRP2	sp|P62195|PRS8_HUMAN 26S proteasome regulatory subunit 8	no	PSMC5	-0.03	0.05	-0.93	89.68	13	372420000	393630000	426670000	737280000	FALSE
P62280	P62280;M0QZC5	sp|P62280|RS11_HUMAN 40S ribosomal protein S11	no	RPS11	0.09	0.15	-0.93	8.6	11	68404000	68948000	56393000	103370000	FALSE
P62851	P62851	sp|P62851|RS25_HUMAN 40S ribosomal protein S25	no	RPS25	0.09	0.16	-0.93	6.24	4	174210000	170850000	221610000	427980000	FALSE
Q13151	Q13151	sp|Q13151|ROA0_HUMAN Heterogeneous nuclear ribonucleoprotein A0	no	HNRNPA0	-0.02	0.05	-0.93	47.19	9	70402000	65679000	92433000	193080000	FALSE
Q13438	Q13438;B4E321	sp|Q13438|OS9_HUMAN Protein OS-9	no	OS9	0.16	0.29	-0.93	5.85	5	9865500	12399000	8706000	25669000	FALSE
Q13867	Q13867;K7ESE8;J3KSD8;K7ES02	sp|Q13867|BLMH_HUMAN Bleomycin hydrolase	no	BLMH	-0.1	0.03	-0.93	10.75	6	59156000	56783000	38396000	88009000	FALSE
Q2TB10	Q2TB10	sp|Q2TB10|ZN800_HUMAN Zinc finger protein 800	yes	ZNF800	0	0.09	-0.93	9.61	5	7361800	7985500	14292000	32410000	FALSE
Q86VP6	Q86VP6;A0A0C4DGH5	sp|Q86VP6|CAND1_HUMAN Cullin-associated NEDD8-dissociated protein 1	yes	CAND1	-0.03	0.08	-0.93	73.46	25	269320000	225160000	236230000	407500000	FALSE
Q8N5M1	Q8N5M1;C9J2Q2	sp|Q8N5M1|ATPF2_HUMAN ATP synthase mitochondrial F1 complex assembly factor 2	no	ATPAF2	-0.03	0.08	-0.93	3.73	3	6302700	5613600	4273200	8646300	FALSE
Q8N6S5	Q8N6S5	sp|Q8N6S5|AR6P6_HUMAN ADP-ribosylation factor-like protein 6-interacting protein 6	yes	ARL6IP6	-0.01	0.09	-0.93	38.5	5	32728000	27063000	116180000	197180000	FALSE
Q92878	Q92878;A0A1W2PQ90;A0A494C1B7	sp|Q92878|RAD50_HUMAN DNA repair protein RAD50	yes	RAD50	-0.05	0.03	-0.93	31.5	18	16428000	20174000	68364000	123420000	FALSE
Q9H9Y2	Q9H9Y2	sp|Q9H9Y2|RPF1_HUMAN Ribosome production factor 1	no	RPF1	-0.1	-0.02	-0.93	4.8	1	5276700	4734100	14399000	22806000	FALSE
Q9NYK5	Q9NYK5;C9JG87	sp|Q9NYK5|RM39_HUMAN 39S ribosomal protein L39, mitochondrial	no	MRPL39	-0.22	-0.07	-0.93	5.85	3	11222000	10729000	7836500	14948000	FALSE
Q9Y4G6	Q9Y4G6;H0YMT1;A0A1B0GVU7	sp|Q9Y4G6|TLN2_HUMAN Talin-2	no	TLN2	0.19	0.24	-0.93	1.22	9	12294000	13591000	11874000	19246000	FALSE
Q9Y6D6	Q9Y6D6;E5RIF2	sp|Q9Y6D6|BIG1_HUMAN Brefeldin A-inhibited guanine nucleotide-exchange protein 1	yes	ARFGEF1	-0.06	0	-0.93	18.3	11	25532000	27940000	28594000	54820000	FALSE
A0A087WTL4	A0A087WTL4;A0A087WX97;Q9BXK5	tr|A0A087WTL4|A0A087WTL4_HUMAN Bcl-2-like protein 13	yes	BCL2L13	-0.04	-0.01	-0.92	15.27	7	4738300	4889300	21914000	36746000	FALSE
A0A087X0R6	A0A087X0R6;Q9UMY4	tr|A0A087X0R6|A0A087X0R6_HUMAN Sorting nexin-12	yes	SNX12	0.09	0.15	-0.92	13.42	12	16295000	13482000	11620000	34948000	FALSE
A0A1B0GWJ0	A0A1B0GWJ0;A0A1B0GTJ7;A0A096LNY6;A0A7P0T9A7;A0A7P0Z472;P30566;A0A7P0T8E4;A0A0A6YY92;A0A096LNY5;A0A1B0GWF8;A0A1B0GTG9;A0A096LP92	tr|A0A1B0GWJ0|A0A1B0GWJ0_HUMAN Adenylosuccinate lyase	yes	ADSL	0.06	0.11	-0.92	31.21	12	120740000	109130000	179760000	330790000	FALSE
A0A0U1RQQ9	A0A0U1RQQ9;Q6P3W7;F8VSC5	tr|A0A0U1RQQ9|A0A0U1RQQ9_HUMAN SCY1-like protein 2	yes	SCYL2	0.06	0.08	-0.92	9.14	5	14653000	15398000	36521000	67732000	FALSE
A0A7I2RAZ6	A0A7I2RAZ6;A0A0U1RR27;Q7Z401	tr|A0A7I2RAZ6|A0A7I2RAZ6_HUMAN C-myc promoter-binding protein	yes	DENND4A	-0.12	-0.05	-0.92	22.29	15	71977000	64559000	23898000	47039000	FALSE
A0A2R8YF43	A0A2R8YF43;A0A2R8YD58;E7EU96;P68400;A0A2R8Y5A0;Q8NEV1;A0A2R8Y4D6;A0A2R8Y4H0;V9GYA2;A0A2R8YDP2;A0A2R8YFU2;A0A2R8YDY7;A0A2R8YEW1	tr|A0A2R8YF43|A0A2R8YF43_HUMAN Casein kinase II subunit alpha	no	CSNK2A1;CSNK2A3	-0.05	0.04	-0.92	12.44	8	55477000	40841000	95572000	159900000	FALSE
A0A494C1V1	A0A494C1V1;Q6ZNJ1;H0Y764;H7C3Y7	tr|A0A494C1V1|A0A494C1V1_HUMAN Neurobeachin-like protein 2	yes	NBEAL2	-0.02	0.03	-0.92	33.9	11	34505000	33427000	58931000	99382000	FALSE
G3V5E2	G3V5E2;A0A7I2V5H5;H0YIZ7;A0A7I2V362;A0A7I2V590;A0A7I2V320;A0A7I2V4B8;A0A7I2V5I2;A0A7I2V3B4;Q8WVM8;A0A7I2YQR2;A0A7I2V3C9;A0A7I2V448;B7Z5N7;A0A7I2V2U5;A0A7I2V4U2;A0A7I2V3G4;A0A7I2V4R0;A0A7I2V5Z4;A0A7I2V534;A0A7I2V321;A0A7I2YQQ1;G3V2M8	tr|G3V5E2|G3V5E2_HUMAN Sec1 family domain-containing protein 1	yes	SCFD1	-0.08	0.01	-0.92	36.87	6	27580000	22171000	28514000	61131000	FALSE
A0A804HKA7	A0A804HKA7;O15305;H3BPH4;H3BRM0;H3BV55	tr|A0A804HKA7|A0A804HKA7_HUMAN Phosphomannomutase 2	no	PMM2	-0.01	-0.01	-0.92	8.51	5	17272000	19868000	9136700	23739000	FALSE
A5YKK6	A5YKK6	sp|A5YKK6|CNOT1_HUMAN CCR4-NOT transcription complex subunit 1	yes	CNOT1	0	0.06	-0.92	8.45	12	9407100	9411200	18593000	43144000	FALSE
A6ND22	A6ND22;Q9Y3D3	tr|A6ND22|A6ND22_HUMAN 28S ribosomal protein S16, mitochondrial	no	MRPS16	0.01	0.12	-0.92	1.41	2	4467300	4768300	5159400	10344000	FALSE
D6RFG8	D6RFG8;P27707;D6RCP9	tr|D6RFG8|D6RFG8_HUMAN Deoxycytidine kinase	yes	DCK	0.03	0.16	-0.92	4.99	3	1828400	2192500	3226400	5053300	FALSE
D6RGY8	D6RGY8;D6RFI3;E7EQR8;Q9GZM5	tr|D6RGY8|D6RGY8_HUMAN Protein YIPF3 (Fragment)	no	YIPF3	-0.21	-0.14	-0.92	7.68	1	19467000	14928000	28714000	38145000	FALSE
Q75MG1	Q75MG1;E7ETZ4;Q9Y6E2;B5MCH7;E9PFE3;C9JF98;F8WDX8;E9PFD4;E7EMS9;B5MCE7	tr|Q75MG1|Q75MG1_HUMAN Basic leucine zipper and W2 domain-containing protein 2 (Fragment)	no	BZW2	-0.04	0.06	-0.92	9.57	4	124420000	111710000	127700000	218050000	FALSE
E9PS17	E9PS17;Q96KG9;E9PPN3;E9PK59	tr|E9PS17|E9PS17_HUMAN N-terminal kinase-like protein	yes	SCYL1	0	0.03	-0.92	15.98	10	44272000	39639000	32690000	73076000	FALSE
F6RY50	F6RY50;Q96FS4	tr|F6RY50|F6RY50_HUMAN Signal-induced proliferation-associated protein 1	yes	SIPA1	0.01	0.09	-0.92	27.61	14	34070000	31542000	59170000	15429000	FALSE
F8W930	F8W930;Q9Y6M1	tr|F8W930|F8W930_HUMAN Insulin-like growth factor 2 mRNA-binding protein 2	yes	IGF2BP2	0.08	0.12	-0.92	43.5	11	133950000	123260000	22707000	80618000	FALSE
H0YJH8	H0YJH8;G3V2S6;Q9Y5K8;G3V2V6	tr|H0YJH8|H0YJH8_HUMAN V-type proton ATPase subunit D (Fragment)	no	ATP6V1D	0.02	0.09	-0.92	3.63	4	151810000	151890000	180520000	307770000	FALSE
H0Y517	H0Y517;H7C1U3;Q5T0F9	tr|H0Y517|H0Y517_HUMAN Coiled-coil and C2 domain-containing protein 1B (Fragment)	yes	CC2D1B	-0.03	0.06	-0.92	16.63	4	21693000	21629000	26669000	50407000	FALSE
H0YHG0	H0YHG0;P82979;F8VZQ9	tr|H0YHG0|H0YHG0_HUMAN Uncharacterized protein (Fragment)	no	SARNP	-0.11	0.05	-0.92	6.61	6	12760000	11730000	19338000	31738000	FALSE
J3QRU8	J3QRU8;Q9Y2X7;A0A0C4DGN6	tr|J3QRU8|J3QRU8_HUMAN ARF GTPase-activating protein GIT1	yes	GIT1	0.1	0.16	-0.92	81.44	23	17627000	19855000	12141000	27486000	FALSE
O00264	O00264	sp|O00264|PGRC1_HUMAN Membrane-associated progesterone receptor component 1	yes	PGRMC1	-0.05	-0.01	-0.92	67.86	11	51472000	49922000	109350000	200680000	FALSE
O00273	O00273;K7ERT1	sp|O00273|DFFA_HUMAN DNA fragmentation factor subunit alpha	yes	DFFA	-0.05	0.04	-0.92	48.2	12	15153000	11128000	39173000	66912000	FALSE
O43242	O43242	sp|O43242|PSMD3_HUMAN 26S proteasome non-ATPase regulatory subunit 3	no	PSMD3	-0.01	0.1	-0.92	64.7	22	121430000	120050000	165830000	283700000	FALSE
O75367	O75367	sp|O75367|H2AY_HUMAN Core histone macro-H2A.1	yes	H2AFY	0.01	0.04	-0.92	44.93	9	131640000	123670000	211980000	339580000	FALSE
O75822	O75822	sp|O75822|EIF3J_HUMAN Eukaryotic translation initiation factor 3 subunit J	yes	EIF3J	-0.08	0.02	-0.92	42.35	11	206930000	124710000	438940000	439600000	FALSE
O75874	O75874	sp|O75874|IDHC_HUMAN Isocitrate dehydrogenase [NADP] cytoplasmic	yes	IDH1	-0.08	-0.04	-0.92	67.07	24	302790000	274110000	338210000	615280000	FALSE
P09382	P09382	sp|P09382|LEG1_HUMAN Galectin-1	yes	LGALS1	0.01	0.04	-0.92	73.86	11	1195400000	1124800000	1608100000	2889800000	FALSE
P23246	P23246	sp|P23246|SFPQ_HUMAN Splicing factor, proline- and glutamine-rich	yes	SFPQ	-0.06	-0.01	-0.92	97.03	20	2411500000	2270800000	1666500000	2914300000	FALSE
P30086	P30086	sp|P30086|PEBP1_HUMAN Phosphatidylethanolamine-binding protein 1	yes	PEBP1	-0.02	0.05	-0.92	57.12	10	47271000	47577000	166450000	299110000	FALSE
P30153	P30153;B3KQV6;C9J9C1	sp|P30153|2AAA_HUMAN Serine/threonine-protein phosphatase 2A 65 kDa regulatory subunit A alpha isoform	no	PPP2R1A	-0.02	0.05	-0.92	100	26	608210000	539760000	668620000	1174800000	FALSE
P35573	P35573	sp|P35573|GDE_HUMAN Glycogen debranching enzyme	no	AGL	0.01	0.1	-0.92	5.48	4	54812000	53760000	27348000	43015000	FALSE
P38117	P38117;M0QY67	sp|P38117|ETFB_HUMAN Electron transfer flavoprotein subunit beta	no	ETFB	-0.13	0.02	-0.92	6.39	11	39870000	30224000	25939000	69207000	FALSE
P40429	P40429;A0A7I2V5L3;A0A7I2V2L9;M0QYS1;Q8J015	sp|P40429|RL13A_HUMAN 60S ribosomal protein L13a	no	RPL13A;RPL13a	-0.08	-0.02	-0.92	4.36	9	33452000	33348000	48527000	68786000	FALSE
P41091	P41091;Q2VIR3	sp|P41091|IF2G_HUMAN Eukaryotic translation initiation factor 2 subunit 3	no	EIF2S3;EIF2S3L	-0.04	0.05	-0.92	20.99	15	637410000	592780000	372030000	635010000	FALSE
P42167	P42167;G5E972;H0YJH7	sp|P42167|LAP2B_HUMAN Lamina-associated polypeptide 2, isoforms beta/gamma	yes	TMPO	-0.03	0.07	-0.92	85.12	21	309930000	285330000	398850000	762200000	FALSE
P49458	P49458;Q6P2S0;Q659G3;E9PE20	sp|P49458|SRP09_HUMAN Signal recognition particle 9 kDa protein	yes	SRP9;DKFZp564M2223	-0.01	0.06	-0.92	7.05	6	37508000	35915000	75635000	121610000	FALSE
P51149	P51149;A0A6Q8PGE6;A0A6Q8PG52;A0A6Q8PH84;C9J592;C9J8S3;C9IZZ0;C9J4V0	sp|P51149|RAB7A_HUMAN Ras-related protein Rab-7a	yes	RAB7A	0.02	0.11	-0.92	32.42	12	154970000	152420000	186370000	353610000	FALSE
P55735	P55735;A8MXL6	sp|P55735|SEC13_HUMAN Protein SEC13 homolog	no	SEC13	0	0.04	-0.92	28.45	10	215260000	235110000	243620000	478230000	FALSE
P61163	P61163;R4GMT0	sp|P61163|ACTZ_HUMAN Alpha-centractin	no	ACTR1A	-0.03	0.07	-0.92	24.24	13	141530000	130790000	205860000	365040000	FALSE
P63261	P63261;I3L4N8;A0A804GS07;I3L3I0;I3L1U9	sp|P63261|ACTG_HUMAN Actin, cytoplasmic 2	yes	ACTG1	-0.05	0.03	-0.92	100	40	9997700000	13833000000	13611000000	24205000000	FALSE
P68036	P68036	sp|P68036|UB2L3_HUMAN Ubiquitin-conjugating enzyme E2 L3	no	UBE2L3	-0.06	0.02	-0.92	23.93	7	109810000	101510000	112010000	198700000	FALSE
P80303	P80303;E9PKG6;Q2L696;H0YEG8	sp|P80303|NUCB2_HUMAN Nucleobindin-2	yes	NUCB2;Nucb2	-0.01	0.05	-0.92	67.67	14	509970000	484290000	497400000	882520000	FALSE
Q01105	Q01105;A0A0C4DFV9;P0DME0	sp|Q01105|SET_HUMAN Protein SET	yes	SET;SETSIP	-0.1	-0.02	-0.92	100	15	703250000	646410000	561140000	749540000	FALSE
Q02750	Q02750	sp|Q02750|MP2K1_HUMAN Dual specificity mitogen-activated protein kinase kinase 1	yes	MAP2K1	0.03	0.12	-0.92	22.09	10	59396000	49813000	63899000	116560000	FALSE
Q12888	Q12888;A6NNK5;C9JXV0	sp|Q12888|TP53B_HUMAN TP53-binding protein 1	yes	TP53BP1	-0.03	0.14	-0.92	100	66	71557000	60758000	63488000	122020000	FALSE
Q13177	Q13177	sp|Q13177|PAK2_HUMAN Serine/threonine-protein kinase PAK 2	yes	PAK2	-0.1	0.03	-0.92	98.63	22	42560000	42361000	38543000	70777000	FALSE
Q13435	Q13435;E9PPJ0	sp|Q13435|SF3B2_HUMAN Splicing factor 3B subunit 2	yes	SF3B2	-0.01	0.02	-0.92	100	21	261060000	256550000	246050000	395780000	FALSE
Q14103	Q14103;D6RAF8;H0Y8G5;H0YA96;D6RD83	sp|Q14103|HNRPD_HUMAN Heterogeneous nuclear ribonucleoprotein D0	yes	HNRNPD	-0.1	-0.01	-0.92	100	21	341860000	298470000	501660000	835970000	FALSE
Q14C86	Q14C86;C9IZ08;H0Y7I9;H0Y4E7	sp|Q14C86|GAPD1_HUMAN GTPase-activating protein and VPS9 domain-containing protein 1	yes	GAPVD1	0.08	0.15	-0.92	84.61	25	5390900	4278900	15103000	34710000	FALSE
Q16643	Q16643;D6R9W4	sp|Q16643|DREB_HUMAN Drebrin	yes	DBN1	-0.08	0.06	-0.92	30.5	18	979240000	908120000	887120000	2043500000	FALSE
Q641Q2	Q641Q2;E7ESD2;F8W7U3;A0A087WYF6	sp|Q641Q2|WAC2A_HUMAN WASH complex subunit 2A	yes	FAM21A	-0.01	0.05	-0.92	100	48	148960000	139640000	197620000	386430000	FALSE
Q86V81	Q86V81	sp|Q86V81|THOC4_HUMAN THO complex subunit 4	no	ALYREF	-0.13	-0.06	-0.92	74.6	7	113860000	117940000	104430000	169730000	FALSE
Q8IZH2	Q8IZH2	sp|Q8IZH2|XRN1_HUMAN 5-3 exoribonuclease 1	yes	XRN1	0	0.07	-0.92	66.32	10	16545000	18496000	33994000	56418000	FALSE
Q92797	Q92797	sp|Q92797|SYMPK_HUMAN Symplekin	yes	SYMPK	-0.04	0.07	-0.92	48.05	17	37770000	32596000	44350000	76540000	FALSE
Q96A33	Q96A33	sp|Q96A33|CCD47_HUMAN PAT complex subunit CCDC47	no	CCDC47	0	0.04	-0.92	32.69	10	96694000	84535000	86262000	196840000	FALSE
Q96I99	Q96I99;E9PDQ8	sp|Q96I99|SUCB2_HUMAN Succinate--CoA ligase [GDP-forming] subunit beta, mitochondrial	no	SUCLG2	-0.03	0.09	-0.92	20.33	15	99218000	94176000	79867000	187050000	FALSE
Q9BUQ8	Q9BUQ8	sp|Q9BUQ8|DDX23_HUMAN Probable ATP-dependent RNA helicase DDX23	no	DDX23	-0.1	-0.01	-0.92	12.23	12	100790000	90812000	76902000	152720000	FALSE
Q9C005	Q9C005	sp|Q9C005|DPY30_HUMAN Protein dpy-30 homolog	no	DPY30	-0.01	0.01	-0.92	20.62	4	145370000	141420000	257610000	458130000	FALSE
Q9H3S7	Q9H3S7	sp|Q9H3S7|PTN23_HUMAN Tyrosine-protein phosphatase non-receptor type 23	yes	PTPN23	-0.05	-0.04	-0.92	47.37	11	50352000	43408000	54917000	93521000	FALSE
Q9HB66	Q9HB66	tr|Q9HB66|Q9HB66_HUMAN Alternative protein MKKS	no	MKKS	-0.08	0.06	-0.92	6.75	1	9335500	9469100	13852000	24274000	FALSE
Q9NRY5	Q9NRY5;E7ESJ7	sp|Q9NRY5|F1142_HUMAN Protein FAM114A2	yes	FAM114A2	0.03	0.05	-0.92	51.7	11	54017000	41123000	55878000	94160000	FALSE
Q9UBN7	Q9UBN7;A0A2R8YDE6;C9J172;Q9BRX7;A0A2R8YCS4;E7EP63;E7ER52;A6NDI8	sp|Q9UBN7|HDAC6_HUMAN Histone deacetylase 6	yes	HDAC6	-0.09	0.02	-0.92	6.08	4	40399000	32496000	118790000	212770000	FALSE
Q9UH99	Q9UH99;B0QY64;B0QY67	sp|Q9UH99|SUN2_HUMAN SUN domain-containing protein 2	yes	SUN2	0.13	0.18	-0.92	58.42	13	11579000	14493000	38065000	71785000	FALSE
Q9UJW0	Q9UJW0	sp|Q9UJW0|DCTN4_HUMAN Dynactin subunit 4	no	DCTN4	-0.07	0.03	-0.92	32.56	9	453840000	453390000	409850000	681340000	FALSE
Q9UKL0	Q9UKL0	sp|Q9UKL0|RCOR1_HUMAN REST corepressor 1	yes	RCOR1	0.01	0.11	-0.92	46.75	6	223770000	188860000	16835000	31355000	FALSE
Q9Y263	Q9Y263;E5RIM3	sp|Q9Y263|PLAP_HUMAN Phospholipase A-2-activating protein	no	PLAA	-0.1	-0.06	-0.92	13.35	11	41357000	38590000	33217000	59097000	FALSE
A0A087WTB8	A0A087WTB8;P15374;Q5TBK7	tr|A0A087WTB8|A0A087WTB8_HUMAN Ubiquitin carboxyl-terminal hydrolase	yes	UCHL3	-0.11	0.04	-0.91	22.27	9	4727200	5531200	13326000	29708000	FALSE
A0A087X1Z3	A0A087X1Z3;Q9UL46;H0YM70	tr|A0A087X1Z3|A0A087X1Z3_HUMAN Proteasome activator complex subunit 2	yes	PSME2	0.05	0.1	-0.91	100	13	601570000	554450000	436330000	772840000	FALSE
A0A087X2H1	A0A087X2H1;Q9ULT8;H0YJP0	tr|A0A087X2H1|A0A087X2H1_HUMAN HECT-type E3 ubiquitin transferase	yes	HECTD1	-0.04	0.05	-0.91	64.01	22	78725000	69558000	78147000	130580000	FALSE
A0A0G2JKR7	A0A0G2JKR7;P28702	tr|A0A0G2JKR7|A0A0G2JKR7_HUMAN Retinoic acid receptor RXR-beta	no	RXRB	0.15	0.26	-0.91	5.76	3	9364700	16435000	10988000	18885000	FALSE
A0A1X7SBZ2	A0A1X7SBZ2;A0A5H1ZRQ2;Q92841	tr|A0A1X7SBZ2|A0A1X7SBZ2_HUMAN RNA helicase	yes	DDX17	-0.03	0.08	-0.91	60.91	27	192400000	193050000	254840000	442880000	FALSE
A0A7P0T808	A0A7P0T808;O60331	tr|A0A7P0T808|A0A7P0T808_HUMAN Phosphatidylinositol 4-phosphate 5-kinase type-1 gamma	yes	PIP5K1C	0.17	0.19	-0.91	9.65	5	19014000	17049000	26083000	48626000	FALSE
A6NHQ2	A6NHQ2	sp|A6NHQ2|FBLL1_HUMAN rRNA/tRNA 2-O-methyltransferase fibrillarin-like protein 1	no	FBLL1	-0.09	0.03	-0.91	1.45	1	12920000	11962000	17184000	26539000	FALSE
E9PGC0	E9PGC0;P20936	tr|E9PGC0|E9PGC0_HUMAN Ras GTPase-activating protein 1	no	RASA1	0.04	0.16	-0.91	21.39	6	13601000	16747000	13161000	26345000	FALSE
F5H039	F5H039;Q9NQX3;H0YJ30;G3V582	tr|F5H039|F5H039_HUMAN Molybdopterin molybdenumtransferase	yes	GPHN	-0.16	-0.09	-0.91	17.55	8	58331000	48878000	55296000	89159000	FALSE
F8VU90	F8VU90;Q9NYL4;H0YHM7	tr|F8VU90|F8VU90_HUMAN Peptidylprolyl isomerase	no	FKBP11	0	0.09	-0.91	1.63	2	7493600	6731100	10919000	17915000	FALSE
G3V4K3	G3V4K3;Q9H9C1	tr|G3V4K3|G3V4K3_HUMAN Spermatogenesis-defective protein 39 homolog	yes	VIPAS39	0	0.07	-0.91	82.4	7	160170000	155860000	111080000	218820000	FALSE
H3BP42	H3BP42;Q9ULZ3	tr|H3BP42|H3BP42_HUMAN Apoptosis-associated speck-like protein-containing a CARD (Fragment)	no	PYCARD	-0.02	0.13	-0.91	32.52	3	10653000	10873000	16380000	39713000	FALSE
J3KT73	J3KT73;J3QL01;P63173;J3KSP2	tr|J3KT73|J3KT73_HUMAN 60S ribosomal protein L38	no	RPL38	0.09	0.12	-0.91	5.91	4	53217000	49767000	54344000	97140000	FALSE
J3QR07	J3QR07;Q96MU7	tr|J3QR07|J3QR07_HUMAN YTH domain-containing protein 1	yes	YTHDC1	0	0.1	-0.91	44.77	8	405600000	382320000	339040000	615460000	FALSE
O15067	O15067	sp|O15067|PUR4_HUMAN Phosphoribosylformylglycinamidine synthase	yes	PFAS	-0.06	0.08	-0.91	25.55	14	94749000	87511000	135190000	229200000	FALSE
O43615	O43615;M0QXU7	sp|O43615|TIM44_HUMAN Mitochondrial import inner membrane translocase subunit TIM44	yes	TIMM44	0.01	0.14	-0.91	24.75	10	73677000	68683000	34104000	66324000	FALSE
O43824	O43824	sp|O43824|GTPB6_HUMAN Putative GTP-binding protein 6	yes	GTPBP6	-0.06	0.02	-0.91	13.12	5	31812000	25426000	12022000	24164000	FALSE
O60518	O60518	sp|O60518|RNBP6_HUMAN Ran-binding protein 6	no	RANBP6	-0.01	0.07	-0.91	17.26	5	13223000	12803000	36236000	69017000	FALSE
O75083	O75083;D6RD66	sp|O75083|WDR1_HUMAN WD repeat-containing protein 1	no	WDR1	-0.04	0.02	-0.91	100	31	524010000	509010000	600060000	1052100000	FALSE
P09211	P09211;A8MX94;A0A087X2E9	sp|P09211|GSTP1_HUMAN Glutathione S-transferase P	no	GSTP1	-0.06	-0.02	-0.91	100	8	1818500000	1657100000	2935200000	5646500000	FALSE
P12270	P12270	sp|P12270|TPR_HUMAN Nucleoprotein TPR	yes	TPR	-0.07	-0.01	-0.91	100	41	132130000	123230000	173720000	315230000	FALSE
P23258	P23258;A0A7P0T9G6;Q9NRH3	sp|P23258|TBG1_HUMAN Tubulin gamma-1 chain	yes	TUBG1;TUBG2	-0.03	-0.01	-0.91	39.56	9	140790000	140410000	145650000	269660000	FALSE
P23396	P23396;E9PL09;E9PPU1;F2Z2S8;H0YCJ7;H0YEU2	sp|P23396|RS3_HUMAN 40S ribosomal protein S3	yes	RPS3	-0.03	0.07	-0.91	21.47	17	133180000	127480000	283000000	476360000	FALSE
P28072	P28072	sp|P28072|PSB6_HUMAN Proteasome subunit beta type-6	no	PSMB6	-0.03	0.08	-0.91	6.5	6	22356000	19002000	21443000	36013000	FALSE
P30622	P30622;J3KP58;F5H0N7;F5H6A0	sp|P30622|CLIP1_HUMAN CAP-Gly domain-containing linker protein 1	yes	CLIP1	-0.07	0.06	-0.91	79.51	27	47897000	31551000	60743000	99428000	FALSE
P42566	P42566;B1AUU8	sp|P42566|EPS15_HUMAN Epidermal growth factor receptor substrate 15	yes	EPS15	-0.01	0.11	-0.91	50.94	21	17156000	21182000	14401000	47335000	FALSE
P50914	P50914;E7EPB3	sp|P50914|RL14_HUMAN 60S ribosomal protein L14	yes	RPL14	-0.08	-0.05	-0.91	5.76	5	32594000	28059000	56287000	90298000	FALSE
P60953	P60953;A0A590UJK8;Q5JYX0	sp|P60953|CDC42_HUMAN Cell division control protein 42 homolog	no	CDC42	0	0.05	-0.91	22.14	6	82974000	78258000	92864000	162440000	FALSE
P62753	P62753;A2A3R5	sp|P62753|RS6_HUMAN 40S ribosomal protein S6	yes	RPS6	-0.07	0.01	-0.91	19.95	11	408150000	394520000	487470000	821440000	FALSE
P62805	P62805	sp|P62805|H4_HUMAN Histone H4	yes	HIST1H4A	-0.02	0.06	-0.91	23.51	16	678700000	656930000	844480000	1527600000	FALSE
P63000	P63000;P60763	sp|P63000|RAC1_HUMAN Ras-related C3 botulinum toxin substrate 1	no	RAC1;RAC3	-0.01	0.05	-0.91	67.79	6	24376000	24767000	25347000	72935000	FALSE
Q00688	Q00688	sp|Q00688|FKBP3_HUMAN Peptidyl-prolyl cis-trans isomerase FKBP3	yes	FKBP3	-0.03	0.1	-0.91	37.95	12	63502000	59194000	43522000	94500000	FALSE
Q02952	Q02952	sp|Q02952|AKA12_HUMAN A-kinase anchor protein 12	yes	AKAP12	-0.04	0.06	-0.91	100	64	1418600000	1330000000	1025900000	1861700000	FALSE
Q06323	Q06323	sp|Q06323|PSME1_HUMAN Proteasome activator complex subunit 1	yes	PSME1	0	0.07	-0.91	61.7	17	135080000	130510000	94317000	172190000	FALSE
Q07666	Q07666	sp|Q07666|KHDR1_HUMAN KH domain-containing, RNA-binding, signal transduction-associated protein 1	yes	KHDRBS1	0	0.07	-0.91	47.48	13	144340000	135810000	207150000	389960000	FALSE
Q12769	Q12769;G3V198;E9PR16	sp|Q12769|NU160_HUMAN Nuclear pore complex protein Nup160	yes	NUP160	0.04	0.13	-0.91	26.08	8	21360000	24911000	59243000	117520000	FALSE
Q12789	Q12789	sp|Q12789|TF3C1_HUMAN General transcription factor 3C polypeptide 1	yes	GTF3C1	0.08	0.12	-0.91	53.95	14	20480000	26578000	10177000	17064000	FALSE
Q13442	Q13442	sp|Q13442|HAP28_HUMAN 28 kDa heat- and acid-stable phosphoprotein	yes	PDAP1	-0.08	0.01	-0.91	29.63	12	45712000	48860000	51500000	76046000	FALSE
Q15797	Q15797;Q99717;H0YAK7;O15198	sp|Q15797|SMAD1_HUMAN Mothers against decapentaplegic homolog 1	yes	SMAD1;SMAD5;SMAD9	-0.13	-0.07	-0.91	7.08	8	5835000	5268600	3390600	5457200	FALSE
Q15833	Q15833;M0R0M7;M0R1A1	sp|Q15833|STXB2_HUMAN Syntaxin-binding protein 2	no	STXBP2	-0.03	0.03	-0.91	21.44	14	255190000	218700000	174790000	308330000	FALSE
Q32Q12	Q32Q12;J3KPD9;P22392	tr|Q32Q12|Q32Q12_HUMAN Nucleoside diphosphate kinase	yes	NME1-NME2;NME2	-0.08	0.02	-0.91	34	13	307710000	274020000	281470000	484530000	FALSE
Q3ZCM7	Q3ZCM7;A0A075B736;Q5SQY0	sp|Q3ZCM7|TBB8_HUMAN Tubulin beta-8 chain	yes	TUBB8	0	-0.02	-0.91	29.82	12	896090000	899700000	716670000	1308200000	FALSE
Q5TZA2	Q5TZA2;B1AKD8	sp|Q5TZA2|CROCC_HUMAN Rootletin	yes	CROCC	0.03	0.09	-0.91	31.74	12	31692000	19097000	35420000	60006000	FALSE
Q6P2Q9	Q6P2Q9	sp|Q6P2Q9|PRP8_HUMAN Pre-mRNA-processing-splicing factor 8	no	PRPF8	-0.06	0.02	-0.91	100	30	387610000	376080000	561910000	867710000	FALSE
Q7Z392	Q7Z392;D6RHE5	sp|Q7Z392|TPC11_HUMAN Trafficking protein particle complex subunit 11	yes	TRAPPC11	-0.16	-0.05	-0.91	3.79	4	4514700	5097400	7272500	7860000	FALSE
Q7Z4V5	Q7Z4V5	sp|Q7Z4V5|HDGR2_HUMAN Hepatoma-derived growth factor-related protein 2	yes	HDGFRP2	-0.16	-0.05	-0.91	22.31	12	100550000	87132000	57155000	96551000	FALSE
Q8WUX9	Q8WUX9	sp|Q8WUX9|CHMP7_HUMAN Charged multivesicular body protein 7	yes	CHMP7	0.05	0.11	-0.91	25.31	8	22649000	25934000	18171000	37008000	FALSE
Q96EY7	Q96EY7	sp|Q96EY7|PTCD3_HUMAN Pentatricopeptide repeat domain-containing protein 3, mitochondrial	no	PTCD3	-0.35	-0.25	-0.91	10.84	7	12086000	9859300	18060000	30625000	FALSE
Q96QR8	Q96QR8	sp|Q96QR8|PURB_HUMAN Transcriptional activator protein Pur-beta	yes	PURB	-0.14	-0.08	-0.91	24.47	7	72361000	68942000	95074000	172600000	FALSE
Q99460	Q99460;A0A7P0MW50;A0A087WW66;A0A7I2V523;A0A7I2V479;A0A7I2V2K8;A0A7I2YQY1;A0A7I2V262;A0A7I2V5C8;A0A7I2YQI9;A0A7I2V4X0;A0A7I2V641;A0A7I2V491	sp|Q99460|PSMD1_HUMAN 26S proteasome non-ATPase regulatory subunit 1	yes	PSMD1	0	0.08	-0.91	75.58	25	168520000	168430000	312700000	548440000	FALSE
Q99549	Q99549	sp|Q99549|MPP8_HUMAN M-phase phosphoprotein 8	yes	MPHOSPH8	0.1	0.25	-0.91	30.41	14	37717000	36134000	40307000	72921000	FALSE
Q99832	Q99832	sp|Q99832|TCPH_HUMAN T-complex protein 1 subunit eta	no	CCT7	-0.01	0.05	-0.91	100	17	591670000	575300000	460300000	761290000	FALSE
Q9BQS8	Q9BQS8	sp|Q9BQS8|FYCO1_HUMAN FYVE and coiled-coil domain-containing protein 1	yes	FYCO1	-0.1	0.08	-0.91	15.14	9	8775200	8164800	27549000	46093000	FALSE
Q9BSH4	Q9BSH4;A0A804HJB7	sp|Q9BSH4|TACO1_HUMAN Translational activator of cytochrome c oxidase 1	no	TACO1	-0.17	-0.11	-0.91	21.8	4	61351000	44895000	44224000	81142000	FALSE
Q9BT78	Q9BT78;D6RFN0;D6RAX7;D6RD63	sp|Q9BT78|CSN4_HUMAN COP9 signalosome complex subunit 4	no	COPS4	0.01	0.02	-0.91	28.83	11	53674000	49715000	71704000	121740000	FALSE
Q9NVD7	Q9NVD7	sp|Q9NVD7|PARVA_HUMAN Alpha-parvin	yes	PARVA	0.04	0.1	-0.91	59.75	12	144060000	136380000	291920000	593110000	FALSE
Q9UBQ5	Q9UBQ5;K7ERF1;K7ES31;A0A087WVB9	sp|Q9UBQ5|EIF3K_HUMAN Eukaryotic translation initiation factor 3 subunit K	no	EIF3K	-0.03	0.05	-0.91	5.84	5	11216000	10794000	8100600	15392000	FALSE
Q9UDY4	Q9UDY4;C9JUL4	sp|Q9UDY4|DNJB4_HUMAN DnaJ homolog subfamily B member 4	yes	DNAJB4	-0.05	0.02	-0.91	17.87	12	75370000	65067000	72573000	118690000	FALSE
Q9UKM9	Q9UKM9;Q5QPL9;Q5QPM1;Q5QPM0	sp|Q9UKM9|RALY_HUMAN RNA-binding protein Raly	yes	RALY	-0.14	0.06	-0.91	22.79	12	8518100	8441100	9758000	18265000	FALSE
Q9UNE7	Q9UNE7;H3BS86	sp|Q9UNE7|CHIP_HUMAN E3 ubiquitin-protein ligase CHIP	yes	STUB1	0.09	0.16	-0.91	15.47	4	2765200	2686300	2594100	10269000	FALSE
Q9UPT8	Q9UPT8;M0QY97	sp|Q9UPT8|ZC3H4_HUMAN Zinc finger CCCH domain-containing protein 4	yes	ZC3H4	-0.06	-0.04	-0.91	79.77	16	118990000	82176000	95335000	126160000	FALSE
Q9UQ80	Q9UQ80;F8VR77	sp|Q9UQ80|PA2G4_HUMAN Proliferation-associated protein 2G4	yes	PA2G4	-0.05	0.04	-0.91	80.03	19	239480000	215300000	129820000	251960000	FALSE
A0A6Q8PGI6	A0A6Q8PGI6;A0A6Q8PGA8;P41250;A0A6Q8PGZ8;A0A6Q8PGW4;A0A6Q8PHH9;A0A6Q8PHI7;H7C443;A0A6Q8PFZ6	tr|A0A6Q8PGI6|A0A6Q8PGI6_HUMAN Diadenosine tetraphosphate synthetase	no	GARS	-0.07	-0.04	-0.9	61.25	19	195900000	188560000	159220000	278860000	FALSE
A0A804HJM6	A0A804HJM6;P31749	tr|A0A804HJM6|A0A804HJM6_HUMAN RAC-alpha serine/threonine-protein kinase	yes	AKT1	-0.01	0.02	-0.9	6.91	9	11082000	14700000	22268000	45271000	FALSE
B1AK88	B1AK88	tr|B1AK88|B1AK88_HUMAN F-actin-capping protein subunit beta	no	CAPZB	-0.08	0.02	-0.9	33.91	16	357610000	315210000	230410000	493600000	FALSE
B4DEZ3	B4DEZ3;K7EJE1;E7ENQ6;Q9P0J0;U3KQP3	tr|B4DEZ3|B4DEZ3_HUMAN NADH dehydrogenase [ubiquinone] 1 alpha subcomplex subunit 13	no	NDUFA13	-0.23	-0.16	-0.9	7.14	4	18566000	13865000	19682000	26181000	FALSE
B7Z7F3	B7Z7F3	tr|B7Z7F3|B7Z7F3_HUMAN Ran-binding protein 3	yes	RANBP3	-0.13	-0.01	-0.9	43.55	16	67278000	63756000	42725000	68980000	FALSE
E7ESY4	E7ESY4;Q13330;H0Y4T7	tr|E7ESY4|E7ESY4_HUMAN Metastasis-associated protein MTA1	yes	MTA1	-0.03	0	-0.9	30.98	8	12534000	15712000	23304000	50747000	FALSE
Q5VW33	Q5VW33;F5GXQ0;Q5VW32	tr|Q5VW33|Q5VW33_HUMAN BRO1 domain- and CAAX motif-containing protein (Fragment)	no	BROX	0	0.03	-0.9	48.32	1	49453000	50237000	38550000	73219000	FALSE
H0YMV8	H0YMV8;Q71UM5;C9JLI6	tr|H0YMV8|H0YMV8_HUMAN 40S ribosomal protein S27	yes	RPS27L	0.1	0.13	-0.9	6.12	3	53563000	56338000	42418000	74068000	FALSE
O60234	O60234;M0QX47;M0QYJ8;M0QXC2;M0QYG8;M0R1D2;M0R0C1	sp|O60234|GMFG_HUMAN Glia maturation factor gamma	no	GMFG	-0.05	-0.05	-0.9	42.71	4	73261000	65227000	113890000	191410000	FALSE
P06733	P06733;A0A2R8Y6G6	sp|P06733|ENOA_HUMAN Alpha-enolase	yes	ENO1	-0.05	0	-0.9	100	36	7571400000	7542000000	7833400000	14159000000	FALSE
P11216	P11216	sp|P11216|PYGB_HUMAN Glycogen phosphorylase, brain form	no	PYGB	0	0.06	-0.9	53.51	27	204860000	189930000	274810000	519850000	FALSE
P18754	P18754;C9JW69;C9JRH2;C9J3R0;C9JMJ4;C9JQZ4	sp|P18754|RCC1_HUMAN Regulator of chromosome condensation	yes	RCC1	-0.03	0.06	-0.9	27.95	13	66713000	53346000	78844000	123780000	FALSE
P28331	P28331;B4DJ81	sp|P28331|NDUS1_HUMAN NADH-ubiquinone oxidoreductase 75 kDa subunit, mitochondrial	no	NDUFS1	0.03	0.09	-0.9	17.68	10	228780000	208510000	367050000	645490000	FALSE
P29692	P29692;E9PRY8;E9PQZ1;E9PK01;A0A087X1X7;E9PQ49;E9PI39;E9PL71	sp|P29692|EF1D_HUMAN Elongation factor 1-delta	yes	EEF1D	-0.05	0.05	-0.9	82.4	20	116620000	112020000	125140000	276490000	FALSE
P38919	P38919;I3L3H2	sp|P38919|IF4A3_HUMAN Eukaryotic initiation factor 4A-III	yes	EIF4A3	-0.02	0.07	-0.9	25.75	15	63436000	62001000	103580000	200840000	FALSE
P41212	P41212	sp|P41212|ETV6_HUMAN Transcription factor ETV6	yes	ETV6	-0.09	0.08	-0.9	26.42	10	90811000	77953000	117330000	218610000	FALSE
P43686	P43686	sp|P43686|PRS6B_HUMAN 26S proteasome regulatory subunit 6B	yes	PSMC4	-0.05	-0.01	-0.9	91.01	21	226190000	204770000	224730000	361560000	FALSE
P49356	P49356;B4DL54	sp|P49356|FNTB_HUMAN Protein farnesyltransferase subunit beta	yes	FNTB;CHURC1-FNTB	-0.08	0	-0.9	21.99	3	201650000	183590000	278720000	484630000	FALSE
P49721	P49721	sp|P49721|PSB2_HUMAN Proteasome subunit beta type-2	no	PSMB2	-0.1	-0.02	-0.9	22.4	11	24655000	19642000	36721000	58906000	FALSE
P53004	P53004	sp|P53004|BIEA_HUMAN Biliverdin reductase A	no	BLVRA	-0.01	0.07	-0.9	37.71	9	27535000	25922000	36398000	58135000	FALSE
P54577	P54577;A0A6Q8PFX2	sp|P54577|SYYC_HUMAN Tyrosine--tRNA ligase, cytoplasmic	yes	YARS	0	0.06	-0.9	27.61	20	79241000	84449000	100460000	195770000	FALSE
P54578	P54578;A6NJA2	sp|P54578|UBP14_HUMAN Ubiquitin carboxyl-terminal hydrolase 14	yes	USP14	-0.04	0	-0.9	30.8	13	256740000	253340000	178480000	340490000	FALSE
P55263	P55263;A0A5F9ZHJ1;A0A5K1VW54;A0A5K1VW94;A0A5F9ZH72;A0A5F9ZH31	sp|P55263|ADK_HUMAN Adenosine kinase	no	ADK	-0.06	0.01	-0.9	17.2	7	39744000	39609000	24368000	43333000	FALSE
P56945	P56945;A0A2R8YFK2;A0A2R8Y6M6;A0A2R8Y4C2;A0A2R8YFS8;A0A2R8Y5C9;A0A2R8Y596;A0A2R8Y8C4;A0A2R8Y5E4	sp|P56945|BCAR1_HUMAN Breast cancer anti-estrogen resistance protein 1	yes	BCAR1	0	0.12	-0.9	21.28	21	31198000	22030000	23488000	45036000	FALSE
P62857	P62857	sp|P62857|RS28_HUMAN 40S ribosomal protein S28	yes	RPS28	0	0.04	-0.9	18.11	3	127110000	129220000	113350000	212280000	FALSE
P62913	P62913;Q5VVC8	sp|P62913|RL11_HUMAN 60S ribosomal protein L11	no	RPL11	-0.04	-0.03	-0.9	21.63	8	84103000	136810000	211110000	328510000	FALSE
Q13148	Q13148;A0A0A0N0M3;B1AKP7;G3V162;A0A087X260;A0A087WYY0;A0A087WXQ5;A0A087WV68;A0A087WX29;K7EN94	sp|Q13148|TADBP_HUMAN TAR DNA-binding protein 43	no	TARDBP;TDP43	0.01	0.08	-0.9	48.63	5	679330000	657140000	822200000	1533000000	FALSE
Q13322	Q13322;A0A2R8YCL1	sp|Q13322|GRB10_HUMAN Growth factor receptor-bound protein 10	yes	GRB10	0.17	0.35	-0.9	16.31	8	10265000	11204000	112000000	278540000	FALSE
Q14677	Q14677	sp|Q14677|EPN4_HUMAN Clathrin interactor 1	yes	CLINT1	-0.05	0.08	-0.9	24.75	15	39396000	37312000	23113000	45395000	FALSE
Q14746	Q14746;B7Z2Y2;V9GY21	sp|Q14746|COG2_HUMAN Conserved oligomeric Golgi complex subunit 2	no	COG2	0.04	0.19	-0.9	4.75	4	9830800	8563700	7063100	14009000	FALSE
Q6NUM9	Q6NUM9;H7BZ81;H7C3J0	sp|Q6NUM9|RETST_HUMAN All-trans-retinol 13,14-reductase	yes	RETSAT	-0.07	-0.03	-0.9	5.68	5	3790800	5783300	12109000	19922000	FALSE
Q86XP3	Q86XP3;A0A0A0MSJ0	sp|Q86XP3|DDX42_HUMAN ATP-dependent RNA helicase DDX42	yes	DDX42	-0.1	-0.07	-0.9	39.37	9	21088000	22120000	61716000	84682000	FALSE
Q8WZA9	Q8WZA9	sp|Q8WZA9|IRGQ_HUMAN Immunity-related GTPase family Q protein	no	IRGQ	-0.03	0.09	-0.9	23.36	5	78377000	73464000	40906000	79759000	FALSE
Q96A35	Q96A35	sp|Q96A35|RM24_HUMAN 39S ribosomal protein L24, mitochondrial	no	MRPL24	0.05	0.09	-0.9	3.41	3	28439000	26420000	43942000	78745000	FALSE
Q96KP4	Q96KP4;J3QKT2	sp|Q96KP4|CNDP2_HUMAN Cytosolic non-specific dipeptidase	no	CNDP2	-0.07	-0.04	-0.9	60.55	19	204710000	171160000	242500000	420360000	FALSE
Q96MY1	Q96MY1;A0A087X0N3;A0A087WTU5	sp|Q96MY1|NOL4L_HUMAN Nucleolar protein 4-like	yes	NOL4L	-0.05	0.04	-0.9	17.52	8	39025000	34448000	33686000	59594000	FALSE
Q9BVP2	Q9BVP2	sp|Q9BVP2|GNL3_HUMAN Guanine nucleotide-binding protein-like 3	no	GNL3	-0.07	0.07	-0.9	2.94	4	2177300	2401800	1296900	5908600	FALSE
Q9C0J8	Q9C0J8	sp|Q9C0J8|WDR33_HUMAN pre-mRNA 3 end processing protein WDR33	yes	WDR33	-0.01	0.02	-0.9	17.16	9	88460000	86308000	66413000	131610000	FALSE
Q9HAU5	Q9HAU5	sp|Q9HAU5|RENT2_HUMAN Regulator of nonsense transcripts 2	no	UPF2	0.05	0.07	-0.9	31.05	7	17910000	13363000	21807000	44666000	FALSE
Q9NYU2	Q9NYU2	sp|Q9NYU2|UGGG1_HUMAN UDP-glucose:glycoprotein glucosyltransferase 1	no	UGGT1	-0.03	0	-0.9	62.58	25	363450000	361460000	340810000	609460000	FALSE
Q9P265	Q9P265	sp|Q9P265|DIP2B_HUMAN Disco-interacting protein 2 homolog B	yes	DIP2B	-0.02	0.15	-0.9	10.93	9	18180000	17513000	17251000	31469000	FALSE
Q9UI26	Q9UI26;F8WDV0	sp|Q9UI26|IPO11_HUMAN Importin-11	no	IPO11	0.02	0.09	-0.9	8.21	5	28467000	24158000	22181000	39760000	FALSE
Q9UIV1	Q9UIV1;H0YBT3	sp|Q9UIV1|CNOT7_HUMAN CCR4-NOT transcription complex subunit 7	no	CNOT7	-0.06	0.04	-0.9	4.35	2	9674600	9842400	14391000	32078000	FALSE
Q9Y548	Q9Y548	sp|Q9Y548|YIPF1_HUMAN Protein YIPF1	no	YIPF1	-0.08	0.01	-0.9	19.54	1	10801000	7107400	14590000	20476000	FALSE
Q9Y608	Q9Y608;C9JSU1	sp|Q9Y608|LRRF2_HUMAN Leucine-rich repeat flightless-interacting protein 2	yes	LRRFIP2	-0.16	-0.07	-0.9	80.47	16	8668400	5969400	17039000	16358000	FALSE
Q9Y6A4	Q9Y6A4	sp|Q9Y6A4|CFA20_HUMAN Cilia- and flagella-associated protein 20	no	CFAP20	-0.12	0.06	-0.9	2.86	5	5265100	5584700	14369000	10184000	FALSE
R4GNH3	R4GNH3;E9PN50;E9PMD8;E9PKD5	tr|R4GNH3|R4GNH3_HUMAN 26S proteasome regulatory subunit 6A	yes	PSMC3	-0.06	-0.03	-0.9	84.27	12	640130000	543240000	533290000	932990000	FALSE
A0A2R8Y430	A0A2R8Y430;P48637;A0A2R8Y5T7;A0A2R8Y7I7	tr|A0A2R8Y430|A0A2R8Y430_HUMAN Glutathione synthetase	yes	GSS	-0.04	0.04	-0.89	5.93	11	19288000	17838000	20272000	42455000	FALSE
B4E2I4	B4E2I4;E1CEI4;A0A2R8YEL6;P48506;A0A2R8Y648	tr|B4E2I4|B4E2I4_HUMAN Glutamate--cysteine ligase	no	GCLC	0.08	0.2	-0.89	3.07	3	4074500	8705000	4491000	24361000	FALSE
A0A2R8YEZ7	A0A2R8YEZ7;A0A2U3TZT9;Q8WTS1;F8W7B5;A0A2R8YG27;A0A2R8YER6;A0A2R8Y7S6;C9JBM3;C9J1D1	tr|A0A2R8YEZ7|A0A2R8YEZ7_HUMAN 1-acylglycerol-3-phosphate O-acyltransferase ABHD5	no	ABHD5	-0.08	0	-0.89	14.64	2	8566400	13695000	3543500	15284000	FALSE
A0A7I2V2P6	A0A7I2V2P6;A0A3B3ISG5;P14735;A0A7I2V3E3;A0A7I2YQV5;A0A7I2V610;A0A7I2V2S1;A0A7I2V4Q3;A0A7I2YQS6;A0A7I2V612;A0A7I2V373	tr|A0A7I2V2P6|A0A7I2V2P6_HUMAN Insulin-degrading enzyme	no	IDE	-0.01	0.08	-0.89	29.51	13	49929000	48000000	85430000	150240000	FALSE
A0A7P0T8Z7	A0A7P0T8Z7;A0A7P0TBI9;A0A7P0Z4A5;A0A7P0T8D4;A0A7P0T8S8;A0A7P0T8Z2;A0A7P0T8C7;Q9Y5X1;A0A7P0Z4A2	tr|A0A7P0T8Z7|A0A7P0T8Z7_HUMAN Sorting nexin-9	no	SNX9	0.04	0.01	-0.89	57.29	9	248330000	182950000	462530000	783570000	FALSE
A0A804HL54	A0A804HL54;P41252;A0A804HHW9;A0A804HJN6;A0A0A0MSX9;A0A804HJ36;J3KR24;A0A804HIV9;A0A804HKU1;A0A804HK69	tr|A0A804HL54|A0A804HL54_HUMAN Isoleucine--tRNA ligase, cytoplasmic	yes	IARS	0.06	0.11	-0.89	34.11	22	99575000	87685000	136190000	232980000	FALSE
B0QYK0	B0QYK0;Q01844;A0A0D9SFL3;C9JGE3;H7BY36	tr|B0QYK0|B0QYK0_HUMAN RNA-binding protein EWS	no	EWSR1	-0.02	0.04	-0.89	9.91	6	35332000	32185000	59778000	101570000	FALSE
E5RGS4	E5RGS4;O60925	tr|E5RGS4|E5RGS4_HUMAN Prefoldin subunit 1	no	PFDN1	-0.09	-0.04	-0.89	11.14	2	5589300	4336400	17150000	26766000	FALSE
F5H7K1	F5H7K1;E7EWW0;Q7Z3J2;H3BVG8;C9J7I2	tr|F5H7K1|F5H7K1_HUMAN VPS35 endosomal protein-sorting factor-like	no	C16orf62	-0.05	0.07	-0.89	10.5	6	38222000	34283000	41912000	68171000	FALSE
E9PKZ0	E9PKZ0;P62917;G3V1A1;E9PKU4	tr|E9PKZ0|E9PKZ0_HUMAN 60S ribosomal protein L8 (Fragment)	no	RPL8	-0.05	0	-0.89	43.48	10	258320000	247200000	331650000	576080000	FALSE
F5GZ05	F5GZ05;F5H3S5;F5GY68;F5H0F9;Q9UJX4	tr|F5GZ05|F5GZ05_HUMAN Anaphase-promoting complex subunit 5 (Fragment)	no	ANAPC5	-0.09	-0.01	-0.89	6.15	1	7305600	8227400	14834000	25208000	FALSE
F5H4M0	F5H4M0;Q9H9H4;F5H1F6	tr|F5H4M0|F5H4M0_HUMAN Vacuolar protein sorting-associated protein 37B (Fragment)	no	VPS37B	0.03	0.04	-0.89	38.26	3	49141000	54217000	45694000	72226000	FALSE
H3BNC9	H3BNC9;P08708;H0YN88;A0A075B716	tr|H3BNC9|H3BNC9_HUMAN 40S ribosomal protein S17	yes	RPS17	0.14	0.17	-0.89	48.75	6	767970000	764770000	728680000	1387800000	FALSE
K7EQJ5	K7EQJ5;K7ELC2;P62841;K7EM56;A0A0B4J2B4;K7EJ78;S4R417	tr|K7EQJ5|K7EQJ5_HUMAN 40S ribosomal protein S15	yes	RPS15	-0.08	-0.02	-0.89	63.5	2	81650000	65829000	75394000	128670000	FALSE
O43491	O43491	sp|O43491|E41L2_HUMAN Band 4.1-like protein 2	yes	EPB41L2	0.05	0.15	-0.89	95.52	32	214140000	193970000	94538000	194940000	FALSE
O60462	O60462	sp|O60462|NRP2_HUMAN Neuropilin-2	no	NRP2	-0.08	-0.08	-0.89	20.25	12	118780000	103470000	168750000	294610000	FALSE
P07602	P07602;C9JIZ6;Q5BJH1	sp|P07602|SAP_HUMAN Prosaposin	no	PSAP	-0.07	0.05	-0.89	8.08	10	195760000	160610000	85628000	148630000	FALSE
P14866	P14866;M0QXS5;A0A3B3ITJ4	sp|P14866|HNRPL_HUMAN Heterogeneous nuclear ribonucleoprotein L	yes	HNRNPL	0.01	0.02	-0.89	98.11	17	430890000	427130000	460740000	834520000	FALSE
P15927	P15927;Q5TEJ7	sp|P15927|RFA2_HUMAN Replication protein A 32 kDa subunit	yes	RPA2	-0.03	0.03	-0.89	5.34	5	11062000	10860000	26045000	35278000	FALSE
P22626	P22626;A0A7I2V4I6;A0A7I2V323;A0A7I2V4N1;A0A7I2V3P1;A0A7I2V3P7;A0A7I2V4S4;A0A087WUI2;A0A7I2V4N0;A0A024RA28;A0A7I2YQN4	sp|P22626|ROA2_HUMAN Heterogeneous nuclear ribonucleoproteins A2/B1	yes	HNRNPA2B1;HNRPA2B1	-0.05	0	-0.89	100	24	1633800000	1397400000	2251400000	3890100000	FALSE
P29401	P29401;A0A0B4J1R6	sp|P29401|TKT_HUMAN Transketolase	yes	TKT	-0.04	0.01	-0.89	100	40	1238900000	1105400000	1150600000	2053400000	FALSE
P31939	P31939	sp|P31939|PUR9_HUMAN Bifunctional purine biosynthesis protein ATIC	no	ATIC	-0.02	0	-0.89	78	21	92941000	70583000	192260000	365180000	FALSE
P46777	P46777;A0A2R8Y6J3	sp|P46777|RL5_HUMAN 60S ribosomal protein L5	yes	RPL5	-0.08	-0.03	-0.89	16.78	16	167090000	152910000	136100000	228670000	FALSE
P46781	P46781;B5MCT8;C9JM19	sp|P46781|RS9_HUMAN 40S ribosomal protein S9	yes	RPS9	-0.07	0.02	-0.89	12.92	13	160270000	144590000	118000000	209060000	FALSE
P51159	P51159;H3BUD9;H3BS49;H3BVH7;H3BN55;H3BU81	sp|P51159|RB27A_HUMAN Ras-related protein Rab-27A	yes	RAB27A	-0.15	-0.09	-0.89	3.13	4	7405400	6668600	4689500	9183100	FALSE
P55957	P55957	sp|P55957|BID_HUMAN BH3-interacting domain death agonist	no	BID	-0.04	0.01	-0.89	59.87	4	207450000	196190000	328730000	572370000	FALSE
P62244	P62244;I3L3P7	sp|P62244|RS15A_HUMAN 40S ribosomal protein S15a	no	RPS15A	0.03	0.07	-0.89	8.73	6	45623000	37630000	44639000	88656000	FALSE
P62249	P62249;M0R210;M0R3H0	sp|P62249|RS16_HUMAN 40S ribosomal protein S16	yes	RPS16	0.07	0.12	-0.89	7.38	9	148200000	130400000	164430000	292340000	FALSE
P62829	P62829;C9JD32;B9ZVP7;J3KT29	sp|P62829|RL23_HUMAN 60S ribosomal protein L23	no	RPL23	0.22	0.24	-0.89	15.76	4	42139000	45720000	38159000	77750000	FALSE
P84090	P84090;G3V279	sp|P84090|ERH_HUMAN Enhancer of rudimentary homolog	no	ERH	-0.04	-0.05	-0.89	24.16	3	91595000	77440000	82690000	130020000	FALSE
P84103	P84103;A0A087X2D0	sp|P84103|SRSF3_HUMAN Serine/arginine-rich splicing factor 3	yes	SRSF3	-0.03	0.01	-0.89	19.92	8	158150000	155430000	269440000	457840000	FALSE
Q02818	Q02818;H7BZI1	sp|Q02818|NUCB1_HUMAN Nucleobindin-1	yes	NUCB1	-0.11	-0.04	-0.89	29.23	16	165860000	159830000	214880000	332880000	FALSE
Q03188	Q03188;H0Y8J2	sp|Q03188|CENPC_HUMAN Centromere protein C	yes	CENPC	0.11	0.11	-0.89	19.48	8	59074000	53910000	77840000	140570000	FALSE
Q13501	Q13501	sp|Q13501|SQSTM_HUMAN Sequestosome-1	yes	SQSTM1	-0.02	0.05	-0.89	100	16	34802000	35548000	44786000	59629000	FALSE
Q14149	Q14149;H0YHQ4;H0YIR5	sp|Q14149|MORC3_HUMAN MORC family CW-type zinc finger protein 3	yes	MORC3	-0.02	0.07	-0.89	5.45	4	8224600	5154100	6051200	13562000	FALSE
Q16186	Q16186;A0A087WX59	sp|Q16186|ADRM1_HUMAN Proteasomal ubiquitin receptor ADRM1	yes	ADRM1	0.04	0.07	-0.89	8.93	8	109100000	110280000	161580000	279210000	FALSE
Q16543	Q16543;K7EQA9;K7EKQ2	sp|Q16543|CDC37_HUMAN Hsp90 co-chaperone Cdc37	yes	CDC37	-0.03	0.01	-0.89	29.01	13	350500000	332380000	565150000	1044400000	FALSE
Q5JPT2	Q5JPT2;Q96B97	tr|Q5JPT2|Q5JPT2_HUMAN SH3 domain-containing kinase-binding protein 1 (Fragment)	yes	SH3KBP1	-0.2	-0.16	-0.89	35.7	11	14022000	21750000	38453000	64199000	FALSE
Q5QJE6	Q5QJE6;J3KP30;E9PRB3	sp|Q5QJE6|TDIF2_HUMAN Deoxynucleotidyltransferase terminal-interacting protein 2	yes	DNTTIP2	0.01	0.01	-0.89	12.57	8	6008800	8470900	11502000	19053000	FALSE
Q5TEC6	Q5TEC6	sp|Q5TEC6|H3PS2_HUMAN Histone HIST2H3PS2	yes	HIST2H3PS2	0.04	0.11	-0.89	14.25	8	73277000	64571000	63236000	108250000	FALSE
Q69YN4	Q69YN4	sp|Q69YN4|VIR_HUMAN Protein virilizer homolog	yes	KIAA1429	0.05	0.09	-0.89	56.73	10	19056000	20567000	11073000	32073000	FALSE
Q6NZI2	Q6NZI2	sp|Q6NZI2|CAVN1_HUMAN Caveolae-associated protein 1	yes	PTRF	0.01	0.04	-0.89	100	24	4867300000	4514200000	3728500000	6341000000	FALSE
Q6P1N0	Q6P1N0	sp|Q6P1N0|C2D1A_HUMAN Coiled-coil and C2 domain-containing protein 1A	yes	CC2D1A	0.01	0.15	-0.89	54.07	15	63534000	64276000	39480000	72670000	FALSE
Q6R327	Q6R327	sp|Q6R327|RICTR_HUMAN Rapamycin-insensitive companion of mTOR	yes	RICTOR	-0.02	0.03	-0.89	75.93	13	11776000	12004000	6076500	8634900	FALSE
Q86X53	Q86X53;E5RHA3;H0YB25	sp|Q86X53|ERIC1_HUMAN Glutamate-rich protein 1	yes	ERICH1	-0.05	0.06	-0.89	58.96	8	18928000	20264000	33368000	54607000	FALSE
Q8WVT3	Q8WVT3;H7C2F7	sp|Q8WVT3|TPC12_HUMAN Trafficking protein particle complex subunit 12	yes	TRAPPC12	0.04	0.12	-0.89	13.13	6	118440000	97458000	55317000	80979000	FALSE
Q96A65	Q96A65	sp|Q96A65|EXOC4_HUMAN Exocyst complex component 4	yes	EXOC4	0.01	0.13	-0.89	32.91	10	33227000	36554000	16611000	32564000	FALSE
Q96CS3	Q96CS3	sp|Q96CS3|FAF2_HUMAN FAS-associated factor 2	no	FAF2	-0.01	-0.01	-0.89	11.84	8	52794000	55806000	83128000	150260000	FALSE
Q96I24	Q96I24	sp|Q96I24|FUBP3_HUMAN Far upstream element-binding protein 3	yes	FUBP3	-0.01	0.15	-0.89	12.87	10	9200800	9014400	22701000	38050000	FALSE
Q96N67	Q96N67	sp|Q96N67|DOCK7_HUMAN Dedicator of cytokinesis protein 7	yes	DOCK7	-0.2	-0.08	-0.89	52.05	20	4475600	6978200	13717000	29391000	FALSE
Q9BUF5	Q9BUF5;K7ESM5	sp|Q9BUF5|TBB6_HUMAN Tubulin beta-6 chain	yes	TUBB6	0.06	0.04	-0.89	66.77	26	376660000	360830000	733740000	1362600000	FALSE
Q9BVC6	Q9BVC6	sp|Q9BVC6|TM109_HUMAN Transmembrane protein 109	no	TMEM109	0.03	0.11	-0.89	1.7	2	5960500	5568500	10643000	17166000	FALSE
Q9H993	Q9H993	sp|Q9H993|ARMT1_HUMAN Damage-control phosphatase ARMT1	no	ARMT1	-0.03	0	-0.89	40.55	3	205230000	187940000	217360000	367410000	FALSE
Q9NX58	Q9NX58	sp|Q9NX58|LYAR_HUMAN Cell growth-regulating nucleolar protein	no	LYAR	-0.04	0	-0.89	12.71	8	167610000	146770000	118930000	201000000	FALSE
Q9UQE7	Q9UQE7	sp|Q9UQE7|SMC3_HUMAN Structural maintenance of chromosomes protein 3	yes	SMC3	-0.05	-0.05	-0.89	75.43	24	64964000	74482000	70486000	137740000	FALSE
Q9Y617	Q9Y617	sp|Q9Y617|SERC_HUMAN Phosphoserine aminotransferase	no	PSAT1	-0.04	0.07	-0.89	12.79	6	22964000	19494000	25155000	38925000	FALSE
A0A087X0Q9	A0A087X0Q9;Q9BVL4	tr|A0A087X0Q9|A0A087X0Q9_HUMAN Selenoprotein O	no	SELO	0.11	0.1	-0.88	10.21	1	26372000	29130000	19403000	45633000	FALSE
A0A0A0MSW4	A0A0A0MSW4;P48739;B3KYB6;B3KYB7	tr|A0A0A0MSW4|A0A0A0MSW4_HUMAN Phosphatidylinositol transfer protein beta isoform	yes	PITPNB	-0.01	0.12	-0.88	6.37	10	11257000	10745000	9956700	23632000	FALSE
A0A1B0GVN9	A0A1B0GVN9;A0A494C0Q8;P06132;H0Y5R6;A0A494C0S8;A0A494BZY8;A0A1B0GVZ4;A0A494C085;Q5T446	tr|A0A1B0GVN9|A0A1B0GVN9_HUMAN Uroporphyrinogen decarboxylase	yes	UROD	-0.08	-0.03	-0.88	14.21	5	56607000	52510000	30854000	56758000	FALSE
A0A2R8Y5S7	A0A2R8Y5S7;P35241;A0A2R8Y7M3	tr|A0A2R8Y5S7|A0A2R8Y5S7_HUMAN Radixin	yes	RDX	-0.05	0.03	-0.88	55.48	28	310390000	278360000	346560000	603650000	FALSE
A0A2R8Y811	A0A2R8Y811;P62263;E5RH77	tr|A0A2R8Y811|A0A2R8Y811_HUMAN 40S ribosomal protein S14 (Fragment)	yes	RPS14	0.08	0.12	-0.88	38.95	11	281670000	285770000	391030000	681630000	FALSE
A0A2R8YD50	A0A2R8YD50;A0A804HK65;E7EPL9;P51659;A0A804HKU2;E7ER27;E7ET17;A0A2R8Y7L2;A0A804HIR1	tr|A0A2R8YD50|A0A2R8YD50_HUMAN Peroxisomal multifunctional enzyme type 2	yes	HSD17B4	-0.02	0.04	-0.88	31.71	20	117980000	110030000	197550000	322170000	FALSE
C9IY40	C9IY40;A0A669KAX9;Q5T653	tr|C9IY40|C9IY40_HUMAN 39S ribosomal protein L2, mitochondrial	no	MRPL2	-0.02	0.03	-0.88	28.13	1	24019000	24533000	16474000	29216000	FALSE
A0A6Q8PFU3	A0A6Q8PFU3;P43034;A0A6Q8PG63;A0A6Q8PFT2;A0A6Q8PH33	tr|A0A6Q8PFU3|A0A6Q8PFU3_HUMAN Platelet-activating factor acetylhydrolase IB subunit alpha	yes	PAFAH1B1	0.01	0.08	-0.88	52.74	8	106710000	116610000	111320000	207840000	FALSE
A0A7I2V5C6	A0A7I2V5C6;A0A7I2V5H2;A0A7I2YQX5;Q5JRX3;A0A7I2V397;A0A7I2YQT2;A0A0A0MRX9;A0A7I2V4N3;A0A7I2V3X0;A0A7I2V3B6	tr|A0A7I2V5C6|A0A7I2V5C6_HUMAN Pitrilysin metalloproteinase 1	no	PITRM1	-0.06	0.02	-0.88	6.6	11	16029000	13909000	42581000	65469000	FALSE
A0A7P0T8Y0	A0A7P0T8Y0;Q8IY21;A0A7P0TAZ7	tr|A0A7P0T8Y0|A0A7P0T8Y0_HUMAN Probable ATP-dependent RNA helicase DDX60	no	DDX60	-0.01	0	-0.88	35.33	12	116920000	114950000	173930000	341510000	FALSE
A0A7P0TAY5	A0A7P0TAY5;Q9UDR5	tr|A0A7P0TAY5|A0A7P0TAY5_HUMAN Alpha-aminoadipic semialdehyde synthase, mitochondrial	no	AASS	-0.13	-0.12	-0.88	16.99	3	39247000	32733000	47123000	75162000	FALSE
M0R026	M0R026;A1L0T0;M0QZX5	tr|M0R026|M0R026_HUMAN 2-hydroxyacyl-CoA lyase 2	no	ILVBL	-0.17	-0.13	-0.88	4.07	3	12932000	10381000	19784000	35388000	FALSE
B1AJY7	B1AJY7;O75832;B1AJY5	tr|B1AJY7|B1AJY7_HUMAN 26S proteasome non-ATPase regulatory subunit 10	no	PSMD10	-0.01	0.16	-0.88	18.68	7	137810000	118470000	83977000	194070000	FALSE
B4DDF4	B4DDF4;B4DUT8;Q99439;A0A087X271;H3BVI6	tr|B4DDF4|B4DDF4_HUMAN Calponin	no	CNN2	0.05	0.08	-0.88	18.89	11	66406000	64183000	82789000	150180000	FALSE
B4DZ85	B4DZ85;B4DF87;Q13772	tr|B4DZ85|B4DZ85_HUMAN Nuclear receptor coactivator 4	no	NCOA4	0.04	0.03	-0.88	2.36	1	25543000	27014000	48609000	56501000	FALSE
B5MDF5	B5MDF5;P62826;J3KQE5;F5H018	tr|B5MDF5|B5MDF5_HUMAN GTP-binding nuclear protein Ran	yes	RAN	0	0.03	-0.88	33.65	17	209280000	199350000	176960000	459130000	FALSE
E7EW69	E7EW69;E7EX04;B5ME97;Q9P0V9	tr|E7EW69|E7EW69_HUMAN Septin	yes	2010-09-01	-0.15	-0.21	-0.88	37.02	8	30669000	33722000	23941000	31278000	FALSE
C9J4Z3	C9J4Z3;P61513;M0R0A1;Q6P4E4;E9PEL3;M0R2L6;A6NKH3	tr|C9J4Z3|C9J4Z3_HUMAN 60S ribosomal protein L37a	no	RPL37A;RPL37AP8	0.04	0.07	-0.88	23.69	4	13499000	14302000	6424100	13148000	FALSE
E9PES6	E9PES6;E7ES08;E7EQU1;O15347	tr|E9PES6|E9PES6_HUMAN High mobility group protein B3 (Fragment)	no	HMGB3	0.13	0.24	-0.88	3.42	4	6083100	6103200	11518000	18682000	FALSE
E9PEX6	E9PEX6;P09622	tr|E9PEX6|E9PEX6_HUMAN Dihydrolipoyl dehydrogenase	no	DLD	-0.18	-0.12	-0.88	36.11	7	104680000	91136000	91443000	143900000	FALSE
E9PJ81	E9PJ81;E9PRQ7;Q04323;A0A087WTZ5	tr|E9PJ81|E9PJ81_HUMAN UBX domain-containing protein 1 (Fragment)	yes	UBXN1	-0.12	-0.04	-0.88	56.67	9	74017000	64914000	92824000	171280000	FALSE
F8VXU5	F8VXU5;Q9UBQ0	tr|F8VXU5|F8VXU5_HUMAN Vacuolar protein sorting-associated protein 29	no	VPS29	0.02	0	-0.88	8.23	3	72816000	68284000	32381000	57862000	FALSE
F8W7C6	F8W7C6	tr|F8W7C6|F8W7C6_HUMAN 60S ribosomal protein L10	no	RPL10	-0.11	-0.06	-0.88	70.07	7	40785000	37925000	82128000	137300000	FALSE
O00148	O00148	sp|O00148|DX39A_HUMAN ATP-dependent RNA helicase DDX39A	yes	DDX39A	-0.1	-0.14	-0.88	26.3	18	607900000	750840000	943630000	1614300000	FALSE
O43390	O43390;B4DT28;A0A6Q8PH35;A0A6Q8PH31;A0A6Q8PEX7	sp|O43390|HNRPR_HUMAN Heterogeneous nuclear ribonucleoprotein R	yes	HNRNPR	-0.05	0	-0.88	20	21	177480000	177590000	316480000	582860000	FALSE
O75223	O75223;M0QZK8	sp|O75223|GGCT_HUMAN Gamma-glutamylcyclotransferase	no	GGCT	-0.05	0	-0.88	9.22	5	16533000	15076000	17504000	31291000	FALSE
O75923	O75923	sp|O75923|DYSF_HUMAN Dysferlin	yes	DYSF	0	0.03	-0.88	100	69	661170000	612290000	1061100000	1770900000	FALSE
O75935	O75935;X6RCK5;X6RLR1;X6RA56	sp|O75935|DCTN3_HUMAN Dynactin subunit 3	no	DCTN3	-0.01	0.01	-0.88	54.08	6	115460000	115540000	98891000	186910000	FALSE
P17987	P17987;E7ERF2;E7EQR6;F5H282	sp|P17987|TCPA_HUMAN T-complex protein 1 subunit alpha	yes	TCP1	-0.01	0.02	-0.88	100	29	669430000	654740000	914020000	1709100000	FALSE
P18583	P18583	sp|P18583|SON_HUMAN Protein SON	yes	SON	-0.07	0.02	-0.88	100	23	42478000	37381000	74737000	105700000	FALSE
P19838	P19838;A0A494C1E9	sp|P19838|NFKB1_HUMAN Nuclear factor NF-kappa-B p105 subunit	yes	NFKB1	0.19	0.25	-0.88	100	8	22458000	21042000	72122000	97079000	FALSE
P25789	P25789;H0YMZ1;H0YL69;H0YN18;H0YMA1;H0YLC2;H0YKT8;H0YMI6	sp|P25789|PSA4_HUMAN Proteasome subunit alpha type-4	no	PSMA4	-0.01	0.01	-0.88	45.27	11	139980000	132520000	230470000	377220000	FALSE
P28070	P28070	sp|P28070|PSB4_HUMAN Proteasome subunit beta type-4	no	PSMB4	-0.09	-0.02	-0.88	8.83	5	7110900	6973000	24404000	34217000	FALSE
P30048	P30048	sp|P30048|PRDX3_HUMAN Thioredoxin-dependent peroxide reductase, mitochondrial	no	PRDX3	-0.05	-0.03	-0.88	23.09	7	260420000	236080000	153140000	262270000	FALSE
P39023	P39023;G5E9G0;H7C3M2;H7C422;B5MCW2	sp|P39023|RL3_HUMAN 60S ribosomal protein L3	yes	RPL3	-0.03	-0.01	-0.88	26.25	15	446190000	405230000	364920000	650110000	FALSE
P45985	P45985	sp|P45985|MP2K4_HUMAN Dual specificity mitogen-activated protein kinase kinase 4	yes	MAP2K4	-0.1	-0.08	-0.88	6	4	5550100	3696400	3285000	3441200	FALSE
P47897	P47897;A0A1B0GVU9;B4DDN1;A0A0U1RQT0	sp|P47897|SYQ_HUMAN Glutamine--tRNA ligase	yes	QARS	0.02	0.04	-0.88	100	17	99327000	106530000	122980000	240590000	FALSE
P49589	P49589;B4DKY1	sp|P49589|SYCC_HUMAN Cysteine--tRNA ligase, cytoplasmic	yes	CARS	0.01	0.05	-0.88	32.48	12	137700000	128630000	130400000	255490000	FALSE
P49756	P49756	sp|P49756|RBM25_HUMAN RNA-binding protein 25	yes	RBM25	-0.02	0	-0.88	60.48	14	183270000	178210000	125490000	207590000	FALSE
P50990	P50990	sp|P50990|TCPQ_HUMAN T-complex protein 1 subunit theta	yes	CCT8	0	0.04	-0.88	43.14	32	286090000	284200000	323410000	599780000	FALSE
P56182	P56182	sp|P56182|RRP1_HUMAN Ribosomal RNA processing protein 1 homolog A	no	RRP1	-0.11	-0.02	-0.88	6.51	5	36881000	30071000	60069000	112120000	FALSE
P61204	P61204;P84077;F5H423;F5H0C7	sp|P61204|ARF3_HUMAN ADP-ribosylation factor 3	no	ARF3;ARF1	0.1	0.09	-0.88	22.18	10	264870000	254990000	262450000	482960000	FALSE
P61254	P61254;E5RIT6;Q9UNX3;J3QRI7;J3QQQ9;J3QQV1;J3QRC4	sp|P61254|RL26_HUMAN 60S ribosomal protein L26	no	RPL26;RPL26L1	0.05	0.14	-0.88	9.54	11	149000000	143230000	157530000	259400000	FALSE
P62081	P62081;A0A2R8Y623	sp|P62081|RS7_HUMAN 40S ribosomal protein S7	yes	RPS7	0.05	0.07	-0.88	25.16	8	410880000	399300000	569350000	973340000	FALSE
P62136	P62136;A0A7I2V4F7;E9PMD7	sp|P62136|PP1A_HUMAN Serine/threonine-protein phosphatase PP1-alpha catalytic subunit	yes	PPP1CA	-0.04	-0.02	-0.88	53.25	19	1184600000	1086200000	1045200000	1792300000	FALSE
P78371	P78371;F5GWF6;F8VQ14	sp|P78371|TCPB_HUMAN T-complex protein 1 subunit beta	yes	CCT2	-0.01	0.04	-0.88	100	26	428320000	406680000	483620000	898710000	FALSE
Q12904	Q12904;A0A804HJ47;A0A5F9ZHC5	sp|Q12904|AIMP1_HUMAN Aminoacyl tRNA synthase complex-interacting multifunctional protein 1	no	AIMP1	0.08	0.17	-0.88	24.31	9	26360000	27437000	30517000	70410000	FALSE
Q12931	Q12931;I3L0K7	sp|Q12931|TRAP1_HUMAN Heat shock protein 75 kDa, mitochondrial	no	TRAP1	-0.12	-0.08	-0.88	10.35	11	52291000	47807000	65045000	126750000	FALSE
Q13838	Q13838;Q5STU3;A0A0G2JJZ9;F6S4E6;A0A0A0MT12;F6TRA5;A0A140T9X3	sp|Q13838|DX39B_HUMAN Spliceosome RNA helicase DDX39B	yes	DDX39B	-0.04	-0.03	-0.88	99.16	21	1581100000	1545700000	1921500000	3393400000	FALSE
Q5MIZ7	Q5MIZ7	sp|Q5MIZ7|P4R3B_HUMAN Serine/threonine-protein phosphatase 4 regulatory subunit 3B	yes	SMEK2	-0.02	-0.01	-0.88	9.02	5	169710000	151580000	239610000	412320000	FALSE
Q6IA86	Q6IA86	sp|Q6IA86|ELP2_HUMAN Elongator complex protein 2	no	ELP2	0.11	0.07	-0.88	10.4	4	34718000	40409000	25632000	42626000	FALSE
Q6QNY1	Q6QNY1	sp|Q6QNY1|BL1S2_HUMAN Biogenesis of lysosome-related organelles complex 1 subunit 2	no	BLOC1S2	0.07	0.15	-0.88	21.55	3	14439000	14536000	25921000	43258000	FALSE
Q7L576	Q7L576	sp|Q7L576|CYFP1_HUMAN Cytoplasmic FMR1-interacting protein 1	yes	CYFIP1	-0.02	0.03	-0.88	15.57	19	195810000	175240000	128980000	232750000	FALSE
Q8IVM0	Q8IVM0	sp|Q8IVM0|CCD50_HUMAN Coiled-coil domain-containing protein 50	yes	CCDC50	-0.08	-0.03	-0.88	31.56	6	297180000	289180000	123530000	336230000	FALSE
Q96TC7	Q96TC7;H0YLG5	sp|Q96TC7|RMD3_HUMAN Regulator of microtubule dynamics protein 3	yes	RMDN3	-0.06	-0.03	-0.88	24.86	8	13349000	11969000	7265500	11156000	FALSE
Q9H098	Q9H098;C9J6N5;C9JQ40;C9JW51;A0A1C7CYX8;C9J3Q3	sp|Q9H098|F107B_HUMAN Protein FAM107B	no	FAM107B	0.18	0.14	-0.88	30.28	6	66771000	67318000	71217000	123690000	FALSE
Q9H0D6	Q9H0D6	sp|Q9H0D6|XRN2_HUMAN 5-3 exoribonuclease 2	yes	XRN2	0.07	0.13	-0.88	32.61	14	23162000	28585000	19108000	39446000	FALSE
Q9H9B4	Q9H9B4;S4R2X2;D6RFI0	sp|Q9H9B4|SFXN1_HUMAN Sideroflexin-1	no	SFXN1	0.01	-0.02	-0.88	11.88	7	20287000	13409000	23810000	35934000	FALSE
Q9HD26	Q9HD26;F5H1Y4	sp|Q9HD26|GOPC_HUMAN Golgi-associated PDZ and coiled-coil motif-containing protein	no	GOPC	0.09	0.22	-0.88	6.34	4	9110400	10679000	6523800	13890000	FALSE
Q9NRB3	Q9NRB3;C9J991	sp|Q9NRB3|CHSTC_HUMAN Carbohydrate sulfotransferase 12	no	CHST12	-0.04	0.06	-0.88	11.43	3	4030700	3310800	9384300	19040000	FALSE
Q9NUQ9	Q9NUQ9	sp|Q9NUQ9|CYRIB_HUMAN CYFIP-related Rac1 interactor B	yes	FAM49B	0.01	0.05	-0.88	43.1	5	105680000	108160000	124400000	267080000	FALSE
Q9Y285	Q9Y285;K7ER00;K7ER16	sp|Q9Y285|SYFA_HUMAN Phenylalanine--tRNA ligase alpha subunit	yes	FARSA	-0.01	0.04	-0.88	18.89	7	32269000	30185000	35656000	63299000	FALSE
Q9Y2Z0	Q9Y2Z0	sp|Q9Y2Z0|SGT1_HUMAN Protein SGT1 homolog	yes	SUGT1	-0.01	0.03	-0.88	22.49	10	125640000	108960000	136110000	250680000	FALSE
A0A087WT45	A0A087WT45;Q4V328;A0A087WXA6	tr|A0A087WT45|A0A087WT45_HUMAN GRIP1-associated protein 1	yes	GRIPAP1	-0.05	-0.06	-0.87	93.65	12	75212000	72037000	190270000	329110000	FALSE
A0A087WXM6	A0A087WXM6;J3QQT2;J3KRX5;A0A0A6YYL6;P18621;J3QLC8;A0A0A0MRF8;J3KRB3;A0A087WWH0;J3QS96	tr|A0A087WXM6|A0A087WXM6_HUMAN 60S ribosomal protein L17 (Fragment)	yes	RPL17;RPL17-C18orf32	0.06	0.1	-0.87	9.54	9	133670000	141580000	108150000	232430000	FALSE
A0A087X2I1	A0A087X2I1;P62333;H0YJC0	tr|A0A087X2I1|A0A087X2I1_HUMAN 26S proteasome regulatory subunit 10B	no	PSMC6	-0.01	0.08	-0.87	47.91	10	45268000	42980000	73313000	137310000	FALSE
A0A0A0MRT6	A0A0A0MRT6;Q8IZP0;B6VEX4	tr|A0A0A0MRT6|A0A0A0MRT6_HUMAN Abl interactor 1	yes	ABI1	-0.23	-0.09	-0.87	31.59	13	15654000	9387600	10715000	15876000	FALSE
A0A0A0MT33	A0A0A0MT33;Q9UPN6	tr|A0A0A0MT33|A0A0A0MT33_HUMAN SR-related and CTD-associated factor 8	yes	SCAF8	0.01	0.09	-0.87	63.56	7	2942700	2534600	6507400	13491000	FALSE
A0A0C4DFZ2	A0A0C4DFZ2;P15289	tr|A0A0C4DFZ2|A0A0C4DFZ2_HUMAN Arylsulfatase A	no	ARSA	-0.06	-0.07	-0.87	20.74	2	41462000	37267000	30370000	57503000	FALSE
A0A3B3ITK7	A0A3B3ITK7;P36871	tr|A0A3B3ITK7|A0A3B3ITK7_HUMAN Phosphoglucomutase-1	yes	PGM1	-0.04	-0.05	-0.87	47.6	10	199330000	189950000	121960000	198860000	FALSE
E9PEM5	E9PEM5;A0A494C1L5;P50851;A0A494C0R9;A0A494BZW2	tr|E9PEM5|E9PEM5_HUMAN Lipopolysaccharide-responsive and beige-like anchor protein	yes	LRBA	-0.1	-0.02	-0.87	33.78	15	35779000	33061000	17883000	35303000	FALSE
A0A7I2V461	A0A7I2V461;O14980;A0A7I2V2H0;A0A7I2V2Y6;A0A7I2V3P3;A0A7I2V3W6;A0A7I2YQV4;A0A7I2V488;A0A7I2V6B9;A0A7I2V2S3;A0A7I2V3N0;A0A7I2YQX3;A0A7I2V4A3	tr|A0A7I2V461|A0A7I2V461_HUMAN Exportin-1	yes	XPO1	0.07	0.03	-0.87	63.85	22	110630000	118580000	118780000	208720000	FALSE
A0A7I2V4J2	A0A7I2V4J2;A0A7I2V5Y7;A0A7I2V535;Q15233;A0A7P0MRW0;A0A7I2V4N2;A0A7I2V464;A0A7I2V4K9;H7C367;C9JYS8	tr|A0A7I2V4J2|A0A7I2V4J2_HUMAN Non-POU domain-containing octamer-binding protein	yes	NONO	0.02	0.05	-0.87	100	19	1069800000	1066100000	785890000	1363300000	FALSE
A0A7P0T9U7	A0A7P0T9U7;Q15637	tr|A0A7P0T9U7|A0A7P0T9U7_HUMAN Splicing factor 1	yes	SF1	-0.05	-0.04	-0.87	17.94	10	46399000	36178000	41683000	62049000	FALSE
E5KLJ9	E5KLJ9;A0A2R8Y3X5;A0A2R8YE78;A0A2R8YDM2;C9JMB8;O60313;A0A2R8YFD1;A0A2R8YGE5	tr|E5KLJ9|E5KLJ9_HUMAN Dynamin-like 120 kDa protein, form S1	no	OPA1	-0.04	0.08	-0.87	40.41	8	52580000	46766000	32475000	67162000	FALSE
E7ERS3	E7ERS3;Q86VM9	tr|E7ERS3|E7ERS3_HUMAN Zinc finger CCCH domain-containing protein 18	yes	ZC3H18	-0.05	-0.04	-0.87	75.08	27	258660000	241590000	138300000	236890000	FALSE
E9PMW3	E9PMW3;E9PMJ2;J3KP39;Q9BPY3;E9PIM5;G3V179	tr|E9PMW3|E9PMW3_HUMAN Protein FAM118B (Fragment)	no	FAM118B	0.09	0.1	-0.87	29.09	2	24906000	23667000	21083000	36391000	FALSE
F6VDE0	F6VDE0;P51531;A0A0U1RQZ9	tr|F6VDE0|F6VDE0_HUMAN Probable global transcription activator SNF2L2	yes	SMARCA2	-0.01	0.05	-0.87	31.33	11	44623000	59844000	55627000	192920000	FALSE
G3V0F5	G3V0F5;Q9UHY8;F8W6C0;Q7Z674	tr|G3V0F5|G3V0F5_HUMAN Fasciculation and elongation protein zeta 2 (Zygin II), isoform CRA_f	yes	FEZ2;DKFZp779C2259	0.01	0.02	-0.87	8.12	6	15829000	15770000	13839000	27872000	FALSE
G3V158	G3V158;Q9Y315;E9PPM8	tr|G3V158|G3V158_HUMAN 2-deoxy-D-ribose 5-phosphate aldolase	no	DERA	0.08	0.11	-0.87	5.38	4	5600800	5494300	11251000	23290000	FALSE
G3V4C1	G3V4C1;B2R5W2;G3V2D6	tr|G3V4C1|G3V4C1_HUMAN Heterogeneous nuclear ribonucleoproteins C1/C2	yes	HNRNPC	-0.04	-0.03	-0.87	100	24	321560000	313630000	389330000	657040000	FALSE
G5E9W3	G5E9W3;Q9UKF6	tr|G5E9W3|G5E9W3_HUMAN Cleavage and polyadenylation specific factor 3, 73kDa, isoform CRA_b	no	CPSF3	-0.03	-0.04	-0.87	24.78	6	74407000	71308000	37630000	67971000	FALSE
O00299	O00299	sp|O00299|CLIC1_HUMAN Chloride intracellular channel protein 1	yes	CLIC1	-0.03	0	-0.87	100	19	1133400000	1037600000	1072700000	2628200000	FALSE
O14818	O14818	sp|O14818|PSA7_HUMAN Proteasome subunit alpha type-7	yes	PSMA7	-0.04	-0.04	-0.87	33.72	15	318080000	292840000	300110000	480860000	FALSE
O15144	O15144	sp|O15144|ARPC2_HUMAN Actin-related protein 2/3 complex subunit 2	no	ARPC2	-0.05	0.02	-0.87	35.78	19	421210000	377330000	247550000	427920000	FALSE
O43264	O43264	sp|O43264|ZW10_HUMAN Centromere/kinetochore protein zw10 homolog	no	ZW10	-0.04	0.02	-0.87	15.9	5	23989000	12350000	41599000	77500000	FALSE
O43399	O43399;A0A087WYR3;A0A087WZ51	sp|O43399|TPD54_HUMAN Tumor protein D54	yes	TPD52L2	-0.1	0.07	-0.87	71.58	14	92601000	72200000	77331000	150910000	FALSE
O75533	O75533	sp|O75533|SF3B1_HUMAN Splicing factor 3B subunit 1	yes	SF3B1	-0.04	-0.02	-0.87	100	51	224370000	245440000	280750000	541490000	FALSE
O94905	O94905;E5RHW4	sp|O94905|ERLN2_HUMAN Erlin-2	no	ERLIN2	0.12	0.16	-0.87	23.5	5	4423400	4718400	9749300	21462000	FALSE
O94906	O94906	sp|O94906|PRP6_HUMAN Pre-mRNA-processing factor 6	no	PRPF6	0.05	0.1	-0.87	22.9	11	166310000	152860000	110270000	216300000	FALSE
O94992	O94992	sp|O94992|HEXI1_HUMAN Protein HEXIM1	no	HEXIM1	0.02	0.03	-0.87	4.94	4	41863000	43191000	51766000	105430000	FALSE
O95721	O95721;C9JAF7	sp|O95721|SNP29_HUMAN Synaptosomal-associated protein 29	yes	SNAP29	0.02	0.04	-0.87	6.32	6	338920000	54569000	236230000	188270000	FALSE
O95861	O95861;F8VRY7;A6NF51	sp|O95861|BPNT1_HUMAN 3(2),5-bisphosphate nucleotidase 1	no	BPNT1	0.04	0.09	-0.87	8.22	3	28078000	29057000	35455000	58807000	FALSE
P13639	P13639	sp|P13639|EF2_HUMAN Elongation factor 2	yes	EEF2	0	-0.01	-0.87	100	52	1335300000	1292600000	1307900000	2260700000	FALSE
P20042	P20042	sp|P20042|IF2B_HUMAN Eukaryotic translation initiation factor 2 subunit 2	yes	EIF2S2	-0.08	-0.05	-0.87	100	27	1684900000	2535100000	726190000	1287200000	FALSE
P20700	P20700;E9PBF6;A0A0D9SFE5	sp|P20700|LMNB1_HUMAN Lamin-B1	yes	LMNB1	0	-0.01	-0.87	100	37	523960000	505520000	897570000	1546200000	FALSE
P22314	P22314	sp|P22314|UBA1_HUMAN Ubiquitin-like modifier-activating enzyme 1	yes	UBA1	-0.04	-0.03	-0.87	100	39	1321400000	1238100000	2395500000	4145500000	FALSE
P24534	P24534;C9JZW3	sp|P24534|EF1B_HUMAN Elongation factor 1-beta	yes	EEF1B2	0.05	0.11	-0.87	89.4	15	383240000	369390000	412200000	783680000	FALSE
P25398	P25398	sp|P25398|RS12_HUMAN 40S ribosomal protein S12	no	RPS12	-0.02	0.01	-0.87	22.42	6	136160000	108420000	153000000	274090000	FALSE
P31946	P31946	sp|P31946|1433B_HUMAN 14-3-3 protein beta/alpha	yes	YWHAB	0	-0.02	-0.87	100	19	1051100000	1014600000	1469500000	2633800000	FALSE
P42766	P42766;F2Z388	sp|P42766|RL35_HUMAN 60S ribosomal protein L35	no	RPL35	0.04	0.13	-0.87	6.44	5	22244000	22450000	10487000	17850000	FALSE
P46736	P46736;A0A087WZR3;H9KVA9;A0A0D9SF50	sp|P46736|BRCC3_HUMAN Lys-63-specific deubiquitinase BRCC36	no	BRCC3	-0.15	-0.16	-0.87	29.82	5	170540000	159480000	388080000	725400000	FALSE
P50395	P50395;Q5SX87	sp|P50395|GDIB_HUMAN Rab GDP dissociation inhibitor beta	yes	GDI2	-0.04	0.03	-0.87	100	36	645820000	605970000	661850000	1085500000	FALSE
P51970	P51970	sp|P51970|NDUA8_HUMAN NADH dehydrogenase [ubiquinone] 1 alpha subcomplex subunit 8	no	NDUFA8	0.03	0.15	-0.87	16.35	5	14721000	11639000	19529000	36100000	FALSE
P54886	P54886	sp|P54886|P5CS_HUMAN Delta-1-pyrroline-5-carboxylate synthase	no	ALDH18A1	0.07	0.04	-0.87	23.69	18	87732000	90961000	66962000	142580000	FALSE
P61088	P61088;F8VQQ8;F8VSD4;F8VV71;Q5JXB2	sp|P61088|UBE2N_HUMAN Ubiquitin-conjugating enzyme E2 N	no	UBE2N;UBE2NL	-0.08	-0.13	-0.87	20.39	6	60398000	54945000	29786000	58355000	FALSE
P62424	P62424;Q5T8U2	sp|P62424|RL7A_HUMAN 60S ribosomal protein L7a	no	RPL7A	-0.02	-0.02	-0.87	63.53	16	217300000	197570000	241360000	392610000	FALSE
P62834	P62834;A0A075B6Q0	sp|P62834|RAP1A_HUMAN Ras-related protein Rap-1A	no	RAP1A	-0.06	-0.04	-0.87	2.85	9	4745400	8693000	10915000	19300000	FALSE
P63241	P63241;I3L397;I3L504;Q6IS14	sp|P63241|IF5A1_HUMAN Eukaryotic translation initiation factor 5A-1	yes	EIF5A;EIF5AL1	-0.02	-0.01	-0.87	84.92	15	609730000	556040000	1008300000	1929100000	FALSE
P63244	P63244;J3KPE3;D6RAC2;H0YAF8;D6RHH4;H0Y8W2;D6REE5;D6R9Z1;H0YAM7;D6R9L0;D6RFX4	sp|P63244|RACK1_HUMAN Receptor of activated protein C kinase 1	yes	GNB2L1	-0.02	-0.03	-0.87	58.96	18	575060000	552620000	511750000	858160000	FALSE
Q01130	Q01130;J3KP15;J3QL05	sp|Q01130|SRSF2_HUMAN Serine/arginine-rich splicing factor 2	yes	SRSF2	-0.18	-0.03	-0.87	30.49	10	846890000	789060000	573020000	1017600000	FALSE
Q01970	Q01970	sp|Q01970|PLCB3_HUMAN 1-phosphatidylinositol 4,5-bisphosphate phosphodiesterase beta-3	yes	PLCB3	-0.09	-0.01	-0.87	50.15	23	745790000	613270000	346710000	599860000	FALSE
Q13547	Q13547	sp|Q13547|HDAC1_HUMAN Histone deacetylase 1	yes	HDAC1	-0.06	-0.01	-0.87	52.07	10	151530000	201100000	277600000	580720000	FALSE
Q13561	Q13561;A0A7I2V4Y9;A0A7I2V4H4;A8K8J9;F8W1I6;H0YI98;F8VW18;A0A7I2V390	sp|Q13561|DCTN2_HUMAN Dynactin subunit 2	yes	DCTN2	0.07	0.06	-0.87	98.77	16	38987000	42998000	72443000	131160000	FALSE
Q14554	Q14554	sp|Q14554|PDIA5_HUMAN Protein disulfide-isomerase A5	no	PDIA5	-0.11	-0.06	-0.87	92.03	17	167940000	157530000	208520000	325480000	FALSE
Q15365	Q15365	sp|Q15365|PCBP1_HUMAN Poly(rC)-binding protein 1	yes	PCBP1	0.02	0.04	-0.87	100	14	396180000	376360000	241790000	430810000	FALSE
Q15366	Q15366	sp|Q15366|PCBP2_HUMAN Poly(rC)-binding protein 2	yes	PCBP2	-0.01	-0.01	-0.87	66.88	14	185020000	162160000	155970000	269110000	FALSE
Q5STZ8	Q5STZ8;H0YGW7	tr|Q5STZ8|Q5STZ8_HUMAN ATP-binding cassette sub-family F member 1	yes	ABCF1	0	0.1	-0.87	100	25	668220000	561860000	433040000	816340000	FALSE
Q7Z3K3	Q7Z3K3	sp|Q7Z3K3|POGZ_HUMAN Pogo transposable element with ZNF domain	yes	POGZ	0.06	0.05	-0.87	80.44	9	33577000	32982000	22062000	49345000	FALSE
Q86UE4	Q86UE4	sp|Q86UE4|LYRIC_HUMAN Protein LYRIC	yes	MTDH	-0.06	-0.05	-0.87	100	18	369420000	351050000	313060000	543770000	FALSE
Q8IWS0	Q8IWS0	sp|Q8IWS0|PHF6_HUMAN PHD finger protein 6	yes	PHF6	0	0.04	-0.87	24.01	8	24990000	24820000	65019000	118070000	FALSE
Q8N1G4	Q8N1G4	sp|Q8N1G4|LRC47_HUMAN Leucine-rich repeat-containing protein 47	yes	LRRC47	0	0.02	-0.87	92.29	12	207870000	190930000	183310000	305170000	FALSE
Q8NC51	Q8NC51	sp|Q8NC51|PAIRB_HUMAN Plasminogen activator inhibitor 1 RNA-binding protein	yes	SERBP1	-0.07	-0.02	-0.87	91.5	25	211100000	182890000	203180000	354000000	FALSE
Q8NEJ9	Q8NEJ9;H0YJ17	sp|Q8NEJ9|NGDN_HUMAN Neuroguidin	yes	NGDN	0.1	0.11	-0.87	4.25	4	1527600	1661900	3999300	5106300	FALSE
Q8NFC6	Q8NFC6	sp|Q8NFC6|BD1L1_HUMAN Biorientation of chromosomes in cell division protein 1-like 1	yes	BOD1L1	-0.05	-0.02	-0.87	69.83	28	35410000	26494000	18862000	32340000	FALSE
Q96GX2	Q96GX2	sp|Q96GX2|A7L3B_HUMAN Ataxin-7-like protein 3B	no	ATXN7L3B	-0.04	0.01	-0.87	1.66	2	16798000	16693000	11415000	19476000	FALSE
Q96NB3	Q96NB3;J3QQQ3	sp|Q96NB3|ZN830_HUMAN Zinc finger protein 830	yes	ZNF830	-0.02	0	-0.87	21.11	7	175810000	156550000	181270000	345560000	FALSE
Q9BTC0	Q9BTC0	sp|Q9BTC0|DIDO1_HUMAN Death-inducer obliterator 1	yes	DIDO1	0.04	0.12	-0.87	48.97	21	78856000	69377000	55965000	93560000	FALSE
Q9NRS6	Q9NRS6	sp|Q9NRS6|SNX15_HUMAN Sorting nexin-15	yes	SNX15	0.01	0.02	-0.87	24.01	4	82799000	75630000	80347000	170430000	FALSE
Q9NV70	Q9NV70	sp|Q9NV70|EXOC1_HUMAN Exocyst complex component 1	yes	EXOC1	0.04	0.05	-0.87	39.65	11	45817000	45169000	52714000	102550000	FALSE
Q9NWU2	Q9NWU2	sp|Q9NWU2|GID8_HUMAN Glucose-induced degradation protein 8 homolog	yes	GID8	0.07	0.09	-0.87	34.71	8	16967000	15992000	24266000	32536000	FALSE
Q9P0U4	Q9P0U4;K7EQ21;A0A669KB29;K7EQZ1	sp|Q9P0U4|CXXC1_HUMAN CXXC-type zinc finger protein 1	yes	CXXC1	-0.26	-0.23	-0.87	18.35	4	13448000	13284000	11140000	26179000	FALSE
Q9P2E9	Q9P2E9;A0A087WVV2;F8W7S5	sp|Q9P2E9|RRBP1_HUMAN Ribosome-binding protein 1	yes	RRBP1	-0.03	0.1	-0.87	100	36	741030000	705200000	626800000	1091000000	FALSE
Q9P2I0	Q9P2I0	sp|Q9P2I0|CPSF2_HUMAN Cleavage and polyadenylation specificity factor subunit 2	yes	CPSF2	0	-0.02	-0.87	13.88	9	55501000	48163000	50466000	91417000	FALSE
Q9UHB9	Q9UHB9	sp|Q9UHB9|SRP68_HUMAN Signal recognition particle subunit SRP68	yes	SRP68	0.09	0.15	-0.87	35.74	14	36459000	40090000	58184000	122930000	FALSE
Q9UMZ2	Q9UMZ2	sp|Q9UMZ2|SYNRG_HUMAN Synergin gamma	yes	SYNRG	0.09	0.12	-0.87	23.5	16	6165400	7936800	10459000	20978000	FALSE
Q9UNS2	Q9UNS2;H7C3P9	sp|Q9UNS2|CSN3_HUMAN COP9 signalosome complex subunit 3	no	COPS3	-0.05	-0.03	-0.87	58.98	9	45899000	46362000	17781000	35830000	FALSE
Q9Y276	Q9Y276;C9J1S9;C9J8G3	sp|Q9Y276|BCS1_HUMAN Mitochondrial chaperone BCS1	no	BCS1L	0.09	0.04	-0.87	11.05	6	11333000	10711000	11835000	26314000	FALSE
Q9Y3I0	Q9Y3I0	sp|Q9Y3I0|RTCB_HUMAN RNA-splicing ligase RtcB homolog	no	RTCB	-0.04	0.01	-0.87	18.38	15	91239000	79559000	83380000	197160000	FALSE
Q9Y4Y9	Q9Y4Y9;B8ZZF8	sp|Q9Y4Y9|LSM5_HUMAN U6 snRNA-associated Sm-like protein LSm5	no	LSM5	-0.02	-0.02	-0.87	5.97	2	67714000	68289000	86266000	142990000	FALSE
Q9Y547	Q9Y547;A6NIR2;X6R7Y7	sp|Q9Y547|IFT25_HUMAN Intraflagellar transport protein 25 homolog	no	HSPB11	0.14	0.13	-0.87	2.9	3	2253100	2584100	5301900	10262000	FALSE
A0A499FIX8	A0A499FIX8;H7BXI1;A0A087WXU3;A0FGR8	tr|A0A499FIX8|A0A499FIX8_HUMAN Extended synaptotagmin-2	yes	ESYT2	-0.03	0.02	-0.86	29.01	12	28428000	28908000	24864000	43286000	FALSE
A0A7P0T984	A0A7P0T984;A0A1B0GWA2;A0A7P0TAL3;A0A2R8YEL0;O00116;B7Z3Q4;A0A7P0T8Q7;A0A7P0TA54;A0A7P0T9C9;A0A7P0TAU9	tr|A0A7P0T984|A0A7P0T984_HUMAN Alkylglycerone-phosphate synthase	yes	AGPS	0.05	0.02	-0.86	28.74	7	43886000	37077000	48715000	80776000	FALSE
A0A2R8Y5Q8	A0A2R8Y5Q8;Q15813;A0A2U3TZJ6;A0A2R8Y7E7;A0A2R8YHI9;A0A2R8Y784;A0A2R8YER9;A0A2R8Y4V6;A0A2R8Y809;A0A2R8YFL4;A0A2R8Y6Q1	tr|A0A2R8Y5Q8|A0A2R8Y5Q8_HUMAN Tubulin-folding cofactor E	yes	TBCE	-0.05	-0.01	-0.86	6.09	5	9831500	12057000	21698000	29981000	FALSE
A0A3B3ITH3	A0A3B3ITH3;Q9P2X3	tr|A0A3B3ITH3|A0A3B3ITH3_HUMAN Protein IMPACT	no	IMPACT	-0.11	-0.03	-0.86	35.58	6	13928000	15893000	15422000	27276000	FALSE
A0A494C0G1	A0A494C0G1;H0Y987;O95394;A0A494C163;A0A494C099;D6RCQ8;D6RF77;A0A087WT27;A0A494C1Q4;J3KN95;A0A494C1E2	tr|A0A494C0G1|A0A494C0G1_HUMAN Phosphoacetylglucosamine mutase	yes	PGM3	-0.04	-0.01	-0.86	37.13	4	17405000	15156000	110530000	195430000	FALSE
E7EX90	E7EX90;A0A7P0Z4C3;A0A804CDA6;Q14203;Q6AWB1	tr|E7EX90|E7EX90_HUMAN Dynactin subunit 1	yes	DCTN1;DKFZp686E0752	0.02	0.04	-0.86	100	28	314090000	316520000	536810000	1005400000	FALSE
C9J0I9	C9J0I9;Q86WB0	tr|C9J0I9|C9J0I9_HUMAN Nuclear-interacting partner of ALK	yes	ZC3HC1	-0.1	-0.09	-0.86	81.21	12	28569000	28023000	29358000	56383000	FALSE
H0Y650	H0Y650;Q86Y56;E9PGY2	tr|H0Y650|H0Y650_HUMAN Dynein axonemal assembly factor 5 (Fragment)	no	DNAAF5	-0.03	0.01	-0.86	9.82	4	16077000	14807000	22394000	41385000	FALSE
M0R0N4	M0R0N4;X6R390;M0QYZ2;P53680	tr|M0R0N4|M0R0N4_HUMAN AP complex subunit sigma	no	AP2S1	-0.03	0.15	-0.86	3.72	3	13178000	11622000	23209000	36260000	FALSE
O00231	O00231	sp|O00231|PSD11_HUMAN 26S proteasome non-ATPase regulatory subunit 11	yes	PSMD11	0.07	0.1	-0.86	40.51	14	68789000	62315000	62852000	109410000	FALSE
O00232	O00232	sp|O00232|PSD12_HUMAN 26S proteasome non-ATPase regulatory subunit 12	no	PSMD12	0	0.05	-0.86	34.95	14	100360000	87888000	93257000	170050000	FALSE
O15027	O15027;A0A3F2YNX0;A0A3F2YNZ0	sp|O15027|SC16A_HUMAN Protein transport protein Sec16A	yes	SEC16A	0.05	0.06	-0.86	94.84	38	51411000	53957000	92872000	164630000	FALSE
O60869	O60869	sp|O60869|EDF1_HUMAN Endothelial differentiation-related factor 1	yes	EDF1	-0.01	0.02	-0.86	8.13	3	6799900	5737900	11253000	16267000	FALSE
O75381	O75381	sp|O75381|PEX14_HUMAN Peroxisomal membrane protein PEX14	yes	PEX14	-0.07	-0.01	-0.86	63.35	10	65466000	70958000	33902000	66778000	FALSE
O75643	O75643;A0A494C1A5	sp|O75643|U520_HUMAN U5 small nuclear ribonucleoprotein 200 kDa helicase	yes	SNRNP200	-0.02	0.05	-0.86	100	36	205510000	193690000	227340000	362830000	FALSE
O94874	O94874	sp|O94874|UFL1_HUMAN E3 UFM1-protein ligase 1	yes	UFL1	-0.06	0.01	-0.86	49.53	12	55045000	53242000	46323000	95474000	FALSE
P06730	P06730;D6RBW1	sp|P06730|IF4E_HUMAN Eukaryotic translation initiation factor 4E	no	EIF4E	-0.01	-0.02	-0.86	15.85	5	187860000	223040000	116260000	234500000	FALSE
P14550	P14550	sp|P14550|AK1A1_HUMAN Aldo-keto reductase family 1 member A1	no	AKR1A1	0.01	0.03	-0.86	43.27	14	96898000	85524000	161520000	288600000	FALSE
P16278	P16278;E7EQ29	sp|P16278|BGAL_HUMAN Beta-galactosidase	no	GLB1	-0.04	0	-0.86	3.72	5	32106000	24287000	24754000	14665000	FALSE
P20340	P20340;F5H3K7	sp|P20340|RAB6A_HUMAN Ras-related protein Rab-6A	yes	RAB6A	-0.01	-0.03	-0.86	10.83	9	96743000	89705000	187780000	320110000	FALSE
P35251	P35251;A0A1W2PP02	sp|P35251|RFC1_HUMAN Replication factor C subunit 1	yes	RFC1	0.17	0.19	-0.86	21.73	12	3738400	23982000	10499000	20727000	FALSE
P35606	P35606;H0Y938;H0YAC7;A0A7I2V258	sp|P35606|COPB2_HUMAN Coatomer subunit beta	yes	COPB2	-0.04	-0.02	-0.86	89.49	21	210730000	212340000	224840000	344740000	FALSE
P46940	P46940;A0A0J9YXZ5;H0YLE8	sp|P46940|IQGA1_HUMAN Ras GTPase-activating-like protein IQGAP1	yes	IQGAP1	0.05	0.06	-0.86	100	68	1182000000	1156100000	1223800000	2226600000	FALSE
P56537	P56537	sp|P56537|IF6_HUMAN Eukaryotic translation initiation factor 6	yes	EIF6	-0.06	-0.06	-0.86	35.03	8	85076000	63313000	100350000	191920000	FALSE
P61353	P61353;K7ELC7	sp|P61353|RL27_HUMAN 60S ribosomal protein L27	yes	RPL27	0.04	-0.06	-0.86	9.01	8	162230000	139750000	209980000	326730000	FALSE
P62191	P62191	sp|P62191|PRS4_HUMAN 26S proteasome regulatory subunit 4	yes	PSMC1	0	0.04	-0.86	52.41	8	201060000	186850000	207310000	343190000	FALSE
P62273	P62273;A0A087WTT6;A0A2R8Y851	sp|P62273|RS29_HUMAN 40S ribosomal protein S29	yes	RPS29	0.14	0.15	-0.86	2.2	3	31319000	33659000	46841000	90334000	FALSE
P62750	P62750;H7BY10;K7EJV9;K7ERT8;A8MUS3;K7EMA7	sp|P62750|RL23A_HUMAN 60S ribosomal protein L23a	yes	RPL23A	-0.09	-0.06	-0.86	5.03	9	149190000	140510000	93050000	146990000	FALSE
P83731	P83731;C9JXB8;C9JNW5	sp|P83731|RL24_HUMAN 60S ribosomal protein L24	yes	RPL24	-0.01	0.11	-0.86	6.75	6	9039300	7754700	7542600	12601000	FALSE
Q00577	Q00577	sp|Q00577|PURA_HUMAN Transcriptional activator protein Pur-alpha	yes	PURA	-0.13	-0.12	-0.86	31.9	8	42056000	33876000	89530000	156470000	FALSE
Q01658	Q01658	sp|Q01658|NC2B_HUMAN Protein Dr1	yes	DR1	-0.01	-0.04	-0.86	8.52	4	36028000	34113000	18274000	25994000	FALSE
Q08211	Q08211	sp|Q08211|DHX9_HUMAN ATP-dependent RNA helicase A	yes	DHX9	-0.03	-0.01	-0.86	100	28	3184900000	2885600000	693960000	1268700000	FALSE
Q12768	Q12768;E7EQI7	sp|Q12768|WASC5_HUMAN WASH complex subunit 5	yes	KIAA0196	-0.08	-0.03	-0.86	9.77	8	16023000	14453000	11438000	28337000	FALSE
Q14692	Q14692	sp|Q14692|BMS1_HUMAN Ribosome biogenesis protein BMS1 homolog	yes	BMS1	0.02	0	-0.86	37.6	11	67365000	64701000	67633000	135290000	FALSE
Q15019	Q15019;B5MCX3;H7C2Y0	sp|Q15019|SEPT2_HUMAN Septin-2	yes	2002-09-01	-0.05	0.02	-0.86	100	16	266020000	241450000	294850000	530450000	FALSE
Q15036	Q15036	sp|Q15036|SNX17_HUMAN Sorting nexin-17	yes	SNX17	0.09	0.08	-0.86	75.91	10	15829000	15228000	32693000	54343000	FALSE
Q15643	Q15643;H0YJ97	sp|Q15643|TRIPB_HUMAN Thyroid receptor-interacting protein 11	yes	TRIP11	-0.18	-0.07	-0.86	30.24	11	10832000	9932400	17436000	21291000	FALSE
Q5TC82	Q5TC82	sp|Q5TC82|RC3H1_HUMAN Roquin-1	yes	RC3H1	-0.15	-0.18	-0.86	7	5	8163400	7311200	5123500	7964100	FALSE
Q5VZM0	Q5VZM0;Q7L523;Q5VZM2	tr|Q5VZM0|Q5VZM0_HUMAN Ras-related GTP-binding protein (Fragment)	no	RRAGB;RRAGA	0.05	0.07	-0.86	5.64	2	19872000	16461000	10893000	22169000	FALSE
Q63ZY3	Q63ZY3	sp|Q63ZY3|KANK2_HUMAN KN motif and ankyrin repeat domain-containing protein 2	yes	KANK2	-0.05	0.07	-0.86	14.51	10	2985800	4865100	3802500	71638000	FALSE
Q8TD26	Q8TD26	sp|Q8TD26|CHD6_HUMAN Chromodomain-helicase-DNA-binding protein 6	yes	CHD6	0.09	0.09	-0.86	7.18	3	2696300	2664700	4228000	5543500	FALSE
Q8TF05	Q8TF05;J3QLA6	sp|Q8TF05|PP4R1_HUMAN Serine/threonine-protein phosphatase 4 regulatory subunit 1	yes	PPP4R1	0.1	0.07	-0.86	24.7	11	34830000	38846000	38307000	72474000	FALSE
Q8WUT1	Q8WUT1;F8WEE2	tr|Q8WUT1|Q8WUT1_HUMAN POLDIP3 protein	yes	POLDIP3	0.27	0.3	-0.86	1.54	5	5660100	4959100	6716900	14354000	FALSE
Q92945	Q92945;M0R0C6;A0A087WTP3;M0R0I5	sp|Q92945|FUBP2_HUMAN Far upstream element-binding protein 2	yes	KHSRP	-0.01	0.03	-0.86	27.58	26	39480000	39611000	60617000	103290000	FALSE
Q96KP1	Q96KP1	sp|Q96KP1|EXOC2_HUMAN Exocyst complex component 2	yes	EXOC2	0.12	0.11	-0.86	17.14	11	15921000	15612000	17485000	31027000	FALSE
Q9HB07	Q9HB07;F8VR84;F8VQQ3	sp|Q9HB07|MYG1_HUMAN MYG1 exonuclease	no	C12orf10	0.01	0.04	-0.86	40.5	5	92117000	85628000	127090000	259780000	FALSE
Q9NR12	Q9NR12	sp|Q9NR12|PDLI7_HUMAN PDZ and LIM domain protein 7	yes	PDLIM7	0.06	0.03	-0.86	12.94	11	11666000	10397000	21106000	47716000	FALSE
Q9NW13	Q9NW13	sp|Q9NW13|RBM28_HUMAN RNA-binding protein 28	no	RBM28	0.07	0.04	-0.86	29.76	4	10476000	7996000	34787000	64317000	FALSE
Q9NXR1	Q9NXR1;I3L2R9;I3L533;A0A6Q8PG46;I3L3G9;A0A6Q8PGV6;A0A6Q8PEY3;I3L522;I3L2T8;A0A0J9YY14	sp|Q9NXR1|NDE1_HUMAN Nuclear distribution protein nudE homolog 1	yes	NDE1	0.16	0.18	-0.86	30.28	7	51967000	46756000	23850000	43542000	FALSE
Q9P2N5	Q9P2N5	sp|Q9P2N5|RBM27_HUMAN RNA-binding protein 27	yes	RBM27	-0.18	-0.15	-0.86	8.58	5	13941000	14235000	13597000	22853000	FALSE
Q9UL15	Q9UL15	sp|Q9UL15|BAG5_HUMAN BAG family molecular chaperone regulator 5	no	BAG5	0	-0.04	-0.86	10.56	7	24936000	22766000	14137000	24423000	FALSE
Q9Y2X3	Q9Y2X3	sp|Q9Y2X3|NOP58_HUMAN Nucleolar protein 58	yes	NOP58	0.02	0.03	-0.86	100	17	45181000	47357000	39609000	69616000	FALSE
Q9Y3D0	Q9Y3D0;H3BNV7	sp|Q9Y3D0|CIA2B_HUMAN Cytosolic iron-sulfur assembly component 2B	no	FAM96B	-0.02	0	-0.86	10.28	2	132460000	124050000	140490000	215630000	FALSE
Q9Y678	Q9Y678	sp|Q9Y678|COPG1_HUMAN Coatomer subunit gamma-1	no	COPG1	0.06	0.08	-0.86	100	27	572060000	565150000	514060000	886490000	FALSE
A0A024R571	A0A024R571;Q9H4M9;C9JC03;C9J2Z4	tr|A0A024R571|A0A024R571_HUMAN EH domain-containing protein 1	yes	EHD1	0.06	0.09	-0.85	69.48	21	170570000	177890000	263890000	572970000	FALSE
A0A0C4DFX9	A0A0C4DFX9;Q9H3P2;C9JHL4;H0Y3X6;C9JEM7;H7C2C7	tr|A0A0C4DFX9|A0A0C4DFX9_HUMAN Negative elongation factor A	yes	NELFA	-0.04	0	-0.85	15.37	6	26930000	24715000	21744000	38358000	FALSE
A0A0J9YYL3	A0A0J9YYL3;A0A0J9YVP6;A0A0J9YXJ8;A0A0J9YXX5;Q9UHX1;A0A0J9YVR6;E9PQ56	tr|A0A0J9YYL3|A0A0J9YYL3_HUMAN 60 kDa poly(U)-binding-splicing factor (Fragment)	no	PUF60	0.06	0.03	-0.85	84.58	12	891700000	885760000	342420000	635980000	FALSE
K7EIG1	K7EIG1;I3L2B0;A0A494C0R8;O75153	tr|K7EIG1|K7EIG1_HUMAN Clustered mitochondria protein homolog (Fragment)	yes	CLUH	-0.17	-0.01	-0.85	22.02	6	31712000	20965000	5109300	7632200	FALSE
A0A7I2V5S2	A0A7I2V5S2;A0A7I2YQC0;P06748;A0A7I2V2X9;A0A7I2V433	tr|A0A7I2V5S2|A0A7I2V5S2_HUMAN Nucleophosmin	yes	NPM1	-0.05	-0.04	-0.85	100	21	8591500000	8335200000	13437000000	23969000000	FALSE
A0A7P0TAG0	A0A7P0TAG0;P50281;A0A7P0TBK8;A0A7P0TAV6	tr|A0A7P0TAG0|A0A7P0TAG0_HUMAN Matrix metalloproteinase-14	no	MMP14	0.11	0.17	-0.85	1.66	2	1852100	2209500	2748500	5125300	FALSE
A8MUA9	A8MUA9;A8MU27;P55854;Q6EEV6;P61956	tr|A8MUA9|A8MUA9_HUMAN SMT3 suppressor of mif two 3 homolog 3 (Yeast), isoform CRA_d	no	SUMO3;SUMO4;SUMO2	-0.07	0.1	-0.85	1.83	2	6009900	7269500	11601000	20372000	FALSE
E7ES33	E7ES33;E7EPK1;Q16181;G3V1Q4	tr|E7ES33|E7ES33_HUMAN Septin	yes	2007-09-01	-0.11	-0.03	-0.85	49.67	26	76710000	81301000	76918000	180610000	FALSE
G3V5R9	G3V5R9;G3V3H3;G5E9S8;G3V2E7;F8W6L3;E7EVH7;Q07866	tr|G3V5R9|G3V5R9_HUMAN Kinesin light chain	yes	KLC1	0.06	0.19	-0.85	41.25	22	49762000	58616000	35100000	78747000	FALSE
H3BVG0	H3BVG0;Q8N1F7	tr|H3BVG0|H3BVG0_HUMAN Nuclear pore complex protein Nup93	yes	NUP93	-0.02	0	-0.85	88.67	19	522280000	534220000	521710000	854880000	FALSE
O00267	O00267	sp|O00267|SPT5H_HUMAN Transcription elongation factor SPT5	yes	SUPT5H	-0.1	0.03	-0.85	69.6	18	18141000	23898000	46828000	76621000	FALSE
O00567	O00567;A0A494C128	sp|O00567|NOP56_HUMAN Nucleolar protein 56	yes	NOP56	0.01	0.08	-0.85	100	23	81036000	73531000	108880000	203840000	FALSE
O15371	O15371;B0QYA5	sp|O15371|EIF3D_HUMAN Eukaryotic translation initiation factor 3 subunit D	yes	EIF3D	0.03	-0.03	-0.85	40.2	14	402150000	346200000	603660000	1129500000	FALSE
O60684	O60684;Q5TFJ7	sp|O60684|IMA7_HUMAN Importin subunit alpha-7	yes	KPNA6	0.04	0.1	-0.85	12.23	9	28817000	33146000	10525000	19030000	FALSE
O75915	O75915;F8WF90;C9JQU6;F8WF33	sp|O75915|PRAF3_HUMAN PRA1 family protein 3	no	ARL6IP5	0	0.01	-0.85	79.69	5	369620000	346720000	412060000	1244900000	FALSE
P05387	P05387	sp|P05387|RLA2_HUMAN 60S acidic ribosomal protein P2	yes	RPLP2	-0.04	-0.04	-0.85	100	11	715070000	643880000	647200000	993110000	FALSE
P10599	P10599	sp|P10599|THIO_HUMAN Thioredoxin	yes	TXN	-0.05	-0.03	-0.85	19.54	7	1171600000	1082600000	730780000	1185700000	FALSE
P14618	P14618;A0A804F6T5;A0A804F729;B4DNK4;H3BTN5;H3BQ34	sp|P14618|KPYM_HUMAN Pyruvate kinase PKM	yes	PKM	0	0	-0.85	100	46	2599500000	2444200000	4305400000	7569500000	FALSE
P21399	P21399	sp|P21399|ACOHC_HUMAN Cytoplasmic aconitate hydratase	no	ACO1	-0.08	-0.06	-0.85	28.1	9	63382000	59522000	76246000	139620000	FALSE
P28482	P28482	sp|P28482|MK01_HUMAN Mitogen-activated protein kinase 1	yes	MAPK1	0.1	0.13	-0.85	58.05	14	413570000	446020000	602620000	966820000	FALSE
P31942	P31942	sp|P31942|HNRH3_HUMAN Heterogeneous nuclear ribonucleoprotein H3	yes	HNRNPH3	-0.08	0.06	-0.85	41.63	12	667170000	575770000	1423700000	2469600000	FALSE
P36543	P36543	sp|P36543|VATE1_HUMAN V-type proton ATPase subunit E 1	no	ATP6V1E1	0.01	0.02	-0.85	21.3	7	36337000	36405000	96942000	169780000	FALSE
Q96DC0	Q96DC0;P42126;H3BS70	tr|Q96DC0|Q96DC0_HUMAN DCI protein	no	DCI;ECI1	0	0.01	-0.85	3.9	3	41409000	35011000	52287000	93541000	FALSE
P49207	P49207	sp|P49207|RL34_HUMAN 60S ribosomal protein L34	yes	RPL34	-0.04	0	-0.85	3.93	7	19737000	15639000	20443000	36105000	FALSE
P49368	P49368;B4DUR8	sp|P49368|TCPG_HUMAN T-complex protein 1 subunit gamma	no	CCT3	-0.01	0.03	-0.85	39.29	29	402840000	409440000	398080000	701580000	FALSE
Q05397	Q05397;H0YBP1;E7ESA6;E9PEI4;H0YB16;H0YBZ1;B4DWJ1	sp|Q05397|FAK1_HUMAN Focal adhesion kinase 1	yes	PTK2	-0.04	0.02	-0.85	43.75	15	11116000	10352000	12204000	28615000	FALSE
Q12872	Q12872	sp|Q12872|SFSWA_HUMAN Splicing factor, suppressor of white-apricot homolog	yes	SFSWAP	-0.09	-0.02	-0.85	49.61	11	90916000	86792000	45348000	81804000	FALSE
Q13217	Q13217;X6R9L0	sp|Q13217|DNJC3_HUMAN DnaJ homolog subfamily C member 3	no	DNAJC3	-0.04	-0.02	-0.85	93	14	216140000	201500000	220920000	380040000	FALSE
Q13488	Q13488;H0YCE3;E9PNA6	sp|Q13488|VPP3_HUMAN V-type proton ATPase 116 kDa subunit a3	no	TCIRG1	0.05	0.11	-0.85	25.86	2	39976000	39896000	35262000	56325000	FALSE
Q14152	Q14152	sp|Q14152|EIF3A_HUMAN Eukaryotic translation initiation factor 3 subunit A	yes	EIF3A	0.02	0.05	-0.85	100	34	1229200000	1140600000	1224900000	2021500000	FALSE
Q14344	Q14344	sp|Q14344|GNA13_HUMAN Guanine nucleotide-binding protein subunit alpha-13	no	GNA13	0.09	0.17	-0.85	4.29	3	4749700	3315500	9569000	12035000	FALSE
Q5EBL4	Q5EBL4;A0A1B0GVV3	sp|Q5EBL4|RIPL1_HUMAN RILP-like protein 1	yes	RILPL1	0.17	0.14	-0.85	69.18	11	37939000	34216000	53223000	99454000	FALSE
Q5JVF3	Q5JVF3	sp|Q5JVF3|PCID2_HUMAN PCI domain-containing protein 2	yes	PCID2	0.01	-0.01	-0.85	25.94	2	28596000	27049000	19375000	37504000	FALSE
Q5T4S7	Q5T4S7	sp|Q5T4S7|UBR4_HUMAN E3 ubiquitin-protein ligase UBR4	yes	UBR4	-0.02	0.05	-0.85	100	31	389100000	377130000	99933000	164280000	FALSE
Q6UN15	Q6UN15;A0A0B4J203	sp|Q6UN15|FIP1_HUMAN Pre-mRNA 3-end-processing factor FIP1	yes	FIP1L1	-0.15	-0.13	-0.85	27.03	12	16567000	19885000	18444000	36759000	FALSE
Q8IWT6	Q8IWT6	sp|Q8IWT6|LRC8A_HUMAN Volume-regulated anion channel subunit LRRC8A	yes	LRRC8A	-0.07	-0.04	-0.85	5.98	8	2100600	1761000	2859600	12194000	FALSE
Q8IYI6	Q8IYI6	sp|Q8IYI6|EXOC8_HUMAN Exocyst complex component 8	yes	EXOC8	0.09	0.13	-0.85	4.2	8	26422000	26412000	11062000	42747000	FALSE
Q8WXF1	Q8WXF1;X6RDA4	sp|Q8WXF1|PSPC1_HUMAN Paraspeckle component 1	yes	PSPC1	-0.06	-0.03	-0.85	76.68	12	278310000	265550000	294080000	536910000	FALSE
Q969E4	Q969E4	sp|Q969E4|TCAL3_HUMAN Transcription elongation factor A protein-like 3	yes	TCEAL3	0.01	0	-0.85	78.6	9	485280000	454480000	218630000	398400000	FALSE
Q96JY6	Q96JY6;C9JS55;C9JSR2;A0A087WVI1	sp|Q96JY6|PDLI2_HUMAN PDZ and LIM domain protein 2	yes	PDLIM2	-0.04	0.04	-0.85	31.38	10	8324800	8341300	6132000	11193000	FALSE
Q96T76	Q96T76;Q5T454	sp|Q96T76|MMS19_HUMAN MMS19 nucleotide excision repair protein homolog	no	MMS19	0.07	0.06	-0.85	78.5	8	148040000	152380000	131490000	253340000	FALSE
Q9BR76	Q9BR76;A0A087WW53;F5H390	sp|Q9BR76|COR1B_HUMAN Coronin-1B	yes	CORO1B	-0.04	-0.03	-0.85	65.17	16	87865000	77569000	166940000	292960000	FALSE
Q9NYL2	Q9NYL2	sp|Q9NYL2|M3K20_HUMAN Mitogen-activated protein kinase kinase kinase 20	yes	ZAK	0.1	0.12	-0.85	25.15	9	563040	3168900	1647700	2676600	FALSE
Q9P0K7	Q9P0K7	sp|Q9P0K7|RAI14_HUMAN Ankycorbin	yes	RAI14	0.02	0.03	-0.85	100	42	277390000	263040000	219260000	431650000	FALSE
Q9UJU6	Q9UJU6;H0Y5J4	sp|Q9UJU6|DBNL_HUMAN Drebrin-like protein	yes	DBNL	-0.03	-0.05	-0.85	68.77	15	258500000	178140000	217890000	339740000	FALSE
A0A499FJS7	A0A499FJS7;O14920	tr|A0A499FJS7|A0A499FJS7_HUMAN I-kappa-B kinase	yes	IKBKB	-0.01	-0.05	-0.84	24.84	10	25510000	24560000	26937000	52625000	FALSE
A0A590UJS4	A0A590UJS4	tr|A0A590UJS4|A0A590UJS4_HUMAN Nipped-B protein	yes		0.05	0.04	-0.84	51.34	18	15057000	10829000	23631000	37994000	FALSE
A0A5F9ZHN7	A0A5F9ZHN7;Q9NTJ5;C9JV50;E9PGZ4	tr|A0A5F9ZHN7|A0A5F9ZHN7_HUMAN Phosphatidylinositol-3-phosphatase SAC1	no	SACM1L	0.07	0.01	-0.84	5.5	4	24470000	27641000	17370000	27152000	FALSE
A0A7I2V4X8	A0A7I2V4X8;A0A7I2V596;A0A7I2YQG7;O75306;A0A7I2YQD8;A0A7I2V4G5;A0A7I2V630;A0A7I2V410;A0A7I2V4W5;A0A7I2V2B9;A0A7I2V3J6;A0A7I2V5E2;A0A7I2V5G4	tr|A0A7I2V4X8|A0A7I2V4X8_HUMAN Complex I-49kD	no	NDUFS2	-0.08	-0.01	-0.84	15.57	8	21216000	17885000	15544000	35183000	FALSE
A0A7P0TAT2	A0A7P0TAT2;A0A7P0T8B3;P09913;A0A087X279	tr|A0A7P0TAT2|A0A7P0TAT2_HUMAN Interferon-induced protein with tetratricopeptide repeats 2	no	IFIT2	0.02	0.05	-0.84	16.92	7	44312000	42075000	52173000	109070000	FALSE
A0A7P0T8N8	A0A7P0T8N8;O14776;G3V220	tr|A0A7P0T8N8|A0A7P0T8N8_HUMAN Transcription elongation regulator 1	yes	TCERG1	-0.06	0.03	-0.84	21	10	25442000	24105000	28902000	54222000	FALSE
B3KXD6	B3KXD6;B5MCF9;O00541	tr|B3KXD6|B3KXD6_HUMAN Pescadillo homolog	no	PES1	-0.06	-0.1	-0.84	28.7	3	467530000	429320000	472550000	825470000	FALSE
D6RAN4	D6RAN4;P32969;A0A2R8Y5Y7;H0Y9R4;H0Y9V9	tr|D6RAN4|D6RAN4_HUMAN 60S ribosomal protein L9 (Fragment)	no	RPL9	0	0.09	-0.84	27.66	7	56620000	53129000	73757000	134860000	FALSE
E7EV84	E7EV84;Q14457;K7ELY9;K7EN35	tr|E7EV84|E7EV84_HUMAN Beclin-1	yes	BECN1	-0.12	-0.04	-0.84	5.77	6	10257000	8802300	15233000	22524000	FALSE
E9PN81	E9PN81;Q8TDP1	tr|E9PN81|E9PN81_HUMAN Ribonuclease H2 subunit C	no	RNASEH2C	-0.13	-0.11	-0.84	9.9	4	42210000	37826000	38376000	41356000	FALSE
E9PQ57	E9PQ57;P78406;E9PPG9	tr|E9PQ57|E9PQ57_HUMAN Rae1 protein homolog	no	RAE1	0.05	0.02	-0.84	6.23	5	11219000	15797000	10461000	28005000	FALSE
H3BR35	H3BR35;P15170	tr|H3BR35|H3BR35_HUMAN Eukaryotic peptide chain release factor GTP-binding subunit ERF3A (Fragment)	no	GSPT1	0.02	0.03	-0.84	24.63	15	48729000	58063000	114860000	164470000	FALSE
J3QQZ9	J3QQZ9;Q9NVS9;J3QQV6	tr|J3QQZ9|J3QQZ9_HUMAN Pyridoxal 5-phosphate synthase (Fragment)	yes	PNPO	0.02	0	-0.84	3.21	4	6198900	5135900	6975200	13365000	FALSE
M0R0F0	M0R0F0;P46782;M0QZN2	tr|M0R0F0|M0R0F0_HUMAN 40S ribosomal protein S5 (Fragment)	no	RPS5	0.09	0.05	-0.84	24.27	9	126800000	131790000	278980000	512850000	FALSE
O14745	O14745;J3QRP6	sp|O14745|NHRF1_HUMAN Na(+)/H(+) exchange regulatory cofactor NHE-RF1	yes	SLC9A3R1	-0.06	-0.05	-0.84	41.76	10	28250000	21722000	18802000	27866000	FALSE
O15116	O15116	sp|O15116|LSM1_HUMAN U6 snRNA-associated Sm-like protein LSm1	no	LSM1	-0.01	-0.02	-0.84	24.1	3	44762000	42232000	35272000	59172000	FALSE
O43237	O43237	sp|O43237|DC1L2_HUMAN Cytoplasmic dynein 1 light intermediate chain 2	yes	DYNC1LI2	0.08	0.04	-0.84	76.62	21	262250000	251130000	219000000	448980000	FALSE
O43592	O43592	sp|O43592|XPOT_HUMAN Exportin-T	no	XPOT	-0.02	0	-0.84	23.12	11	128550000	121530000	127460000	240260000	FALSE
O60784	O60784;B0QY01	sp|O60784|TOM1_HUMAN Target of Myb protein 1	yes	TOM1	-0.04	-0.05	-0.84	35.19	8	39843000	41470000	83502000	143330000	FALSE
P01023	P01023	sp|P01023|A2MG_HUMAN Alpha-2-macroglobulin	no	A2M	-0.08	0.02	-0.84	2.84	2	5067600	3046500	5002900	10413000	FALSE
Q5JP53	Q5JP53;P07437;Q5ST81	tr|Q5JP53|Q5JP53_HUMAN Tubulin beta chain	yes	TUBB	0.06	0.02	-0.84	70.3	32	2007400000	2278000000	6025500000	10250000000	FALSE
P07737	P07737;K7EJ44	sp|P07737|PROF1_HUMAN Profilin-1	yes	PFN1	-0.04	-0.06	-0.84	86.36	14	1617300000	1570600000	1520700000	2563900000	FALSE
P26038	P26038	sp|P26038|MOES_HUMAN Moesin	yes	MSN	0	0	-0.84	100	56	3766300000	3593200000	3853700000	6726500000	FALSE
P28066	P28066	sp|P28066|PSA5_HUMAN Proteasome subunit alpha type-5	yes	PSMA5	0.01	-0.07	-0.84	47.76	10	114980000	104480000	77262000	144190000	FALSE
P30085	P30085;A0A494BXC7;Q5T0D2	sp|P30085|KCY_HUMAN UMP-CMP kinase	no	CMPK1	0.02	0.03	-0.84	21.68	6	152300000	153190000	170480000	293540000	FALSE
P31947	P31947	sp|P31947|1433S_HUMAN 14-3-3 protein sigma	no	SFN	-0.01	0.06	-0.84	1.14	3	31037000	26579000	19311000	36213000	FALSE
P35221	P35221;G3XAM7	sp|P35221|CTNA1_HUMAN Catenin alpha-1	yes	CTNNA1	0.14	0.15	-0.84	100	38	466750000	475950000	729040000	1362400000	FALSE
P43487	P43487;F6WQW2;C9JXG8;C9JJ34;C9JGV6	sp|P43487|RANG_HUMAN Ran-specific GTPase-activating protein	yes	RANBP1	0.01	-0.04	-0.84	30.62	7	49858000	51119000	91258000	137660000	FALSE
P48444	P48444;B0YIW6	sp|P48444|COPD_HUMAN Coatomer subunit delta	yes	ARCN1	-0.04	0.04	-0.84	34.35	19	57982000	62034000	61229000	121370000	FALSE
P49915	P49915	sp|P49915|GUAA_HUMAN GMP synthase [glutamine-hydrolyzing]	yes	GMPS	-0.06	-0.05	-0.84	39.18	12	48454000	44910000	66672000	127100000	FALSE
P51571	P51571;A6NLM8	sp|P51571|SSRD_HUMAN Translocon-associated protein subunit delta	no	SSR4	0.03	-0.01	-0.84	5.83	4	12726000	6734700	11114000	16857000	FALSE
P52907	P52907	sp|P52907|CAZA1_HUMAN F-actin-capping protein subunit alpha-1	yes	CAPZA1	0.04	0.01	-0.84	91.52	16	610340000	585890000	553050000	982190000	FALSE
P57740	P57740	sp|P57740|NU107_HUMAN Nuclear pore complex protein Nup107	yes	NUP107	-0.05	-0.09	-0.84	35.57	12	89361000	84840000	108920000	202400000	FALSE
P61160	P61160;F5H6T1	sp|P61160|ARP2_HUMAN Actin-related protein 2	yes	ACTR2	0.09	0.04	-0.84	78.93	15	489710000	461250000	466780000	772040000	FALSE
P61758	P61758	sp|P61758|PFD3_HUMAN Prefoldin subunit 3	no	VBP1	0.01	0.06	-0.84	24.27	7	25176000	26732000	29976000	39727000	FALSE
P62312	P62312	sp|P62312|LSM6_HUMAN U6 snRNA-associated Sm-like protein LSm6	no	LSM6	-0.06	-0.09	-0.84	15.51	4	12371000	9386400	6144900	9713900	FALSE
P62906	P62906	sp|P62906|RL10A_HUMAN 60S ribosomal protein L10a	no	RPL10A	0.01	0.05	-0.84	8.82	6	28672000	27684000	53393000	87551000	FALSE
P62937	P62937;F8WE65;C9J5S7	sp|P62937|PPIA_HUMAN Peptidyl-prolyl cis-trans isomerase A	yes	PPIA	-0.03	-0.03	-0.84	69.31	14	3548700000	3267000000	3854600000	6270500000	FALSE
P63208	P63208;E5RJR5;E7ERH2;F8W8N3	sp|P63208|SKP1_HUMAN S-phase kinase-associated protein 1	yes	SKP1	0.02	-0.02	-0.84	42.72	11	2016900000	1437100000	2302300000	3840500000	FALSE
P68363	P68363	sp|P68363|TBA1B_HUMAN Tubulin alpha-1B chain	yes	TUBA1B	0.06	0.03	-0.84	100	35	3996500000	4011000000	6004600000	10508000000	FALSE
P68371	P68371	sp|P68371|TBB4B_HUMAN Tubulin beta-4B chain	yes	TUBB4B	0.06	0.03	-0.84	100	33	2207900000	2366900000	2072400000	6020500000	FALSE
P78347	P78347;A0A494C1K3	sp|P78347|GTF2I_HUMAN General transcription factor II-I	yes	GTF2I	-0.02	0.01	-0.84	50.63	17	29252000	22792000	38129000	60513000	FALSE
Q13084	Q13084;Q4TT37;A2IDC6;A2IDC7	sp|Q13084|RM28_HUMAN 39S ribosomal protein L28, mitochondrial	no	MRPL28	-0.1	-0.02	-0.84	10.66	5	28997000	31772000	24223000	51650000	FALSE
Q14790	Q14790;H7C0E2	sp|Q14790|CASP8_HUMAN Caspase-8	no	CASP8	-0.27	-0.23	-0.84	5.45	5	7492700	6939500	33125000	44549000	FALSE
Q15181	Q15181	sp|Q15181|IPYR_HUMAN Inorganic pyrophosphatase	no	PPA1	0.1	0.02	-0.84	65.62	13	425260000	386160000	656590000	1135700000	FALSE
Q5H9R7	Q5H9R7;H7BXH2;E9PKF6	sp|Q5H9R7|PP6R3_HUMAN Serine/threonine-protein phosphatase 6 regulatory subunit 3	yes	PPP6R3	0.03	0.06	-0.84	100	13	118320000	117720000	62263000	106340000	FALSE
Q7Z3T8	Q7Z3T8	sp|Q7Z3T8|ZFY16_HUMAN Zinc finger FYVE domain-containing protein 16	yes	ZFYVE16	0.03	0.04	-0.84	40.93	9	48496000	47063000	87892000	149020000	FALSE
Q7Z406	Q7Z406;M0QY43	sp|Q7Z406|MYH14_HUMAN Myosin-14	yes	MYH14	0.08	0.1	-0.84	2.1	11	45367000	45519000	78306000	142290000	FALSE
Q86Y82	Q86Y82;B1AJQ6	sp|Q86Y82|STX12_HUMAN Syntaxin-12	yes	STX12	0.1	0.09	-0.84	19.21	6	6686900	7509400	8258500	15874000	FALSE
Q8IUI8	Q8IUI8	sp|Q8IUI8|CRLF3_HUMAN Cytokine receptor-like factor 3	no	CRLF3	-0.29	-0.13	-0.84	9.06	3	9601800	8106300	18554000	29649000	FALSE
Q96SI9	Q96SI9	sp|Q96SI9|STRBP_HUMAN Spermatid perinuclear RNA-binding protein	no	STRBP	-0.03	0	-0.84	2.51	4	12263000	6373300	3840700	5728000	FALSE
Q9H2D6	Q9H2D6	sp|Q9H2D6|TARA_HUMAN TRIO and F-actin-binding protein	yes	TRIOBP	0.02	0.07	-0.84	38.03	17	32946000	26890000	33255000	59323000	FALSE
Q9H2M9	Q9H2M9	sp|Q9H2M9|RBGPR_HUMAN Rab3 GTPase-activating protein non-catalytic subunit	yes	RAB3GAP2	0.06	-0.02	-0.84	12.01	8	158580000	178580000	202810000	328010000	FALSE
Q9UKK3	Q9UKK3	sp|Q9UKK3|PARP4_HUMAN Protein mono-ADP-ribosyltransferase PARP4	yes	PARP4	-0.01	0.03	-0.84	60.73	24	28110000	29069000	53626000	97610000	FALSE
Q9Y2L1	Q9Y2L1;F2Z2C0;G3V1J5	sp|Q9Y2L1|RRP44_HUMAN Exosome complex exonuclease RRP44	no	DIS3	0	0.05	-0.84	22.16	8	71467000	58623000	35452000	79390000	FALSE
Q9Y2U8	Q9Y2U8	sp|Q9Y2U8|MAN1_HUMAN Inner nuclear membrane protein Man1	yes	LEMD3	-0.03	-0.06	-0.84	10.63	6	315550000	299200000	136590000	233780000	FALSE
Q9Y570	Q9Y570	sp|Q9Y570|PPME1_HUMAN Protein phosphatase methylesterase 1	yes	PPME1	0.05	0.07	-0.84	60.85	8	61374000	57448000	90236000	139490000	FALSE
C9J9K3	C9J9K3;A0A0C4DG17;P08865;F8WD59	tr|C9J9K3|C9J9K3_HUMAN 40S ribosomal protein SA (Fragment)	yes	RPSA	-0.02	-0.04	-0.83	100	16	504090000	450930000	832670000	1272900000	FALSE
A0A0G2JPP5	A0A0G2JPP5	tr|A0A0G2JPP5|A0A0G2JPP5_HUMAN Protein scribble homolog	yes		-0.01	-0.04	-0.83	86.37	35	29560000	32067000	50607000	91188000	FALSE
A0A1B0GUA3	A0A1B0GUA3;Q96EK5;A0A6Q8PGG2;A0A6Q8PHL8;A0A6Q8PH45;A0A1B0GUH6	tr|A0A1B0GUA3|A0A1B0GUA3_HUMAN KIF-binding protein	no	KIAA1279	-0.07	-0.04	-0.83	16.92	8	389300000	372420000	442800000	774820000	FALSE
E9PPJ9	E9PPJ9;A0A1W2PQA7;A0A1W2PNY5;A0A1W2PQZ6;A0A1W2PRF0;A0A1W2PRJ0;A0A1W2PPP6;A0A1X7SBS0;A0A1W2PS93;A0A1W2PR08;A0A1W2PRF5;G5E9D4;Q96EB1	tr|E9PPJ9|E9PPJ9_HUMAN Elongator complex protein 4	no	ELP4	-0.05	-0.09	-0.83	3.38	1	6196400	5724100	15966000	28329000	FALSE
A0A494C1J1	A0A494C1J1;Q69YQ0;F8WAN1;C9J8U1	tr|A0A494C1J1|A0A494C1J1_HUMAN Cytospin-A	yes	SPECC1L;SPECC1L-ADORA2A	0.01	-0.02	-0.83	100	20	147810000	135530000	168370000	271830000	FALSE
A0A6Q8PFC4	A0A6Q8PFC4;A0A6Q8PH89;A0A6Q8PH27;A0A6Q8PG00;A0A6Q8PG04;A0A6Q8PGS4;A0A6Q8PF40;A0A6Q8PFY7;Q92734;C9JUE0;C9JJP5	tr|A0A6Q8PFC4|A0A6Q8PFC4_HUMAN Protein TFG	yes	TFG	0	-0.04	-0.83	73.27	4	57080000	49078000	66311000	123400000	FALSE
A0A6Q8PGK3	A0A6Q8PGK3;A0A7P0TAJ0;A0A7P0T9G7;Q99707;A0A7P0TAV2;B1ANE3	tr|A0A6Q8PGK3|A0A6Q8PGK3_HUMAN Methionine synthase	no	MTR	-0.02	-0.09	-0.83	3.81	6	14694000	14281000	11521000	18766000	FALSE
A0A7I2V430	A0A7I2V430;A0A7I2V4F0;Q92499;A0A7I2V2M5;A0A087WZ71;A0A7I2YQ77;A0A087X2G1;A0A7I2V4J3	tr|A0A7I2V430|A0A7I2V430_HUMAN ATP-dependent RNA helicase DDX1	yes	DDX1	0.04	-0.02	-0.83	80.33	24	215770000	189680000	240390000	419990000	FALSE
B7Z6J7	B7Z6J7;O75175;H7C148;H7C3F5;A0A2H2FJL5	tr|B7Z6J7|B7Z6J7_HUMAN CCR4-NOT transcription complex subunit 3	yes	CNOT3	-0.07	-0.08	-0.83	5.71	5	1937100	1783500	3234700	8394200	FALSE
C9J126	C9J126;P19022;A0A6Q8PHJ8;C9JMH2;A0A6Q8PF58	tr|C9J126|C9J126_HUMAN Cadherin-2	no	CDH2	0.04	0.02	-0.83	30.69	9	366180000	360590000	575920000	1024400000	FALSE
C9JRZ6	C9JRZ6;F8WAR4;Q9NX63;A0A286YEX5	tr|C9JRZ6|C9JRZ6_HUMAN MICOS complex subunit MIC19	yes	CHCHD3	-0.02	0.01	-0.83	30.77	4	35043000	32762000	19428000	29311000	FALSE
E9PCB6	E9PCB6;Q9BYT8;H0YAK4;H0YAF7	tr|E9PCB6|E9PCB6_HUMAN Neurolysin, mitochondrial	yes	NLN	0.02	0.01	-0.83	3.12	4	37441000	36470000	53259000	92572000	FALSE
F5H365	F5H365;Q15436	tr|F5H365|F5H365_HUMAN Protein transport protein SEC23	yes	SEC23A	0	-0.03	-0.83	100	17	186860000	161050000	164390000	280740000	FALSE
H0Y8X4	H0Y8X4;O43598	tr|H0Y8X4|H0Y8X4_HUMAN 2-deoxynucleoside 5-phosphate N-hydrolase 1 (Fragment)	yes	DNPH1	-0.22	-0.3	-0.83	5.9	5	67273000	32755000	31589000	33010000	FALSE
H7C452	H7C452;Q9NVP1	tr|H7C452|H7C452_HUMAN ATP-dependent RNA helicase DDX18 (Fragment)	no	DDX18	0.12	0.12	-0.83	4.37	3	20178000	14577000	20113000	37910000	FALSE
I3L531	I3L531;P53384;I3L3A0	tr|I3L531|I3L531_HUMAN Cytosolic Fe-S cluster assembly factor NUBP1 (Fragment)	no	NUBP1	0.03	-0.01	-0.83	2.6	2	7865800	6291400	5737000	12001000	FALSE
J3QQ67	J3QQ67;Q07020;G3V203;H0YHA7;F8VUA6;F8VYV2;A0A075B7A0	tr|J3QQ67|J3QQ67_HUMAN 60S ribosomal protein L18 (Fragment)	yes	RPL18	0.02	-0.03	-0.83	12.95	8	65810000	63634000	85073000	145410000	FALSE
M0R192	M0R192;P30043;A0A2R8Y7Y9;M0QZL1;A0A2R8YEP4	tr|M0R192|M0R192_HUMAN Flavin reductase (NADPH)	no	BLVRB	-0.14	-0.18	-0.83	7.29	5	44120000	35574000	73519000	127830000	FALSE
O00268	O00268	sp|O00268|TAF4_HUMAN Transcription initiation factor TFIID subunit 4	yes	TAF4	0.06	0.11	-0.83	5.28	3	9133400	10438000	6026700	11148000	FALSE
O43318	O43318;Q9UG54	sp|O43318|M3K7_HUMAN Mitogen-activated protein kinase kinase kinase 7	yes	MAP3K7;DKFZp586F0420	-0.04	-0.06	-0.83	45.37	6	2681700	2431100	7019200	11857000	FALSE
O60763	O60763	sp|O60763|USO1_HUMAN General vesicular transport factor p115	yes	USO1	0.05	0.09	-0.83	100	27	98805000	93578000	146610000	240750000	FALSE
O75439	O75439;G3V0E4	sp|O75439|MPPB_HUMAN Mitochondrial-processing peptidase subunit beta	no	PMPCB	-0.07	-0.04	-0.83	10.56	5	18057000	16558000	21597000	24160000	FALSE
O75529	O75529	sp|O75529|TAF5L_HUMAN TAF5-like RNA polymerase II p300/CBP-associated factor-associated factor 65 kDa subunit 5L	no	TAF5L	0.07	0.08	-0.83	37.46	1	39637000	36386000	28338000	56023000	FALSE
O95218	O95218	sp|O95218|ZRAB2_HUMAN Zinc finger Ran-binding domain-containing protein 2	yes	ZRANB2	-0.04	-0.09	-0.83	100	17	80859000	70577000	49311000	93638000	FALSE
P04075	P04075;J3KPS3;H3BQN4;H3BPS8;H3BUH7;H3BR04	sp|P04075|ALDOA_HUMAN Fructose-bisphosphate aldolase A	yes	ALDOA	-0.04	-0.03	-0.83	100	31	743930000	725410000	797290000	1340400000	FALSE
P07900	P07900	sp|P07900|HS90A_HUMAN Heat shock protein HSP 90-alpha	yes	HSP90AA1	0.02	0.03	-0.83	100	57	5101100000	4890400000	4470700000	8116400000	FALSE
Q5JR08	Q5JR08;P08134;E9PQH6;Q5JR07;Q5JR05;U3KQA9;U3KQV3;Q5JR06;E9PN11	tr|Q5JR08|Q5JR08_HUMAN Rho-related GTP-binding protein RhoC (Fragment)	yes	RHOC	0.03	0.03	-0.83	100	10	426850000	651920000	753880000	1452300000	FALSE
P08621	P08621	sp|P08621|RU17_HUMAN U1 small nuclear ribonucleoprotein 70 kDa	yes	SNRNP70	0.01	0.06	-0.83	43.13	13	4910000	7896200	12899000	28230000	FALSE
P09651	P09651	sp|P09651|ROA1_HUMAN Heterogeneous nuclear ribonucleoprotein A1	yes	HNRNPA1	-0.04	-0.04	-0.83	100	24	874920000	767730000	1532100000	2541200000	FALSE
P10155	P10155	sp|P10155|RO60_HUMAN 60 kDa SS-A/Ro ribonucleoprotein	no	TROVE2	-0.07	-0.05	-0.83	13.53	7	8882100	9850800	11631000	22371000	FALSE
P11177	P11177;C9J634;F8WF02	sp|P11177|ODPB_HUMAN Pyruvate dehydrogenase E1 component subunit beta, mitochondrial	no	PDHB	0	-0.03	-0.83	46.02	7	277440000	222550000	132490000	260550000	FALSE
P22059	P22059	sp|P22059|OSBP1_HUMAN Oxysterol-binding protein 1	yes	OSBP	0.12	0.09	-0.83	50.35	16	8583300	11930000	10090000	18029000	FALSE
P23381	P23381;G3V3H8;G3V3Y5	sp|P23381|SYWC_HUMAN Tryptophan--tRNA ligase, cytoplasmic	yes	WARS	-0.04	-0.05	-0.83	99.26	21	287440000	269030000	408810000	653270000	FALSE
P23919	P23919;H7BZ20	sp|P23919|KTHY_HUMAN Thymidylate kinase	no	DTYMK	-0.02	0.01	-0.83	8.55	7	28337000	25233000	28985000	54997000	FALSE
P25788	P25788;G3V4X5	sp|P25788|PSA3_HUMAN Proteasome subunit alpha type-3	yes	PSMA3	-0.08	0	-0.83	10.99	10	61621000	50864000	25290000	43309000	FALSE
P31323	P31323	sp|P31323|KAP3_HUMAN cAMP-dependent protein kinase type II-beta regulatory subunit	yes	PRKAR2B	0.04	0.01	-0.83	95.83	11	782360000	1199700000	728570000	1311100000	FALSE
P36578	P36578;H3BM89	sp|P36578|RL4_HUMAN 60S ribosomal protein L4	yes	RPL4	-0.04	-0.04	-0.83	29.39	24	145710000	136540000	190630000	327470000	FALSE
P38159	P38159;H3BUY5;H0Y6E7;H3BT71	sp|P38159|RBMX_HUMAN RNA-binding motif protein, X chromosome	yes	RBMX	0.04	0.05	-0.83	89.22	26	35510000	32956000	109010000	208770000	FALSE
P49354	P49354;E9PQP6;B3KVN2	sp|P49354|FNTA_HUMAN Protein farnesyltransferase/geranylgeranyltransferase type-1 subunit alpha	yes	FNTA	-0.09	-0.04	-0.83	66.84	7	195930000	182280000	173530000	388960000	FALSE
P51798	P51798;H0Y2M6	sp|P51798|CLCN7_HUMAN H(+)/Cl(-) exchange transporter 7	yes	CLCN7	0.01	0.03	-0.83	33.47	6	8419400	7116500	6034400	21170000	FALSE
P52565	P52565;J3KTF8;J3QQX2;J3KRE2;J3KRY1	sp|P52565|GDIR1_HUMAN Rho GDP-dissociation inhibitor 1	yes	ARHGDIA	-0.1	-0.15	-0.83	48.87	9	1234300000	1212800000	1581400000	2637000000	FALSE
P53618	P53618	sp|P53618|COPB_HUMAN Coatomer subunit beta	yes	COPB1	0.02	0.02	-0.83	47.48	24	179730000	172640000	148750000	313250000	FALSE
P54727	P54727	sp|P54727|RD23B_HUMAN UV excision repair protein RAD23 homolog B	yes	RAD23B	-0.03	-0.05	-0.83	46.57	13	217520000	199450000	114820000	207940000	FALSE
P55060	P55060	sp|P55060|XPO2_HUMAN Exportin-2	no	CSE1L	0.02	-0.02	-0.83	100	26	732760000	677550000	777390000	1309700000	FALSE
P55210	P55210;Q5SVL2;A0A5F9ZHZ6;A0A0A0MRL7	sp|P55210|CASP7_HUMAN Caspase-7	yes	CASP7	0.03	0.01	-0.83	76.31	5	265410000	249780000	199960000	335540000	FALSE
P56192	P56192	sp|P56192|SYMC_HUMAN Methionine--tRNA ligase, cytoplasmic	yes	MARS	-0.04	-0.04	-0.83	29.41	13	59534000	55545000	55989000	95250000	FALSE
P62979	P62979;J3QS39;J3QTR3;F5H6Q2;F5GYU3;F5H2Z3;F5H265;B4DV12;F5H388;A0A2R8Y422;F5H747;F5GXK7;J3QKN0;Q5PY61;Q96C32;P62987;P0CG47;P0CG48	sp|P62979|RS27A_HUMAN Ubiquitin-40S ribosomal protein S27a	yes	RPS27A;UBB;UBC;UBA52	0.02	-0.01	-0.83	71.22	7	148670000	139330000	328410000	573790000	FALSE
Q6NXT1	Q6NXT1;H7BZV9;C9JU48;H7C3L3	sp|Q6NXT1|ANR54_HUMAN Ankyrin repeat domain-containing protein 54	yes	ANKRD54	0.02	0	-0.83	29.41	6	69033000	76732000	82881000	134350000	FALSE
Q6YP21	Q6YP21	sp|Q6YP21|KAT3_HUMAN Kynurenine--oxoglutarate transaminase 3	yes	CCBL2	-0.15	-0.15	-0.83	2.65	4	5271000	5522800	5955000	6108900	FALSE
Q7L1Q6	Q7L1Q6;C9IZ80;C9JFN4	sp|Q7L1Q6|BZW1_HUMAN Basic leucine zipper and W2 domain-containing protein 1	yes	BZW1	0.07	0.01	-0.83	23.99	8	184410000	178800000	158610000	278620000	FALSE
Q8N668	Q8N668	sp|Q8N668|COMD1_HUMAN COMM domain-containing protein 1	no	COMMD1	-0.1	-0.08	-0.83	14.94	3	27319000	24277000	14087000	18483000	FALSE
Q8ND56	Q8ND56	sp|Q8ND56|LS14A_HUMAN Protein LSM14 homolog A	yes	LSM14A	-0.03	0	-0.83	93.54	15	129670000	124900000	166030000	300690000	FALSE
Q8TBP5	Q8TBP5	sp|Q8TBP5|F174A_HUMAN Membrane protein FAM174A	no	FAM174A	0.06	-0.07	-0.83	16.75	2	48953000	43471000	58854000	106300000	FALSE
Q8WYQ5	Q8WYQ5	sp|Q8WYQ5|DGCR8_HUMAN Microprocessor complex subunit DGCR8	yes	DGCR8	-0.03	-0.11	-0.83	4.69	5	12054000	11717000	14081000	23542000	FALSE
Q92508	Q92508	sp|Q92508|PIEZ1_HUMAN Piezo-type mechanosensitive ion channel component 1	yes	PIEZO1	-0.12	-0.09	-0.83	36.37	11	15144000	20035000	6360700	11261000	FALSE
Q96AY4	Q96AY4;A0A087WW06	sp|Q96AY4|TTC28_HUMAN Tetratricopeptide repeat protein 28	yes	TTC28	0.21	0.16	-0.83	42.53	21	8683500	8113700	23539000	48984000	FALSE
Q99653	Q99653;H0YKE7;F5GX29;H0YNG9;H0YLY7	sp|Q99653|CHP1_HUMAN Calcineurin B homologous protein 1	yes	CHP1	-0.06	0	-0.83	23.05	8	22006000	23485000	60870000	98416000	FALSE
Q9BTY7	Q9BTY7	sp|Q9BTY7|HGH1_HUMAN Protein HGH1 homolog	yes	HGH1	-0.04	-0.02	-0.83	20.25	3	44705000	38252000	60280000	108600000	FALSE
Q9UHY1	Q9UHY1;F8W6G1	sp|Q9UHY1|NRBP_HUMAN Nuclear receptor-binding protein	yes	NRBP1	-0.15	-0.16	-0.83	12.86	7	5969400	4033800	5112200	39887000	FALSE
Q9UJC5	Q9UJC5	sp|Q9UJC5|SH3L2_HUMAN SH3 domain-binding glutamic acid-rich-like protein 2	no	SH3BGRL2	-0.15	-0.12	-0.83	1.3	1	9257100	8072300	3435000	6006500	FALSE
Q9UKJ3	Q9UKJ3	sp|Q9UKJ3|GPTC8_HUMAN G patch domain-containing protein 8	yes	GPATCH8	0.18	0.22	-0.83	23.71	15	7102700	8902600	18666000	36917000	FALSE
Q9ULC5	Q9ULC5	sp|Q9ULC5|ACSL5_HUMAN Long-chain-fatty-acid--CoA ligase 5	no	ACSL5	-0.07	0.04	-0.83	3.69	6	3467600	3829000	6650500	17918000	FALSE
Q9Y305	Q9Y305;H7C5Q2;C9J7L8	sp|Q9Y305|ACOT9_HUMAN Acyl-coenzyme A thioesterase 9, mitochondrial	no	ACOT9	-0.09	-0.09	-0.83	19.84	12	101360000	81377000	87121000	144180000	FALSE
A0A024RAC6	A0A024RAC6;Q14241	tr|A0A024RAC6|A0A024RAC6_HUMAN Elongin-A	yes	TCEB3	0.07	0.07	-0.82	9.63	6	18008000	19817000	14988000	30190000	FALSE
A0A7P0Z4P2	A0A7P0Z4P2;A0A087WTH8;A0A7P0T868;Q9NY61;A0A7P0TBI0;A0A7P0Z434;A0A7P0TAR0;A0A7P0Z4N2	tr|A0A7P0Z4P2|A0A7P0Z4P2_HUMAN Protein AATF	yes	AATF	0.16	0.12	-0.82	31.26	5	33320000	36406000	33239000	59532000	FALSE
A0A0A0MRR7	A0A0A0MRR7;P09234	tr|A0A0A0MRR7|A0A0A0MRR7_HUMAN U1 small nuclear ribonucleoprotein C	yes	SNRPC	0.04	0.05	-0.82	13.52	3	74956000	70273000	104950000	180460000	FALSE
H0YH87	H0YH87;A0A2R8Y7P6;A0A2R8YDM9;F8VQP2;V9GY86;A0A5F9ZI57;A0A2R8Y7E6;A0A2R8Y5A6;A0A5F9ZHW5;Q99700;A0A5F9ZHX3;F8WB06	tr|H0YH87|H0YH87_HUMAN Ataxin-2	yes	ATXN2	0.11	0.09	-0.82	46.28	19	7305300	6176600	7843700	18624000	FALSE
J3QRD1	J3QRD1;A0A5F9ZHI5;A0A5F9ZHN9;P51648;A0A5F9ZI12;A0A5F9ZGX4;A0A5K1VW72;I3L1M4	tr|J3QRD1|J3QRD1_HUMAN Aldehyde dehydrogenase family 3 member A2	yes	ALDH3A2	-0.05	-0.02	-0.82	4.48	7	6749200	7403200	9578300	20406000	FALSE
C9JFE4	C9JFE4;Q13098;A0A096LP07;A0A096LPJ3;A8K070	tr|C9JFE4|C9JFE4_HUMAN COP9 signalosome complex subunit 1	yes	GPS1	0.07	0	-0.82	45.19	12	24863000	26188000	77017000	128410000	FALSE
C9JX88	C9JX88;P35998;C9JLS9	tr|C9JX88|C9JX88_HUMAN 26S proteasome AAA-ATPase subunit RPT1	no	PSMC2	0.02	0	-0.82	61.84	14	522300000	493530000	581220000	1119800000	FALSE
E7ESU0	E7ESU0;O94966	tr|E7ESU0|E7ESU0_HUMAN Ubiquitin carboxyl-terminal hydrolase 19 (Fragment)	yes	USP19	0.11	0.1	-0.82	4.3	5	22939000	22449000	18161000	33816000	FALSE
F8WCF6	F8WCF6;P59998;H7C0A3;R4GN08;F8WDD7;A0A0A6YYG9	tr|F8WCF6|F8WCF6_HUMAN Actin-related protein 2/3 complex subunit 4	yes	ARPC4-TTLL3;ARPC4	0.02	0.01	-0.82	46.48	11	69355000	61154000	76986000	129920000	FALSE
G3V1C3	G3V1C3;Q9BZZ5;H0YER7	tr|G3V1C3|G3V1C3_HUMAN Apoptosis inhibitor 5	yes	API5	-0.01	-0.03	-0.82	52	8	196080000	163030000	171230000	304480000	FALSE
J3KNF4	J3KNF4;O14618;E9PP76;E9PK03	tr|J3KNF4|J3KNF4_HUMAN Copper chaperone for superoxide dismutase	no	CCS	-0.21	-0.25	-0.82	5.47	2	65320000	51767000	41423000	60831000	FALSE
J3KRY8	J3KRY8;Q9BZE9;J3QR12;J3QL04	tr|J3KRY8|J3KRY8_HUMAN Tether-containing UBX domain for GLUT4 (Fragment)	yes	ASPSCR1	-0.1	-0.05	-0.82	6.16	8	10160000	11359000	12351000	13309000	FALSE
M0R3B2	M0R3B2;Q9Y314;A0A075B797;A0A075B6F9;M0R1K2	tr|M0R3B2|M0R3B2_HUMAN E3 ubiquitin-protein ligase NOSIP (Fragment)	yes	NOSIP	0	-0.06	-0.82	2.68	4	7777900	7302500	25030000	31040000	FALSE
O00182	O00182;J3KSY2;Q6DKI2;Q3B8N2	sp|O00182|LEG9_HUMAN Galectin-9	no	LGALS9;LGALS9C;LGALS9B	0.02	-0.04	-0.82	32.21	7	71812000	60172000	78556000	148710000	FALSE
O00303	O00303;H0YDT6	sp|O00303|EIF3F_HUMAN Eukaryotic translation initiation factor 3 subunit F	yes	EIF3F	0.04	0.01	-0.82	68.96	9	105150000	102900000	87773000	150140000	FALSE
O00505	O00505;H0Y4S9	sp|O00505|IMA4_HUMAN Importin subunit alpha-4	yes	KPNA3	0.01	0	-0.82	47.6	6	53795000	66321000	36324000	84272000	FALSE
O14656	O14656	sp|O14656|TOR1A_HUMAN Torsin-1A	no	TOR1A	-0.07	-0.05	-0.82	9.36	5	20960000	17133000	30663000	49581000	FALSE
O14976	O14976	sp|O14976|GAK_HUMAN Cyclin-G-associated kinase	yes	GAK	0.12	0.06	-0.82	38.62	14	6883300	8206600	14680000	25163000	FALSE
O43149	O43149	sp|O43149|ZZEF1_HUMAN Zinc finger ZZ-type and EF-hand domain-containing protein 1	yes	ZZEF1	-0.11	0.17	-0.82	25.12	10	48390000	42940000	13052000	27177000	FALSE
O75351	O75351	sp|O75351|VPS4B_HUMAN Vacuolar protein sorting-associated protein 4B	yes	VPS4B	-0.06	-0.13	-0.82	14.02	8	27119000	29244000	44887000	66389000	FALSE
O75391	O75391;I3L0X5;I3L4C3	sp|O75391|SPAG7_HUMAN Sperm-associated antigen 7	yes	SPAG7	-0.16	-0.17	-0.82	20.69	2	14143000	9716800	11048000	13344000	FALSE
O75494	O75494;Q5JRI1	sp|O75494|SRS10_HUMAN Serine/arginine-rich splicing factor 10	yes	SRSF10	0.01	-0.01	-0.82	9.71	10	66995000	58926000	50088000	82765000	FALSE
O95433	O95433;H0YJG7	sp|O95433|AHSA1_HUMAN Activator of 90 kDa heat shock protein ATPase homolog 1	yes	AHSA1	0.02	0	-0.82	18.49	11	101160000	98640000	124290000	217450000	FALSE
P05388	P05388;F8VWS0;F8VU65;Q8NHW5;F8VPE8;G3V210;F8VW21;F8VQY6;F8VRK7	sp|P05388|RLA0_HUMAN 60S acidic ribosomal protein P0	yes	RPLP0;RPLP0P6	-0.04	0.02	-0.82	28.47	13	136610000	122210000	225910000	377550000	FALSE
P08133	P08133;E7EMC6	sp|P08133|ANXA6_HUMAN Annexin A6	yes	ANXA6	0.08	0.05	-0.82	100	44	1625900000	1677600000	1730700000	3001100000	FALSE
P21281	P21281	sp|P21281|VATB2_HUMAN V-type proton ATPase subunit B, brain isoform	no	ATP6V1B2	0.07	0.05	-0.82	16.35	10	78661000	76873000	104500000	186400000	FALSE
P25786	P25786;F5GX11	sp|P25786|PSA1_HUMAN Proteasome subunit alpha type-1	yes	PSMA1	-0.03	-0.03	-0.82	79.66	19	1068600000	888280000	551290000	984550000	FALSE
P26373	P26373;J3QSB4	sp|P26373|RL13_HUMAN 60S ribosomal protein L13	yes	RPL13	-0.13	-0.05	-0.82	15.6	10	17723000	16349000	20027000	42544000	FALSE
P26640	P26640;A0A140T936	sp|P26640|SYVC_HUMAN Valine--tRNA ligase	yes	VARS	-0.02	0.03	-0.82	100	22	340070000	297220000	324650000	525410000	FALSE
P27694	P27694;I3L4R8	sp|P27694|RFA1_HUMAN Replication protein A 70 kDa DNA-binding subunit	yes	RPA1	-0.12	-0.11	-0.82	16.64	12	27346000	24043000	61127000	116330000	FALSE
P35268	P35268;K7ERI7;K7EMH1;K7ELC4;K7EP65;K7EKS7	sp|P35268|RL22_HUMAN 60S ribosomal protein L22	yes	RPL22	-0.04	-0.07	-0.82	19.26	9	586650000	562890000	983250000	1686400000	FALSE
P48643	P48643;E7ENZ3;B7ZAR1;E9PCA1	sp|P48643|TCPE_HUMAN T-complex protein 1 subunit epsilon	no	CCT5	0.03	0.03	-0.82	98.19	30	375090000	360310000	984980000	1689400000	FALSE
P53990	P53990;H3BMU1;H3BUI0;J3KR23;H3BQF7	sp|P53990|IST1_HUMAN IST1 homolog	yes	IST1	-0.22	-0.2	-0.82	7.29	6	5097300	4463600	14991000	29186000	FALSE
P55036	P55036;A6PVX3	sp|P55036|PSMD4_HUMAN 26S proteasome non-ATPase regulatory subunit 4	no	PSMD4	0.09	0.19	-0.82	22.49	8	53525000	40049000	39663000	98614000	FALSE
P60660	P60660;F8W1R7;J3KND3;G3V1V0;B7Z6Z4;G3V1Y7	sp|P60660|MYL6_HUMAN Myosin light polypeptide 6	yes	MYL6	0.04	-0.05	-0.82	55.68	11	1149800000	1247700000	1063200000	1835300000	FALSE
P61221	P61221;D6R9I9	sp|P61221|ABCE1_HUMAN ATP-binding cassette sub-family E member 1	no	ABCE1	0.01	-0.06	-0.82	39.09	17	243400000	239850000	271210000	418260000	FALSE
P62277	P62277;J3KMX5	sp|P62277|RS13_HUMAN 40S ribosomal protein S13	yes	RPS13	0.15	0.15	-0.82	5.14	6	20241000	21460000	29139000	55780000	FALSE
P62491	P62491;H3BMH2;H3BSC1;B4DQU5	sp|P62491|RB11A_HUMAN Ras-related protein Rab-11A	yes	RAB11A	0.01	-0.02	-0.82	24.54	12	109390000	108200000	112430000	199610000	FALSE
P62899	P62899;H7C2W9;C9JU56;B7Z4E3;B7Z4C8;B8ZZK4	sp|P62899|RL31_HUMAN 60S ribosomal protein L31	yes	RPL31	0.01	0	-0.82	5.77	6	14915000	14589000	11745000	20197000	FALSE
Q12874	Q12874	sp|Q12874|SF3A3_HUMAN Splicing factor 3A subunit 3	yes	SF3A3	0.02	0.03	-0.82	93.84	10	189960000	176290000	162510000	322970000	FALSE
Q12907	Q12907;D6RBV2;D6RDX1	sp|Q12907|LMAN2_HUMAN Vesicular integral-membrane protein VIP36	no	LMAN2	0.07	0.03	-0.82	23.22	7	109820000	93823000	165300000	270600000	FALSE
Q13200	Q13200	sp|Q13200|PSMD2_HUMAN 26S proteasome non-ATPase regulatory subunit 2	yes	PSMD2	0.02	0.01	-0.82	100	32	301180000	300920000	273620000	526600000	FALSE
Q13263	Q13263;M0R0K9	sp|Q13263|TIF1B_HUMAN Transcription intermediary factor 1-beta	yes	TRIM28	0.07	0.05	-0.82	100	22	65909000	69937000	143970000	240710000	FALSE
Q14980	Q14980;A0A087WY61	sp|Q14980|NUMA1_HUMAN Nuclear mitotic apparatus protein 1	yes	NUMA1	0.08	0.12	-0.82	100	58	163120000	180690000	323870000	638640000	FALSE
Q15185	Q15185;A0A087WYT3;B4DDC6	sp|Q15185|TEBP_HUMAN Prostaglandin E synthase 3	yes	PTGES3	-0.01	-0.03	-0.82	87.29	11	148230000	152770000	132670000	207230000	FALSE
Q16666	Q16666	sp|Q16666|IF16_HUMAN Gamma-interferon-inducible protein 16	yes	IFI16	-0.06	-0.01	-0.82	100	31	247490000	209850000	217340000	326910000	FALSE
Q460N5	Q460N5;H7C5R8	sp|Q460N5|PAR14_HUMAN Protein mono-ADP-ribosyltransferase PARP14	yes	PARP14	0.08	0.07	-0.82	55.77	19	68397000	63307000	76426000	140160000	FALSE
Q6ZMZ3	Q6ZMZ3;G3V533	sp|Q6ZMZ3|SYNE3_HUMAN Nesprin-3	no	SYNE3	0.03	0.02	-0.82	9.57	9	103810000	98078000	40119000	67074000	FALSE
Q8IV08	Q8IV08	sp|Q8IV08|PLD3_HUMAN 5-3 exonuclease PLD3	no	PLD3	0.05	0.04	-0.82	33.82	3	29520000	34000000	37147000	47279000	FALSE
Q92688	Q92688	sp|Q92688|AN32B_HUMAN Acidic leucine-rich nuclear phosphoprotein 32 family member B	no	ANP32B	-0.04	-0.05	-0.82	5.51	8	21821000	20113000	46407000	75212000	FALSE
Q99567	Q99567;J3KMX1	sp|Q99567|NUP88_HUMAN Nuclear pore complex protein Nup88	yes	NUP88	0.13	0.12	-0.82	22.97	7	52561000	55775000	33660000	63949000	FALSE
Q99627	Q99627;E9PGT6	sp|Q99627|CSN8_HUMAN COP9 signalosome complex subunit 8	no	COPS8	-0.01	-0.06	-0.82	3.33	6	39250000	32158000	34545000	59055000	FALSE
Q99747	Q99747	sp|Q99747|SNAG_HUMAN Gamma-soluble NSF attachment protein	no	NAPG	-0.03	-0.01	-0.82	3.09	4	23370000	22032000	21515000	35033000	FALSE
Q9BXB4	Q9BXB4	sp|Q9BXB4|OSB11_HUMAN Oxysterol-binding protein-related protein 11	yes	OSBPL11	-0.11	-0.14	-0.82	47.72	5	165000000	157070000	99317000	161990000	FALSE
Q9H269	Q9H269	sp|Q9H269|VPS16_HUMAN Vacuolar protein sorting-associated protein 16 homolog	no	VPS16	0.08	0.06	-0.82	17.41	5	74881000	98096000	10350000	32148000	FALSE
Q9H4A4	Q9H4A4;A6NKB8	sp|Q9H4A4|AMPB_HUMAN Aminopeptidase B	yes	RNPEP	-0.03	-0.05	-0.82	56.63	15	394710000	338280000	232810000	589190000	FALSE
Q9H9A5	Q9H9A5;H7C0K1;E9PCN5	sp|Q9H9A5|CNO10_HUMAN CCR4-NOT transcription complex subunit 10	no	CNOT10	0.06	0.11	-0.82	8.2	4	16303000	15459000	22079000	42450000	FALSE
Q9NVH2	Q9NVH2	sp|Q9NVH2|INT7_HUMAN Integrator complex subunit 7	yes	INTS7	0.1	0.1	-0.82	9.44	4	5714500	6266200	7162100	20201000	FALSE
Q9NWV4	Q9NWV4	sp|Q9NWV4|CZIB_HUMAN CXXC motif containing zinc binding protein	no	C1orf123	-0.04	0.01	-0.82	4.73	4	40958000	32373000	43411000	57662000	FALSE
Q9NYJ1	Q9NYJ1	sp|Q9NYJ1|COA4_HUMAN Cytochrome c oxidase assembly factor 4 homolog, mitochondrial	no	COA4	-0.13	0.02	-0.82	79.48	3	10711000	10642000	10364000	15575000	FALSE
Q9NZJ9	Q9NZJ9;F8VRL4;F8VRR0;A0A0C4DGJ4;A0A024RBG1	sp|Q9NZJ9|NUDT4_HUMAN Diphosphoinositol polyphosphate phosphohydrolase 2	no	NUDT4	0.07	0.04	-0.82	2.95	4	6202400	8379400	9683900	16527000	FALSE
Q9UBC2	Q9UBC2;M0R165;M0R2S2	sp|Q9UBC2|EP15R_HUMAN Epidermal growth factor receptor substrate 15-like 1	yes	EPS15L1	-0.01	-0.07	-0.82	100	23	40491000	38574000	34006000	61422000	FALSE
Q9UBT2	Q9UBT2	sp|Q9UBT2|SAE2_HUMAN SUMO-activating enzyme subunit 2	yes	UBA2	0.04	0.04	-0.82	97.8	22	344880000	329880000	467480000	831600000	FALSE
Q9UKN8	Q9UKN8	sp|Q9UKN8|TF3C4_HUMAN General transcription factor 3C polypeptide 4	yes	GTF3C4	0.01	-0.05	-0.82	71.36	9	81224000	77615000	79710000	175020000	FALSE
Q9Y3A6	Q9Y3A6;B1AKT3	sp|Q9Y3A6|TMED5_HUMAN Transmembrane emp24 domain-containing protein 5	no	TMED5	0	0.1	-0.82	14.22	5	3847800	3501600	12980000	38045000	FALSE
A0A087X1G7	A0A087X1G7;O60613	tr|A0A087X1G7|A0A087X1G7_HUMAN Selenoprotein F	no	2015-09-01	0.04	0.01	-0.81	27.03	5	34244000	18089000	59960000	106200000	FALSE
A0A0C4DG89	A0A0C4DG89;Q7L014;D6RJA6	tr|A0A0C4DG89|A0A0C4DG89_HUMAN RNA helicase	yes	DDX46	0	-0.05	-0.81	56.18	14	152170000	142770000	83299000	154890000	FALSE
A0A7P0T9J1	A0A7P0T9J1;A0A7P0Z4I0;A0A7P0T9Y7;A0A494C0G7;Q9UNQ2	tr|A0A7P0T9J1|A0A7P0T9J1_HUMAN rRNA adenine N(6)-methyltransferase	no	DIMT1	0.04	-0.03	-0.81	2.72	3	3649400	3578200	4239600	6442400	FALSE
A0A5F9ZHM4	A0A5F9ZHM4;P07195;A0A3B3IS95;A8MW50;C9J7H8;F5H793	tr|A0A5F9ZHM4|A0A5F9ZHM4_HUMAN L-lactate dehydrogenase	no	LDHB	0	-0.03	-0.81	51.23	18	411340000	399890000	557310000	932530000	FALSE
V9GYM8	V9GYM8;A0A5F9ZI21;Q92974	tr|V9GYM8|V9GYM8_HUMAN Guanine nucleotide exchange factor H1	yes	ARHGEF2	0.11	0.01	-0.81	91.56	25	39301000	48374000	21311000	32080000	FALSE
A0A6Q8PFF2	A0A6Q8PFF2;A0A6Q8PF47;E7ETE2;P12081;A0A6Q8PF07;A0A6Q8PHA5;B4E1C5;B4DDD8;A0A6Q8PHE3;A0A6Q8PFG9;A0A6Q8PFN6	tr|A0A6Q8PFF2|A0A6Q8PFF2_HUMAN Histidine--tRNA ligase, cytoplasmic	yes	HARS	0.03	-0.01	-0.81	25.17	18	120260000	136800000	162680000	285890000	FALSE
A0A7I2V2R3	A0A7I2V2R3;A0A7I2V5D8;P51991;A0A7I2V402;A0A7I2V4J6;A0A7I2V4G0	tr|A0A7I2V2R3|A0A7I2V2R3_HUMAN Heterogeneous nuclear ribonucleoprotein A3	yes	HNRNPA3	0.02	-0.03	-0.81	100	23	777040000	668550000	1317800000	2273100000	FALSE
A0A7I2V5R1	A0A7I2V5R1;Q8TD19;A0A7I2V454	tr|A0A7I2V5R1|A0A7I2V5R1_HUMAN Serine/threonine-protein kinase Nek9	yes	NEK9	-0.01	-0.02	-0.81	35.44	11	18984000	21528000	30063000	59235000	FALSE
A0A7P0MRT9	A0A7P0MRT9;A0A7I2YQF8;Q13347;A0A7I2V685;A0A7I2V640;A0A7I2V3U3;A0A7I2V2M3;A0A7I2V3N2;A0A7I2V607;A0A7I2V613;A0A7I2YQI2;A0A7I2YQU2;A0A7I2YQC8;A0A7I2V3K6;A0A7I2V4S8;Q5TFK1;A0A7I2V5V8;A0A7I2YQT9;A0A7I2YQI6;A0A7I2V4C2	tr|A0A7P0MRT9|A0A7P0MRT9_HUMAN Eukaryotic translation initiation factor 3 subunit I	no	EIF3I	-0.09	-0.03	-0.81	18.11	11	34864000	24529000	50412000	79721000	FALSE
A0A7P0TB65	A0A7P0TB65;A0A7P0T937;P27824;A0A7P0TAE9;A0A7P0T840;A0A7P0Z4D6;A0A7P0T9L0;A0A7P0T8G1;A0A7P0Z484;D6RGY2;A0A7P0TAR9	tr|A0A7P0TB65|A0A7P0TB65_HUMAN Calnexin	yes	CANX	-0.02	-0.05	-0.81	86.92	28	641270000	626130000	740380000	1162400000	FALSE
A0A804HLC1	A0A804HLC1;Q8WXF7;G3V5T4;A0A6I8PUC8;A0A6I8PIS8	tr|A0A804HLC1|A0A804HLC1_HUMAN Atlastin-1	yes	ATL1	0	0.02	-0.81	7.37	4	11604000	10064000	12366000	19623000	FALSE
C9JCC6	C9JCC6;Q14919;E9PMW2;E9PQX9	tr|C9JCC6|C9JCC6_HUMAN Dr1-associated corepressor	no	DRAP1	0.16	0.12	-0.81	16.34	3	22040000	21200000	11845000	23904000	FALSE
E7ENJ6	E7ENJ6;Q9BXS5;K7EJL1	tr|E7ENJ6|E7ENJ6_HUMAN AP-1 complex subunit mu-1	yes	AP1M1	0	0.01	-0.81	6.14	10	27868000	26518000	12707000	28307000	FALSE
I3L0H8	I3L0H8;Q9NUU7;F6QDS0;H3BQK0;Q9UMR2;I3L352	tr|I3L0H8|I3L0H8_HUMAN ATP-dependent RNA helicase DDX19A	no	DDX19A;DDX19B	0.05	0.02	-0.81	9.99	10	344870000	326950000	206600000	382340000	FALSE
M0QZR4	M0QZR4;Q92888;M0QYC1	tr|M0QZR4|M0QZR4_HUMAN Rho guanine nucleotide exchange factor 1	yes	ARHGEF1	0.17	0.13	-0.81	24.25	19	44586000	49340000	44498000	95959000	FALSE
O15042	O15042;E7ET15	sp|O15042|SR140_HUMAN U2 snRNP-associated SURP motif-containing protein	yes	U2SURP	0.08	0.07	-0.81	44.36	10	144740000	153220000	82416000	43935000	FALSE
O60216	O60216;E5RFV8;E5RIN7	sp|O60216|RAD21_HUMAN Double-strand-break repair protein rad21 homolog	no	RAD21	0	0	-0.81	30.73	7	288880000	278410000	347750000	587830000	FALSE
O75821	O75821;K7EL20;K7ER90;K7ENA8;K7EL60	sp|O75821|EIF3G_HUMAN Eukaryotic translation initiation factor 3 subunit G	yes	EIF3G	0.01	-0.05	-0.81	100	10	1312000000	1224500000	577130000	919520000	FALSE
P08648	P08648	sp|P08648|ITA5_HUMAN Integrin alpha-5	yes	ITGA5	0.12	0.11	-0.81	49.27	12	170600000	189400000	289100000	517960000	FALSE
P22087	P22087;M0R299;M0QXL5;M0R0P1;M0R2Q4	sp|P22087|FBRL_HUMAN rRNA 2-O-methyltransferase fibrillarin	yes	FBL	-0.04	-0.02	-0.81	5.83	7	15842000	14321000	12041000	19020000	FALSE
Q68DZ5	Q68DZ5;P32121	tr|Q68DZ5|Q68DZ5_HUMAN Beta-arrestin-2	no	DKFZp686L0365;ARRB2	-0.14	-0.18	-0.81	1.94	3	14605000	15546000	14842000	25118000	FALSE
P33151	P33151;I3L1J2	sp|P33151|CADH5_HUMAN Cadherin-5	yes	CDH5	0.07	0.08	-0.81	27.51	12	52354000	47437000	56773000	93302000	FALSE
P34932	P34932;A0A087WYC1	sp|P34932|HSP74_HUMAN Heat shock 70 kDa protein 4	yes	HSPA4	-0.07	-0.07	-0.81	100	41	2128900000	2069400000	1557400000	2645800000	FALSE
P49662	P49662;E9PMT1	sp|P49662|CASP4_HUMAN Caspase-4	yes	CASP4	0.17	0.13	-0.81	35.92	6	19805000	6386000	18323000	33461000	FALSE
P54725	P54725;A0A494C0B4	sp|P54725|RD23A_HUMAN UV excision repair protein RAD23 homolog A	yes	RAD23A	-0.1	-0.06	-0.81	30.56	8	51148000	47113000	37167000	63275000	FALSE
P61313	P61313;A0A2R8YEM3;E7EQV9;E7ENU7	sp|P61313|RL15_HUMAN 60S ribosomal protein L15	yes	RPL15	-0.01	-0.08	-0.81	5.8	9	80864000	80818000	94172000	144070000	FALSE
P84101	P84101;F8WBN3;B9A031;C9JQZ0;B8ZZY7;F8WBV6	sp|P84101|SERF2_HUMAN Small EDRK-rich factor 2	no	SERF2	0.1	0.03	-0.81	6.71	3	18825000	9947300	14587000	23395000	FALSE
Q08378	Q08378	sp|Q08378|GOGA3_HUMAN Golgin subfamily A member 3	yes	GOLGA3	-0.03	-0.06	-0.81	28.92	10	13259000	12380000	18030000	38845000	FALSE
Q13564	Q13564	sp|Q13564|ULA1_HUMAN NEDD8-activating enzyme E1 regulatory subunit	no	NAE1	0.03	0.01	-0.81	61.62	7	153010000	127940000	128260000	228910000	FALSE
Q15262	Q15262;Q5TG12;E9PGC5	sp|Q15262|PTPRK_HUMAN Receptor-type tyrosine-protein phosphatase kappa	yes	PTPRK	0.05	0.09	-0.81	7.61	5	654880	3197700	1207300	10471000	FALSE
Q15542	Q15542	sp|Q15542|TAF5_HUMAN Transcription initiation factor TFIID subunit 5	no	TAF5	-0.21	-0.23	-0.81	8.18	2	22084000	18389000	42820000	60605000	FALSE
Q15645	Q15645	sp|Q15645|PCH2_HUMAN Pachytene checkpoint protein 2 homolog	yes	TRIP13	-0.02	-0.03	-0.81	22.3	9	5464100	8967500	18684000	33854000	FALSE
Q15691	Q15691	sp|Q15691|MARE1_HUMAN Microtubule-associated protein RP/EB family member 1	yes	MAPRE1	0.04	0.01	-0.81	55.11	12	564570000	364900000	672560000	1225400000	FALSE
Q8NC44	Q8NC44;H7C3D5	sp|Q8NC44|RETR2_HUMAN Reticulophagy regulator 2	yes	FAM134A	0.04	0.01	-0.81	21.5	6	15525000	16800000	36826000	61710000	FALSE
Q8TEQ6	Q8TEQ6	sp|Q8TEQ6|GEMI5_HUMAN Gem-associated protein 5	yes	GEMIN5	0.01	0.01	-0.81	30.46	10	95862000	86523000	76786000	117910000	FALSE
Q8TEW0	Q8TEW0;Q5VWV2;Q5VWU8;F5GZI3	sp|Q8TEW0|PARD3_HUMAN Partitioning defective 3 homolog	yes	PARD3	-0.06	-0.12	-0.81	40.99	10	26869000	31923000	24600000	36951000	FALSE
Q92882	Q92882	sp|Q92882|OSTF1_HUMAN Osteoclast-stimulating factor 1	yes	OSTF1	0.05	-0.01	-0.81	60.23	10	54582000	65393000	94318000	169630000	FALSE
Q93009	Q93009;A0A669KBL1;H3BND8	sp|Q93009|UBP7_HUMAN Ubiquitin carboxyl-terminal hydrolase 7	yes	USP7	-0.07	-0.06	-0.81	47.22	21	172190000	149820000	151990000	269720000	FALSE
Q96GS4	Q96GS4	sp|Q96GS4|BORC6_HUMAN BLOC-1-related complex subunit 6	yes	C17orf59	0.05	0.02	-0.81	31.56	7	70374000	37037000	43117000	40994000	FALSE
Q99613	Q99613;B5ME19	sp|Q99613|EIF3C_HUMAN Eukaryotic translation initiation factor 3 subunit C	yes	EIF3C;EIF3CL	0.02	0	-0.81	100	20	983480000	944620000	597160000	984330000	FALSE
Q99961	Q99961	sp|Q99961|SH3G1_HUMAN Endophilin-A2	yes	SH3GL1	0.09	0.09	-0.81	51.8	11	96298000	94724000	97137000	202220000	FALSE
Q9BY32	Q9BY32	sp|Q9BY32|ITPA_HUMAN Inosine triphosphate pyrophosphatase	no	ITPA	0.04	0.04	-0.81	6.06	5	35242000	34324000	87853000	159120000	FALSE
Q9H0U4	Q9H0U4;E9PLD0	sp|Q9H0U4|RAB1B_HUMAN Ras-related protein Rab-1B	yes	RAB1B	0.07	0.05	-0.81	31.06	11	88693000	93068000	108580000	184660000	FALSE
Q9H1P3	Q9H1P3;E7ET92;A0A2R8YDU7;A0A2R8YEX0;A0A2R8Y362;A0A2R8YD49	sp|Q9H1P3|OSBL2_HUMAN Oxysterol-binding protein-related protein 2	no	OSBPL2	-0.24	-0.2	-0.81	3.18	3	11938000	13145000	11568000	20885000	FALSE
Q9NUV9	Q9NUV9;G5E9W9	sp|Q9NUV9|GIMA4_HUMAN GTPase IMAP family member 4	yes	GIMAP4	0.01	-0.08	-0.81	38.61	9	366710000	318790000	554910000	871120000	FALSE
Q9NVG8	Q9NVG8	sp|Q9NVG8|TBC13_HUMAN TBC1 domain family member 13	yes	TBC1D13	-0.03	0.02	-0.81	12.33	7	7771600	7154100	7660600	12968000	FALSE
Q9Y281	Q9Y281	sp|Q9Y281|COF2_HUMAN Cofilin-2	yes	CFL2	-0.02	0	-0.81	22.14	11	15209000	16952000	23184000	39922000	FALSE
A0A087WWS1	A0A087WWS1;Q96FV9	tr|A0A087WWS1|A0A087WWS1_HUMAN THO complex subunit 1	yes	THOC1	0.01	0.07	-0.8	65.41	11	90302000	89706000	40339000	87872000	FALSE
A0A0B4J2A0	A0A0B4J2A0;Q9UHJ6	tr|A0A0B4J2A0|A0A0B4J2A0_HUMAN FGGY_N domain-containing protein	no	TRPV1;SHPK	-0.04	-0.1	-0.8	6.53	4	10716000	5693100	8516300	13892000	FALSE
A0A1C7CYZ0	A0A1C7CYZ0;I3L4Y1;Q12979;B7Z683;A0A0G2JQ41	tr|A0A1C7CYZ0|A0A1C7CYZ0_HUMAN Active breakpoint cluster region-related protein	yes	ABR	0.08	0.08	-0.8	4.51	5	15666000	17690000	10671000	19200000	FALSE
A0A1W2PQJ7	A0A1W2PQJ7;Q7Z5J4;A8MXE8	tr|A0A1W2PQJ7|A0A1W2PQJ7_HUMAN Retinoic acid-induced protein 1	yes	RAI1	0.1	0.09	-0.8	48.89	10	6604000	8590400	14373000	30792000	FALSE
E9PNW4	E9PNW4;A0A2U3TZL5;P13987;H0YET2	tr|E9PNW4|E9PNW4_HUMAN CD59 glycoprotein	no	CD59	0.05	-0.03	-0.8	15.74	7	87771000	84435000	147530000	234680000	FALSE
A0A3B3IT15	A0A3B3IT15;P53621;A0A3B3IS84;A0A3B3ISC6;A0A3B3IU89;A0A3B3ITV3	tr|A0A3B3IT15|A0A3B3IT15_HUMAN Coatomer subunit alpha	yes	COPA	0.02	0.07	-0.8	79.36	40	897430000	831490000	771030000	1338400000	FALSE
B4DER1	B4DER1;A0A6I8PIT3;A0A6I8PIV1;Q9P2J5;A0A6I8PLB3;A0A6I8PRS0;A0A6I8PLB8;A0A6I8PL42;A0A6I8PS05;A0A6I8PIP7;A0A6I8PTV8	tr|B4DER1|B4DER1_HUMAN Leucyl-tRNA synthetase	no	LARS	0.04	0.05	-0.8	44.5	23	355960000	351990000	326670000	586370000	FALSE
B3KW56	B3KW56;A0A7I2V2W0;A0A7I2V2H9;A0A7I2V4B4;A0A7I2V3I0;A0A7I2V3S3;P60228;A0A7I2V5P9;E5RGA2;A0A7I2V3I2;A0A7I2V5Z6;E5RHS5;H0YBP5;A0A7I2V4G3	tr|B3KW56|B3KW56_HUMAN Eukaryotic translation initiation factor 3 subunit E	yes	EIF3E	0.06	0.05	-0.8	23.9	9	67603000	63204000	62756000	109920000	FALSE
A0A7N4I394	A0A7N4I394	tr|A0A7N4I394|A0A7N4I394_HUMAN Pre-mRNA-processing factor 40 homolog A	yes		0.14	0.08	-0.8	18.79	12	35326000	38630000	20070000	35508000	FALSE
B4DLN1	B4DLN1;P52815	tr|B4DLN1|B4DLN1_HUMAN cDNA FLJ60124, highly similar to Mitochondrial dicarboxylate carrier	no	MRPL12	-0.01	0.08	-0.8	8.52	5	31864000	31576000	70858000	129770000	FALSE
E5RIW3	E5RIW3;E5RJD8;O75347;E5RHG6;E5RIX8	tr|E5RIW3|E5RIW3_HUMAN Tubulin-specific chaperone A	no	TBCA	-0.02	-0.05	-0.8	41.32	12	262770000	221890000	205050000	273780000	FALSE
F8W1F5	F8W1F5;Q8IVF7	tr|F8W1F5|F8W1F5_HUMAN Formin-like protein 3	yes	FMNL3	0.09	0.1	-0.8	23.6	12	23991000	25070000	37502000	67786000	FALSE
R9WNI0	R9WNI0;G3V0J0;Q06787;A0A087WXI3;A8MQB8	tr|R9WNI0|R9WNI0_HUMAN Synaptic functional regulator FMR1	yes	FMR1	0.1	0	-0.8	13.09	5	16847000	9038700	7520500	23440000	FALSE
H0YCM7	H0YCM7;Q5JVZ5;Q96JJ3;Q5JW01	tr|H0YCM7|H0YCM7_HUMAN Engulfment and cell motility protein 2 (Fragment)	yes	ELMO2	0.1	0.02	-0.8	14.8	3	95907000	94959000	87674000	253880000	FALSE
H0YMF9	H0YMF9;H0YN81;Q9GZS3;H3BQA8;H0YL19	tr|H0YMF9|H0YMF9_HUMAN WD repeat-containing protein 61	no	WDR61	0.02	0.02	-0.8	5.32	4	7837300	7589000	4847100	13058000	FALSE
H3BND4	H3BND4;Q6P996	tr|H3BND4|H3BND4_HUMAN Pyridoxal-dependent decarboxylase domain-containing protein 1	yes	PDXDC1	0.06	0.01	-0.8	32.47	9	136270000	132940000	128930000	234460000	FALSE
K7EQ02	K7EQ02;K7EQ55;K7EK33;Q96EP5	tr|K7EQ02|K7EQ02_HUMAN DAZ-associated protein 1 (Fragment)	no	DAZAP1	0.09	0.03	-0.8	5.6	7	36543000	31626000	25445000	43432000	FALSE
M0QXB4	M0QXB4;O14579	tr|M0QXB4|M0QXB4_HUMAN Coatomer subunit epsilon	yes	COPE	0.04	0	-0.8	65.77	11	452450000	463160000	443090000	748970000	FALSE
O00443	O00443;A0A0C4DGF9	sp|O00443|P3C2A_HUMAN Phosphatidylinositol 4-phosphate 3-kinase C2 domain-containing subunit alpha	yes	PIK3C2A	0.05	-0.02	-0.8	23.6	24	49307000	46357000	52791000	93676000	FALSE
O14647	O14647	sp|O14647|CHD2_HUMAN Chromodomain-helicase-DNA-binding protein 2	yes	CHD2	0.07	0.05	-0.8	36.79	13	54561000	50606000	71122000	119540000	FALSE
O43809	O43809;H3BND3	sp|O43809|CPSF5_HUMAN Cleavage and polyadenylation specificity factor subunit 5	no	NUDT21	0.04	-0.08	-0.8	17.39	6	111790000	99920000	81795000	135170000	FALSE
O75531	O75531	sp|O75531|BAF_HUMAN Barrier-to-autointegration factor	no	BANF1	-0.03	-0.09	-0.8	14.22	4	100910000	90906000	186330000	318160000	FALSE
O75694	O75694;E9PF10	sp|O75694|NU155_HUMAN Nuclear pore complex protein Nup155	yes	NUP155	0.1	0.05	-0.8	90.34	15	51325000	45555000	57801000	113970000	FALSE
O95373	O95373	sp|O95373|IPO7_HUMAN Importin-7	no	IPO7	0.09	0.08	-0.8	29.54	14	228140000	235040000	195590000	302570000	FALSE
P04350	P04350	sp|P04350|TBB4A_HUMAN Tubulin beta-4A chain	yes	TUBB4A	0.1	0.04	-0.8	39.4	28	44703000	46265000	93170000	156820000	FALSE
P04844	P04844	sp|P04844|RPN2_HUMAN Dolichyl-diphosphooligosaccharide--protein glycosyltransferase subunit 2	no	RPN2	0.12	0.01	-0.8	100	16	361510000	387180000	301860000	503600000	FALSE
P06756	P06756	sp|P06756|ITAV_HUMAN Integrin alpha-V	no	ITGAV	0.03	0.05	-0.8	33.46	8	49604000	76902000	53571000	84458000	FALSE
P09429	P09429;Q5T7C4	sp|P09429|HMGB1_HUMAN High mobility group protein B1	yes	HMGB1	-0.03	-0.01	-0.8	41.31	16	234570000	207860000	404960000	655080000	FALSE
P16615	P16615;H7C5W9	sp|P16615|AT2A2_HUMAN Sarcoplasmic/endoplasmic reticulum calcium ATPase 2	yes	ATP2A2	0.06	0	-0.8	48.6	27	146200000	145310000	135240000	248230000	FALSE
P20645	P20645;F5GX30;H0YGE9	sp|P20645|MPRD_HUMAN Cation-dependent mannose-6-phosphate receptor	no	M6PR	0.1	0.05	-0.8	16.83	6	239320000	248250000	217700000	349160000	FALSE
P36507	P36507;G5E9C7	sp|P36507|MP2K2_HUMAN Dual specificity mitogen-activated protein kinase kinase 2	yes	MAP2K2	0.09	0.02	-0.8	33.79	12	24341000	22123000	35451000	56985000	FALSE
P49796	P49796	sp|P49796|RGS3_HUMAN Regulator of G-protein signaling 3	yes	RGS3	0.07	0.15	-0.8	37.64	18	3025100	3657500	3264500	5049600	FALSE
P52597	P52597	sp|P52597|HNRPF_HUMAN Heterogeneous nuclear ribonucleoprotein F	yes	HNRNPF	-0.07	-0.13	-0.8	48.12	13	159920000	143210000	194580000	346980000	FALSE
P57737	P57737	sp|P57737|CORO7_HUMAN Coronin-7	yes	CORO7	0.06	0.06	-0.8	20.93	8	37690000	46984000	58978000	101660000	FALSE
P98179	P98179	sp|P98179|RBM3_HUMAN RNA-binding protein 3	yes	RBM3	-0.04	-0.15	-0.8	9.74	4	33895000	32154000	22551000	35861000	FALSE
Q12802	Q12802;A0A087WTD7;A8MYJ1;H0YMW2	sp|Q12802|AKP13_HUMAN A-kinase anchor protein 13	yes	AKAP13	0.07	0.06	-0.8	94.51	40	56918000	56183000	51237000	87853000	FALSE
Q15393	Q15393	sp|Q15393|SF3B3_HUMAN Splicing factor 3B subunit 3	yes	SF3B3	0.01	-0.02	-0.8	100	27	369640000	348880000	259840000	457350000	FALSE
Q16539	Q16539;B4E0K5	sp|Q16539|MK14_HUMAN Mitogen-activated protein kinase 14	yes	MAPK14	-0.07	-0.07	-0.8	41.95	5	87089000	84747000	375270000	621370000	FALSE
Q5VSL9	Q5VSL9	sp|Q5VSL9|STRP1_HUMAN Striatin-interacting protein 1	yes	STRIP1	-0.01	-0.05	-0.8	30.06	6	74027000	70827000	53959000	84865000	FALSE
Q6XZF7	Q6XZF7;A0A1C7CYY6;A0A1B0GTX1	sp|Q6XZF7|DNMBP_HUMAN Dynamin-binding protein	yes	DNMBP	-0.03	-0.07	-0.8	35.05	11	8627800	9315100	30603000	57856000	FALSE
Q8N3R9	Q8N3R9	sp|Q8N3R9|PALS1_HUMAN Protein PALS1	yes	MPP5	0.24	0.22	-0.8	5.44	4	15673000	13369000	4812900	10611000	FALSE
Q96C19	Q96C19	sp|Q96C19|EFHD2_HUMAN EF-hand domain-containing protein D2	yes	EFHD2	0.04	0.03	-0.8	66.91	13	152630000	147120000	308450000	530390000	FALSE
Q96ST2	Q96ST2	sp|Q96ST2|IWS1_HUMAN Protein IWS1 homolog	yes	IWS1	0.04	-0.01	-0.8	46.98	19	6396600	4931700	14236000	29792000	FALSE
Q99943	Q99943	sp|Q99943|PLCA_HUMAN 1-acyl-sn-glycerol-3-phosphate acyltransferase alpha	no	AGPAT1	0.05	-0.02	-0.8	10.24	2	10386000	9288900	14124000	23555000	FALSE
Q9HB71	Q9HB71	sp|Q9HB71|CYBP_HUMAN Calcyclin-binding protein	yes	CACYBP	-0.06	-0.09	-0.8	23.01	13	122540000	118870000	175320000	294760000	FALSE
Q9NZ52	Q9NZ52;J3KSS7;J3KSG3	sp|Q9NZ52|GGA3_HUMAN ADP-ribosylation factor-binding protein GGA3	yes	GGA3	0.09	-0.01	-0.8	17.04	6	50936000	46089000	60746000	115260000	FALSE
Q9P270	Q9P270	sp|Q9P270|SLAI2_HUMAN SLAIN motif-containing protein 2	yes	SLAIN2	-0.05	-0.09	-0.8	37.94	14	53512000	49007000	60302000	103170000	FALSE
Q9UBE0	Q9UBE0;M0QZS6;B3KNJ4;M0QX65;A0A590UK93;A0A590UKC5	sp|Q9UBE0|SAE1_HUMAN SUMO-activating enzyme subunit 1	no	SAE1	-0.02	-0.09	-0.8	20.59	8	49981000	53694000	43628000	54980000	FALSE
Q9UDW1	Q9UDW1	sp|Q9UDW1|QCR9_HUMAN Cytochrome b-c1 complex subunit 9	no	UQCR10	-0.11	-0.08	-0.8	1.73	2	1868800	1972000	8856600	13218000	FALSE
Q9UNM6	Q9UNM6;J3KNQ3;H0YD73;A0A087WUL9;E9PL38	sp|Q9UNM6|PSD13_HUMAN 26S proteasome non-ATPase regulatory subunit 13	no	PSMD13	0.03	0.03	-0.8	51.99	12	71078000	70062000	168680000	271870000	FALSE
A0A024RA52	A0A024RA52;P25787;A0A7I2V2H3;A0A7I2YQP7;C9JCK5	tr|A0A024RA52|A0A024RA52_HUMAN Proteasome subunit alpha type	yes	PSMA2	0.05	-0.02	-0.79	11.43	10	25626000	25215000	35493000	99154000	FALSE
A0A087WWM0	A0A087WWM0;O43617;A6NKE1	tr|A0A087WWM0|A0A087WWM0_HUMAN Trafficking protein particle complex subunit	no	TRAPPC3	-0.01	-0.04	-0.79	4.46	4	96827000	91960000	72535000	98391000	FALSE
A0A087WZK9	A0A087WZK9;B3KS98;O15372;E5RJT0	tr|A0A087WZK9|A0A087WZK9_HUMAN Eukaryotic translation initiation factor 3 subunit H	yes	EIF3H	0.03	0.01	-0.79	11.4	10	31091000	30859000	26959000	45185000	FALSE
A8MV53	A8MV53;A0A0A6YYI3;A0A0B4J1V8;Q9NQ55	tr|A8MV53|A8MV53_HUMAN HCG2033702, isoform CRA_a	yes	PPAN;PPAN-P2RY11	0.06	0.01	-0.79	41.87	3	39308000	40558000	41271000	82410000	FALSE
A0A0C4DGS1	A0A0C4DGS1;P39656	tr|A0A0C4DGS1|A0A0C4DGS1_HUMAN Dolichyl-diphosphooligosaccharide--protein glycosyltransferase 48 kDa subunit	no	DDOST	0.09	0.05	-0.79	33.52	13	129210000	149970000	89096000	155410000	FALSE
A8MYT4	A8MYT4;A0A1W2PS05;Q8NEB9	tr|A8MYT4|A8MYT4_HUMAN Phosphatidylinositol 3-kinase catalytic subunit type 3	no	PIK3C3	0	0.05	-0.79	10.87	5	9580600	9892500	19033000	32029000	FALSE
A0A6Q8PGB0	A0A6Q8PGB0;P24928	tr|A0A6Q8PGB0|A0A6Q8PGB0_HUMAN DNA-directed RNA polymerase subunit	yes	POLR2A	0.04	-0.03	-0.79	44.77	18	64913000	74217000	75546000	147730000	FALSE
A6NMQ3	A6NMQ3;Q5T5H1;O43768;A0A1W2PRU0	tr|A6NMQ3|A6NMQ3_HUMAN Alpha-endosulfine	yes	ENSA	-0.01	-0.09	-0.79	100	10	130260000	114900000	81543000	142300000	FALSE
B7ZM87	B7ZM87;O75044;A0A075B7B5	tr|B7ZM87|B7ZM87_HUMAN SLIT-ROBO Rho GTPase-activating protein 2	yes	SRGAP2	0.02	-0.08	-0.79	68.42	18	75533000	73461000	120010000	204590000	FALSE
E7ESC6	E7ESC6;Q9UIA9	tr|E7ESC6|E7ESC6_HUMAN Exportin-7	no	XPO7	0.02	0	-0.79	26.45	6	134480000	126490000	151760000	246980000	FALSE
E9PG22	E9PG22;Q8IW35	tr|E9PG22|E9PG22_HUMAN Centrosomal protein of 97 kDa	yes	CEP97	0.02	-0.06	-0.79	4.05	3	15831000	19059000	20369000	35474000	FALSE
F5H442	F5H442;Q99816	tr|F5H442|F5H442_HUMAN Tumor susceptibility gene 101 protein	no	TSG101	0.06	0.05	-0.79	2.97	4	21513000	25067000	17648000	32802000	FALSE
J3KRY3	J3KRY3;S4R3P3;J3QLE5;P63162;P14678	tr|J3KRY3|J3KRY3_HUMAN Small nuclear ribonucleoprotein-associated protein N (Fragment)	no	SNRPN;SNRPB	-0.04	0	-0.79	3.33	3	6865500	9177700	44996000	68492000	FALSE
J3QRS3	J3QRS3;P19105;O14950;J3KTJ1	tr|J3QRS3|J3QRS3_HUMAN Myosin regulatory light chain 12A	yes	MYL12A;MYL12B	0.02	-0.04	-0.79	100	12	945700000	880620000	896540000	1432000000	FALSE
J9JIC7	J9JIC7;J3QSH4;Q14119	tr|J9JIC7|J9JIC7_HUMAN Vascular endothelial zinc finger 1 (Fragment)	no	VEZF1	0.2	0.11	-0.79	5.75	1	15450000	20680000	21333000	40677000	FALSE
O00400	O00400;A0A2R8YEX5;A0A2R8Y359;H7C562;H7C532;A0A2R8Y5I5;A0A2R8Y6H1;A0A2R8YF57	sp|O00400|ACATN_HUMAN Acetyl-coenzyme A transporter 1	yes	SLC33A1	0.14	0.03	-0.79	1.22	2	63117000	61261000	26305000	49048000	FALSE
O75348	O75348;A0A7I2V4K4;A0A7I2V3Q6;A0A7I2V375	sp|O75348|VATG1_HUMAN V-type proton ATPase subunit G 1	no	ATP6V1G1	-0.06	-0.14	-0.79	15.31	4	51316000	51284000	64130000	110110000	FALSE
O95232	O95232;J3KPP4	sp|O95232|LC7L3_HUMAN Luc7-like protein 3	yes	LUC7L3	0.06	0.03	-0.79	100	8	37699000	42046000	30090000	54438000	FALSE
O95782	O95782	sp|O95782|AP2A1_HUMAN AP-2 complex subunit alpha-1	yes	AP2A1	0.04	0.03	-0.79	55.09	21	189680000	186670000	196770000	328010000	FALSE
P04406	P04406;E7EUT5	sp|P04406|G3P_HUMAN Glyceraldehyde-3-phosphate dehydrogenase	yes	GAPDH	0.01	-0.05	-0.79	100	31	2159600000	2135900000	2515500000	4360700000	FALSE
P07686	P07686;Q5URX0;H0YA83;H0Y9B6	sp|P07686|HEXB_HUMAN Beta-hexosaminidase subunit beta	no	HEXB	0.06	0.02	-0.79	40.63	17	643590000	606710000	540570000	946040000	FALSE
P19367	P19367	sp|P19367|HXK1_HUMAN Hexokinase-1	no	HK1	0.01	0.03	-0.79	64.74	16	217240000	237120000	347970000	595250000	FALSE
P31949	P31949	sp|P31949|S10AB_HUMAN Protein S100-A11	yes	S100A11	0.06	-0.03	-0.79	40.05	9	408920000	417680000	387290000	635400000	FALSE
P35579	P35579	sp|P35579|MYH9_HUMAN Myosin-9	yes	MYH9	0.06	0.02	-0.79	100	172	21621000000	21234000000	23453000000	39550000000	FALSE
P40227	P40227	sp|P40227|TCPZ_HUMAN T-complex protein 1 subunit zeta	yes	CCT6A	-0.02	-0.02	-0.79	66.6	22	220030000	222360000	292640000	529230000	FALSE
P46734	P46734;J3QR49	sp|P46734|MP2K3_HUMAN Dual specificity mitogen-activated protein kinase kinase 3	no	MAP2K3	0.1	0.13	-0.79	1.3	3	1254300	1385800	3887100	3770600	FALSE
P50995	P50995	sp|P50995|ANX11_HUMAN Annexin A11	no	ANXA11	0.14	0.04	-0.79	17.48	12	22795000	28319000	63237000	107130000	FALSE
P53367	P53367	sp|P53367|ARFP1_HUMAN Arfaptin-1	yes	ARFIP1	0.08	0.12	-0.79	11.07	8	14984000	15535000	24778000	52615000	FALSE
P60842	P60842;J3KT12;J3QS69;J3QL43;J3KTB5	sp|P60842|IF4A1_HUMAN Eukaryotic initiation factor 4A-I	no	EIF4A1	0.02	-0.05	-0.79	100	25	1385100000	1331400000	1621300000	2543200000	FALSE
P61026	P61026	sp|P61026|RAB10_HUMAN Ras-related protein Rab-10	yes	RAB10	0	-0.07	-0.79	3.93	5	61466000	64525000	72386000	116520000	FALSE
P61586	P61586;A0A7I2V3G1;C9JNR4;C9JX21;A0A7I2YQV1	sp|P61586|RHOA_HUMAN Transforming protein RhoA	no	RHOA	0.02	-0.04	-0.79	6.7	9	332750000	316290000	405090000	720750000	FALSE
P62241	P62241;Q5JR95	sp|P62241|RS8_HUMAN 40S ribosomal protein S8	yes	RPS8	-0.05	-0.06	-0.79	31.83	18	320150000	296870000	154920000	275290000	FALSE
P62877	P62877	sp|P62877|RBX1_HUMAN E3 ubiquitin-protein ligase RBX1	no	RBX1	0.09	0.14	-0.79	7.76	2	16111000	14982000	6954900	10219000	FALSE
P68431	P68431	sp|P68431|H31_HUMAN Histone H3.1	yes	HIST1H3A	0.04	0.04	-0.79	42.65	13	4766200000	4917100000	2511700000	4512100000	FALSE
P78362	P78362	sp|P78362|SRPK2_HUMAN SRSF protein kinase 2	yes	SRPK2	-0.17	-0.03	-0.79	10.66	8	11675000	2060600	16841000	19625000	FALSE
Q02878	Q02878	sp|Q02878|RL6_HUMAN 60S ribosomal protein L6	no	RPL6	0.01	-0.05	-0.79	21.23	14	144530000	135710000	148960000	257400000	FALSE
Q09161	Q09161;F2Z2T1	sp|Q09161|NCBP1_HUMAN Nuclear cap-binding protein subunit 1	yes	NCBP1	0.09	-0.01	-0.79	19.52	12	177900000	172860000	109900000	202480000	FALSE
Q10570	Q10570	sp|Q10570|CPSF1_HUMAN Cleavage and polyadenylation specificity factor subunit 1	no	CPSF1	0.02	-0.04	-0.79	7.07	7	40764000	39958000	18374000	27195000	FALSE
Q13042	Q13042;Q5T8C6;A0A3B3ISD2	sp|Q13042|CDC16_HUMAN Cell division cycle protein 16 homolog	yes	CDC16	0	-0.04	-0.79	2.92	4	5015200	5933300	6858200	9749500	FALSE
Q13868	Q13868;A3KFL2;A3KFL1;A3KFL5	sp|Q13868|EXOS2_HUMAN Exosome complex component RRP4	yes	EXOSC2	-0.05	-0.04	-0.79	5.13	7	3942900	2232100000	6067300	9007000	FALSE
Q14966	Q14966	sp|Q14966|ZN638_HUMAN Zinc finger protein 638	yes	ZNF638	0.14	0.13	-0.79	51.58	23	32638000	27987000	37142000	70091000	FALSE
Q15717	Q15717;M0QZR9	sp|Q15717|ELAV1_HUMAN ELAV-like protein 1	yes	ELAVL1	0.12	0.08	-0.79	34.73	10	69967000	65135000	42178000	80335000	FALSE
Q16204	Q16204	sp|Q16204|CCDC6_HUMAN Coiled-coil domain-containing protein 6	yes	CCDC6	0.03	0.11	-0.79	70.02	13	16036000	13917000	23477000	37513000	FALSE
Q16777	Q16777;Q6FI13	sp|Q16777|H2A2C_HUMAN Histone H2A type 2-C	yes	HIST2H2AC;HIST2H2AA3	0.04	-0.11	-0.79	40.18	8	86915000	85810000	105430000	193180000	FALSE
Q2TAY7	Q2TAY7	sp|Q2TAY7|SMU1_HUMAN WD40 repeat-containing protein SMU1	no	SMU1	-0.08	-0.15	-0.79	4.43	4	16868000	11182000	5910500	14443000	FALSE
Q53T59	Q53T59;F6TR53;H7BZZ1	sp|Q53T59|H1BP3_HUMAN HCLS1-binding protein 3	yes	HS1BP3	-0.04	-0.09	-0.79	70.98	8	65223000	64091000	71876000	117940000	FALSE
Q6P9B6	Q6P9B6	sp|Q6P9B6|MEAK7_HUMAN MTOR-associated protein MEAK7	yes	TLDC1	0.05	0.05	-0.79	21.41	7	24116000	23308000	20167000	30645000	FALSE
Q71DI3	Q71DI3	sp|Q71DI3|H32_HUMAN Histone H3.2	yes	HIST2H3A	0.06	-0.02	-0.79	27.8	12	4575600000	4677000000	2099800000	3916600000	FALSE
Q9H8S9	Q9H8S9;Q7L9L4;D6RCK3	sp|Q9H8S9|MOB1A_HUMAN MOB kinase activator 1A	yes	MOB1A;MOB1B	0.1	0.03	-0.79	5.77	2	14574000	16522000	44683000	83537000	FALSE
Q8N0X7	Q8N0X7	sp|Q8N0X7|SPART_HUMAN Spartin	yes	SPG20	0.13	0.07	-0.79	37.07	10	40699000	53056000	56812000	111850000	FALSE
Q8N163	Q8N163;H0YB24;G3V119	sp|Q8N163|CCAR2_HUMAN Cell cycle and apoptosis regulator protein 2	yes	CCAR2	0.03	0	-0.79	47.93	19	255630000	237310000	232490000	393840000	FALSE
Q8NDI1	Q8NDI1;B5MC86	sp|Q8NDI1|EHBP1_HUMAN EH domain-binding protein 1	yes	EHBP1	0.05	0	-0.79	58.1	12	114440000	104460000	48619000	78767000	FALSE
Q8NFQ8	Q8NFQ8	sp|Q8NFQ8|TOIP2_HUMAN Torsin-1A-interacting protein 2	yes	TOR1AIP2	0.03	-0.01	-0.79	100	11	266850000	246270000	100570000	166450000	FALSE
Q8WUM0	Q8WUM0	sp|Q8WUM0|NU133_HUMAN Nuclear pore complex protein Nup133	yes	NUP133	0.12	0.1	-0.79	44.37	17	57486000	58878000	94583000	179320000	FALSE
Q8WXX5	Q8WXX5	sp|Q8WXX5|DNJC9_HUMAN DnaJ homolog subfamily C member 9	yes	DNAJC9	-0.04	-0.03	-0.79	40.65	10	109970000	102810000	456830000	152830000	FALSE
Q96AE4	Q96AE4;E9PEB5	sp|Q96AE4|FUBP1_HUMAN Far upstream element-binding protein 1	yes	FUBP1	0.05	0.02	-0.79	23.43	14	134710000	127960000	110340000	194270000	FALSE
Q96JB2	Q96JB2	sp|Q96JB2|COG3_HUMAN Conserved oligomeric Golgi complex subunit 3	yes	COG3	0.18	0.12	-0.79	21.01	6	7869100	12866000	13493000	23580000	FALSE
Q96PU8	Q96PU8;H0YG47	sp|Q96PU8|QKI_HUMAN Protein quaking	yes	QKI	0.01	0.1	-0.79	6.23	9	7812700	7527200	14441000	32569000	FALSE
Q96TA1	Q96TA1	sp|Q96TA1|NIBA2_HUMAN Protein Niban 2	yes	FAM129B	0.05	0.03	-0.79	61.26	19	77984000	83866000	89657000	154760000	FALSE
Q99471	Q99471;H3BPF6;A0A7I2V5H9	sp|Q99471|PFD5_HUMAN Prefoldin subunit 5	no	PFDN5	0	-0.08	-0.79	14.93	5	18126000	18757000	21275000	39807000	FALSE
Q99805	Q99805	sp|Q99805|TM9S2_HUMAN Transmembrane 9 superfamily member 2	no	TM9SF2	0.02	-0.03	-0.79	14.37	9	56877000	62050000	70673000	130380000	FALSE
Q9BTE3	Q9BTE3	sp|Q9BTE3|MCMBP_HUMAN Mini-chromosome maintenance complex-binding protein	yes	MCMBP	0.01	-0.11	-0.79	43.63	10	103440000	108050000	61237000	95514000	FALSE
Q9BZL4	Q9BZL4	sp|Q9BZL4|PP12C_HUMAN Protein phosphatase 1 regulatory subunit 12C	yes	PPP1R12C	-0.01	-0.07	-0.79	62.6	15	185010000	167410000	160000000	226330000	FALSE
Q9H3U1	Q9H3U1;A0A1W2PNX8	sp|Q9H3U1|UN45A_HUMAN Protein unc-45 homolog A	yes	UNC45A	0.02	-0.02	-0.79	97.76	17	59326000	64516000	82059000	132190000	FALSE
Q9UHV9	Q9UHV9	sp|Q9UHV9|PFD2_HUMAN Prefoldin subunit 2	no	PFDN2	-0.06	-0.09	-0.79	15.65	4	6720100	6293800	13855000	21207000	FALSE
Q9UJY5	Q9UJY5	sp|Q9UJY5|GGA1_HUMAN ADP-ribosylation factor-binding protein GGA1	no	GGA1	0.05	-0.04	-0.79	15.88	1	25223000	31293000	80428000	162700000	FALSE
Q9UMS4	Q9UMS4;F5GY56	sp|Q9UMS4|PRP19_HUMAN Pre-mRNA-processing factor 19	no	PRPF19	0.04	0.04	-0.79	15.65	10	42035000	45878000	65207000	104160000	FALSE
Q9Y696	Q9Y696	sp|Q9Y696|CLIC4_HUMAN Chloride intracellular channel protein 4	yes	CLIC4	0.02	-0.03	-0.79	100	22	408260000	413700000	602900000	1141300000	FALSE
A0A0C4DGB0	A0A0C4DGB0;Q9UIL1;A0A804E055	tr|A0A0C4DGB0|A0A0C4DGB0_HUMAN Short coiled-coil protein	no	SCOC	0.13	0.05	-0.78	14.63	4	33953000	32891000	27494000	49410000	FALSE
F6S8Q4	F6S8Q4;A0A0D9SFB3;A0A2R8YF78;A0A0D9SG12;A0A0D9SF53;O00571;A0A2U3TZJ9;A0A2R8Y645;A0A2R8YDH3;A0A2R8Y7T2	tr|F6S8Q4|F6S8Q4_HUMAN RNA helicase	yes	DDX3X	0.04	-0.03	-0.78	100	25	239850000	234950000	272540000	495130000	FALSE
A0A1W2PNV4	A0A1W2PNV4	tr|A0A1W2PNV4|A0A1W2PNV4_HUMAN Uncharacterized protein	yes		0.04	-0.05	-0.78	54.66	20	72462000	74230000	97564000	167250000	FALSE
A0A494C0X0	A0A494C0X0;Q99426;K7EP07	tr|A0A494C0X0|A0A494C0X0_HUMAN Tubulin-folding cofactor B	no	TBCB	0.02	-0.04	-0.78	27.83	7	189740000	197790000	310480000	534060000	FALSE
A0A7I2YQR5	A0A7I2YQR5;A0A7I2V444;A0A7I2V5N9;A0A7I2V3V0;P40763;A0A7I2V4R2;A0A7I2V4C8;A0A7I2V4R3;G8JLH9;A0A7I2V2T1;A0A7I2V4F6	tr|A0A7I2YQR5|A0A7I2YQR5_HUMAN Signal transducer and activator of transcription	yes	STAT3	0.05	0.01	-0.78	100	19	80795000	82916000	91654000	190400000	FALSE
A0A804HI02	A0A804HI02;A0A804HI57;A0A804HJ32;A0A804HLI2;A0A804HHW7;A0A804HL62;J3KR97;A0A804HKT8;A0A804HJY5;Q9BTW9;A0A804HJ57;A0A804HLF8;A0A804HIN6;A0A804HIU1;A0A804HL21;A0A804HIC0	tr|A0A804HI02|A0A804HI02_HUMAN Tubulin-specific chaperone D	no	TBCD	0.05	-0.03	-0.78	62.86	10	205560000	224800000	519550000	893850000	FALSE
A0A804HKE7	A0A804HKE7	tr|A0A804HKE7|A0A804HKE7_HUMAN Microtubule-associated protein 4	yes		0.02	0.02	-0.78	100	65	335550000	365380000	311590000	565520000	FALSE
A6NFQ7	A6NFQ7	sp|A6NFQ7|DPRX_HUMAN Divergent paired-related homeobox	no	DPRX	-0.13	-0.17	-0.78	1.07	2	10367000	9767000	27861000	45869000	FALSE
E9PS41	E9PS41;Q6RFH5	tr|E9PS41|E9PS41_HUMAN WD repeat-containing protein 74	no	WDR74	0.04	-0.05	-0.78	4.01	3	13306000	8125000	27235000	45609000	FALSE
F5GYQ1	F5GYQ1;P61421;H3BQB4;H3BSG7	tr|F5GYQ1|F5GYQ1_HUMAN V-type proton ATPase subunit	no	ATP6V0D1	-0.08	-0.17	-0.78	25.31	3	60894000	47159000	65042000	118600000	FALSE
F5H3Y4	F5H3Y4;Q8IY37	tr|F5H3Y4|F5H3Y4_HUMAN Probable ATP-dependent RNA helicase DHX37 (Fragment)	no	DHX37	-0.01	-0.06	-0.78	4.86	2	9150700	8542200	6624900	8897600	FALSE
F8SNU7	F8SNU7;Q9H0C8;F8SNU6;E9PC05	tr|F8SNU7|F8SNU7_HUMAN Integrin-linked kinase associated phosphatase	yes	ILKAP3;ILKAP;ILKAP2	0.06	-0.01	-0.78	5.64	4	23655000	25227000	26582000	43502000	FALSE
H3BLV9	H3BLV9;Q96SB4	tr|H3BLV9|H3BLV9_HUMAN SRSF protein kinase 1 (Fragment)	yes	SRPK1	0.12	-0.01	-0.78	15.84	6	111130000	102520000	68730000	141090000	FALSE
O14737	O14737;K7EQA1	sp|O14737|PDCD5_HUMAN Programmed cell death protein 5	yes	PDCD5	0.04	0	-0.78	46.17	10	69976000	40363000	27128000	52379000	FALSE
O14744	O14744;H0YJX6	sp|O14744|ANM5_HUMAN Protein arginine N-methyltransferase 5	no	PRMT5	-0.02	-0.06	-0.78	10.41	5	173670000	172500000	139670000	232470000	FALSE
O60831	O60831;A6NM71	sp|O60831|PRAF2_HUMAN PRA1 family protein 2	no	PRAF2	0.09	0	-0.78	7.91	3	62649000	59781000	80548000	123190000	FALSE
O75251	O75251;F5H5N1;A0A087WXF6;A0A087WTI3;F5GXJ1	sp|O75251|NDUS7_HUMAN NADH dehydrogenase [ubiquinone] iron-sulfur protein 7, mitochondrial	no	NDUFS7	-0.08	-0.11	-0.78	2.24	2	4368500	4549600	8295000	7729800	FALSE
O95248	O95248	sp|O95248|MTMR5_HUMAN Myotubularin-related protein 5	yes	SBF1	0.01	-0.06	-0.78	8.4	5	22043000	26329000	47862000	83451000	FALSE
P05386	P05386	sp|P05386|RLA1_HUMAN 60S acidic ribosomal protein P1	yes	RPLP1	-0.01	-0.07	-0.78	65.61	5	301930000	281480000	285700000	464470000	FALSE
P18124	P18124;A8MUD9	sp|P18124|RL7_HUMAN 60S ribosomal protein L7	no	RPL7	0	0	-0.78	16.07	14	288330000	275140000	344710000	570260000	FALSE
P19784	P19784;H3BNI9;H3BSA1	sp|P19784|CSK22_HUMAN Casein kinase II subunit alpha	no	CSNK2A2	-0.07	-0.02	-0.78	12.32	7	29741000	23879000	42329000	61098000	FALSE
P20618	P20618	sp|P20618|PSB1_HUMAN Proteasome subunit beta type-1	yes	PSMB1	-0.17	-0.19	-0.78	9.06	9	39893000	36244000	43666000	59558000	FALSE
P27708	P27708;F8VPD4	sp|P27708|PYR1_HUMAN CAD protein	yes	CAD	-0.11	-0.1	-0.78	63.17	30	86467000	71144000	123550000	230510000	FALSE
P35637	P35637;H3BPE7	sp|P35637|FUS_HUMAN RNA-binding protein FUS	no	FUS	-0.11	-0.12	-0.78	22.11	8	129670000	120830000	164840000	312510000	FALSE
P42331	P42331;H7C4P1;C9JB56	sp|P42331|RHG25_HUMAN Rho GTPase-activating protein 25	yes	ARHGAP25	-0.05	-0.09	-0.78	21.58	16	73375000	67378000	59984000	102700000	FALSE
P42574	P42574;A8MVM1	sp|P42574|CASP3_HUMAN Caspase-3	yes	CASP3	0.01	-0.07	-0.78	18.82	7	182700000	176480000	103830000	169690000	FALSE
P48634	P48634	sp|P48634|PRC2A_HUMAN Protein PRRC2A	yes	PRRC2A	-0.01	0.02	-0.78	71.79	41	35844000	36674000	28332000	47037000	FALSE
P53597	P53597	sp|P53597|SUCA_HUMAN Succinate--CoA ligase [ADP/GDP-forming] subunit alpha, mitochondrial	no	SUCLG1	0.11	0.08	-0.78	4.65	3	7445400	6696800	4135000	9292200	FALSE
P55769	P55769;B1AHD1;A0A3B3IUA2	sp|P55769|NH2L1_HUMAN NHP2-like protein 1	no	NHP2L1	0.11	0.01	-0.78	17.48	5	57930000	57139000	118650000	212260000	FALSE
P55884	P55884;C9JZG1	sp|P55884|EIF3B_HUMAN Eukaryotic translation initiation factor 3 subunit B	yes	EIF3B	0.04	-0.04	-0.78	68.17	24	426300000	403950000	383510000	635390000	FALSE
P62495	P62495;B7Z7P8	sp|P62495|ERF1_HUMAN Eukaryotic peptide chain release factor subunit 1	yes	ETF1	0.05	-0.01	-0.78	20.61	13	69511000	70763000	86216000	167640000	FALSE
P62942	P62942;F6T7Q3;A0A087WZM5;A0A7I2V3S6	sp|P62942|FKB1A_HUMAN Peptidyl-prolyl cis-trans isomerase FKBP1A	yes	FKBP1A	0.09	0.01	-0.78	30.13	6	199680000	194050000	481770000	834860000	FALSE
P78318	P78318	sp|P78318|IGBP1_HUMAN Immunoglobulin-binding protein 1	no	IGBP1	0.18	0.13	-0.78	5.76	4	161630000	152070000	80331000	133810000	FALSE
Q13404	Q13404;I3L0A0;A0A0A0MSL3;G3V2F7	sp|Q13404|UB2V1_HUMAN Ubiquitin-conjugating enzyme E2 variant 1	yes	UBE2V1;TMEM189-UBE2V1	0.03	-0.06	-0.78	13.68	7	227420000	222260000	129760000	229920000	FALSE
Q14247	Q14247	sp|Q14247|SRC8_HUMAN Src substrate cortactin	yes	CTTN	0	-0.05	-0.78	100	23	982260000	933680000	1535100000	2626900000	FALSE
Q16795	Q16795;F5H0J3;A0A3B3ISG8	sp|Q16795|NDUA9_HUMAN NADH dehydrogenase [ubiquinone] 1 alpha subcomplex subunit 9, mitochondrial	no	NDUFA9	0.1	0.18	-0.78	4.24	4	4734200	2654400	8383500	11510000	FALSE
Q86UX7	Q86UX7;F5H1C6	sp|Q86UX7|URP2_HUMAN Fermitin family homolog 3	yes	FERMT3	0.08	0.04	-0.78	48.75	19	104130000	104230000	150320000	255910000	FALSE
Q8IWJ2	Q8IWJ2;B8ZZW2	sp|Q8IWJ2|GCC2_HUMAN GRIP and coiled-coil domain-containing protein 2	no	GCC2	-0.16	-0.08	-0.78	3.33	4	5324800	6829200	8481500	17599000	FALSE
Q8WVJ2	Q8WVJ2;E5RFP0	sp|Q8WVJ2|NUDC2_HUMAN NudC domain-containing protein 2	no	NUDCD2	0.08	0.04	-0.78	5.12	4	5171400	2910900	27094000	48707000	FALSE
Q92686	Q92686	sp|Q92686|NEUG_HUMAN Neurogranin	no	NRGN	-0.04	-0.09	-0.78	1.76	2	83546000	97907000	48195000	72152000	FALSE
Q92900	Q92900	sp|Q92900|RENT1_HUMAN Regulator of nonsense transcripts 1	yes	UPF1	0.02	-0.05	-0.78	17.38	15	46237000	36006000	111310000	194270000	FALSE
Q96HC4	Q96HC4;H0Y8Y3	sp|Q96HC4|PDLI5_HUMAN PDZ and LIM domain protein 5	yes	PDLIM5	0.06	0.08	-0.78	38.83	22	14868000	15673000	17729000	43461000	FALSE
Q96J01	Q96J01;D6REC9	sp|Q96J01|THOC3_HUMAN THO complex subunit 3	no	THOC3	0.01	-0.01	-0.78	4.7	2	3859700	4111300	6490800	12559000	FALSE
Q96P70	Q96P70	sp|Q96P70|IPO9_HUMAN Importin-9	no	IPO9	0.08	0.03	-0.78	26.17	11	54922000	58066000	52841000	93798000	FALSE
Q9BQ95	Q9BQ95	sp|Q9BQ95|ECSIT_HUMAN Evolutionarily conserved signaling intermediate in Toll pathway, mitochondrial	no	ECSIT	-0.15	-0.23	-0.78	8.43	3	36854000	28881000	21201000	37109000	FALSE
Q9BZQ8	Q9BZQ8	sp|Q9BZQ8|NIBA1_HUMAN Protein Niban 1	yes	FAM129A	0.14	0.08	-0.78	84.29	16	48133000	53079000	50965000	86662000	FALSE
Q9H773	Q9H773;H3BPN2;H3BSA6	sp|Q9H773|DCTP1_HUMAN dCTP pyrophosphatase 1	no	DCTPP1	-0.07	-0.06	-0.78	3.37	2	8530900	7982300	26335000	40544000	FALSE
Q9HCS7	Q9HCS7	sp|Q9HCS7|SYF1_HUMAN Pre-mRNA-splicing factor SYF1	no	XAB2	-0.06	-0.07	-0.78	13.59	7	439410000	439830000	325630000	578880000	FALSE
Q9UHD1	Q9UHD1;E9PPQ5	sp|Q9UHD1|CHRD1_HUMAN Cysteine and histidine-rich domain-containing protein 1	yes	CHORDC1	0.02	-0.03	-0.78	9.09	9	44341000	44239000	42339000	76603000	FALSE
Q9UKG1	Q9UKG1	sp|Q9UKG1|DP13A_HUMAN DCC-interacting protein 13-alpha	yes	APPL1	0.08	0.01	-0.78	100	11	64564000	66607000	93842000	158000000	FALSE
Q9ULW3	Q9ULW3	sp|Q9ULW3|ABT1_HUMAN Activator of basal transcription 1	no	ABT1	-0.01	-0.11	-0.78	8.26	1	28675000	34101000	30351000	56901000	FALSE
Q9UNH6	Q9UNH6;E9PNL2	sp|Q9UNH6|SNX7_HUMAN Sorting nexin-7	no	SNX7	0.01	0.09	-0.78	2.73	4	5729100	6587000	6212100	11781000	FALSE
Q9Y3F4	Q9Y3F4	sp|Q9Y3F4|STRAP_HUMAN Serine-threonine kinase receptor-associated protein	yes	STRAP	-0.06	-0.11	-0.78	20.68	10	31419000	31398000	134330000	248550000	FALSE
Q9Y5B0	Q9Y5B0;K7EJD2;A0A0J9YWJ4;A0A0J9YWB6	sp|Q9Y5B0|CTDP1_HUMAN RNA polymerase II subunit A C-terminal domain phosphatase	yes	CTDP1	-0.03	-0.1	-0.78	9.78	10	8084600	7163200	13522000	34152000	FALSE
A0A024R5I4	A0A024R5I4;O94956;A0A0A0MTF1;E9PRW4	tr|A0A024R5I4|A0A024R5I4_HUMAN Solute carrier organic anion transporter family member	yes	SLCO2B1	0.1	0	-0.77	7.6	6	48512000	47993000	59670000	95499000	FALSE
A0A7I2V659	A0A7I2V659;A0A087WVQ9;P68104;Q5VTE0;A0A7I2V5N4;A0A7I2V3H3;A0A087WV01	tr|A0A7I2V659|A0A7I2V659_HUMAN Elongation factor 1-alpha	yes	EEF1A1;EEF1A1P5	0.04	-0.05	-0.77	84.42	23	2544500000	2415400000	1536500000	2658100000	FALSE
A0A0G2JHC2	A0A0G2JHC2;Q6NYC8	tr|A0A0G2JHC2|A0A0G2JHC2_HUMAN PPP1R18	yes	PPP1R18	0.1	0.05	-0.77	100	23	98515000	89120000	83879000	150730000	FALSE
A0A0U1RRC2	A0A0U1RRC2;A0A804HIS0;Q96IJ6	tr|A0A0U1RRC2|A0A0U1RRC2_HUMAN Mannose-1-phosphate guanyltransferase alpha (Fragment)	no	GMPPA	0.12	0.03	-0.77	5.51	2	7972100	8204300	11569000	20716000	FALSE
C9JTN7	C9JTN7;F8W8I6;P31483;E5RGV5;H7BY49;E5RG67;A6NKZ9;E7ETJ9	tr|C9JTN7|C9JTN7_HUMAN Nucleolysin TIA-1 isoform p40	yes	TIA1;TIAL1	0.12	0.08	-0.77	14.22	6	6592800	7052700	22406000	44780000	FALSE
C9K025	C9K025;P18077;F8WBS5;F8WB72	tr|C9K025|C9K025_HUMAN 60S ribosomal protein L35a (Fragment)	no	RPL35A	-0.07	-0.11	-0.77	10.99	4	65451000	71895000	74851000	110780000	FALSE
D3YTB1	D3YTB1;F8W727;P62910	tr|D3YTB1|D3YTB1_HUMAN 60S ribosomal protein L32 (Fragment)	no	RPL32	0.02	-0.08	-0.77	7.72	5	4216700	5267600	16442000	25074000	FALSE
E9PAV3	E9PAV3;F8VZJ2;A0A7I2V2K5;H0YHX9;A0A7I2V473;Q13765;F8W0W4	sp|E9PAV3|NACAM_HUMAN Nascent polypeptide-associated complex subunit alpha, muscle-specific form	yes	NACA	0	-0.02	-0.77	80.93	8	80539000	86928000	92527000	189400000	FALSE
E9PH64	E9PH64;Q9Y6M9;A0A3B3IT57;A0A7I2V620;E7EWZ0;E9PF49	tr|E9PH64|E9PH64_HUMAN NADH dehydrogenase [ubiquinone] 1 beta subcomplex subunit 9	no	NDUFB9	0	-0.04	-0.77	8.89	6	6174300	5721700	28914000	47399000	FALSE
F8VU56	F8VU56;P23467	tr|F8VU56|F8VU56_HUMAN Protein-tyrosine-phosphatase	yes	PTPRB	0.04	0	-0.77	13.34	13	5926200	7420500	19724000	37403000	FALSE
G3V2M0	G3V2M0;Q4LDG9	tr|G3V2M0|G3V2M0_HUMAN Dynein axonemal light chain 1	no	DNAL1	0.07	0.06	-0.77	19.12	2	19249000	19399000	9915700	17168000	FALSE
O15145	O15145;C9JZD1	sp|O15145|ARPC3_HUMAN Actin-related protein 2/3 complex subunit 3	no	ARPC3	-0.03	0.03	-0.77	37.94	5	33304000	30748000	35484000	61222000	FALSE
[truncated: 5,360 more rows]
