# Supplementary material for: Calcineurin-NFAT-DSCR1.4 signaling as druggable axis in Gαq-R183Q–driven capillary malformations
Source: Angiogenesis. 2026 Feb 4;29(2):16. doi: 10.1007/s10456-026-10029-9 (PMC12872783; doi:10.1007/s10456-026-10029-9)
Supplement: Supplementary file 5 — Supplementary Table S4 (XLS 28 KB) [file 10456_2026_10029_MOESM5_ESM.xls]

## Sheet: Sheet0
Supplementary Table S4. Calcineurin activation associated phosphorylated proteins
Genes in dataset	Prediction (based on measurement direction)	Phospho Fold Change	Findings
HDAC5	Activated	1,330	Increases phosphorylation (1)
HDAC4	Inhibited	-1,020	Increases phosphorylation (1)
BIN1	Activated	-1,050	Decreases phosphorylation (1)
YBX1	Activated	-1,140	Decreases phosphorylation (2)
GAB2	Activated	-1,160	Decreases phosphorylation (1)
NFATC1	Activated	-1,230	Decreases phosphorylation (18)
MEF2D	Activated	-1,240	Decreases phosphorylation (1)
RAF1	Inhibited	-1,280	Increases phosphorylation (1)
HTT	Activated	-1,290	Decreases phosphorylation (2)
EPS15	Activated	-1,310	Decreases phosphorylation (1)
SYNJ1	Activated	-1,640	Decreases phosphorylation (2)
FOXO1	Activated	-1,690	Decreases phosphorylation (1)
BAD	Activated	-1,720	Decreases phosphorylation (6)
EPN1	Activated	-1,770	Decreases phosphorylation (2)
TFEB	Activated	-1,800	Decreases phosphorylation (1)
NFATC2	Activated	-1,840	Decreases phosphorylation (13)
NFATC3	Activated	-1,840	Decreases phosphorylation (3)
STAT3	Activated	-1,890	Decreases phosphorylation (1)
SMAD1	Activated	-1,900	Decreases phosphorylation (1)
ITGB4	Inhibited	-3,450	Increases phosphorylation (3)
